# Supplementary material for: Emergence of alternative states in a synthetic human gut microbial community
Source: Nat Commun. 2025 Dec 1;17:326. doi: 10.1038/s41467-025-67036-5 (PMC12789478; doi:10.1038/s41467-025-67036-5)
Supplement: Supplementary file 3 — Supplementary Data 1 [file 41467_2025_67036_MOESM3_ESM.xlsx]

## Sheet: bh_14h_vs_32h
Reaction	Driver Gene	Equation	Pathway (MetaCyc)	Pathway (KEGG)	Fold change	p-value	In mechanistic model
ILETA	fig|476272.21.peg.3551	2-Oxoglutarate + L-isoleucine <=> 3-methyl-2-oxopentanoate + L-glutamate(1-)	[('Amino-Acid-Biosynthesis', 'Amino Acid Biosynthesis'), ('Amino-Acid-Degradation', 'Amino Acid Degradation'), ('BRANCHED-CHAIN-AA-SYN-PWY', 'superpathway of branched chain amino acid biosynthesis'), ('Degradation', 'Degradation/Utilization/Assimilation'), ('ILEUDEG-PWY', 'L-isoleucine degradation I'), ('ILEUSYN-PWY', 'L-isoleucine biosynthesis I (from threonine)'), ('IND-AMINO-ACID-SYN', 'Protei…	[('rn00280', 'Valine, leucine and isoleucine degradation'), ('rn00290', 'Valine, leucine and isoleucine biosynthesis'), ('rn00966', 'Glucosinolate biosynthesis'), ('rn01110', 'Biosynthesis of secondary metabolites'), ('rn01210', '2-Oxocarboxylic acid metabolism'), ('rn01230', 'Biosynthesis of amino acids')]	11.9596	5.03499e-153	TRUE
LEUTA	fig|476272.21.peg.3551	2-Oxoglutarate + L-leucine <=> 4-methyl-2-oxopentanoate + L-glutamate(1-)	[('Amino-Acid-Biosynthesis', 'Amino Acid Biosynthesis'), ('Amino-Acid-Degradation', 'Amino Acid Degradation'), ('BRANCHED-CHAIN-AA-SYN-PWY', 'superpathway of branched chain amino acid biosynthesis'), ('Degradation', 'Degradation/Utilization/Assimilation'), ('IND-AMINO-ACID-SYN', 'Proteinogenic Amino Acid Biosynthesis'), ('LEU-DEG2-PWY', 'L-leucine degradation I'), ('LEUCINE-DEG', 'L-leucine Degra…	[('rn00280', 'Valine, leucine and isoleucine degradation'), ('rn00290', 'Valine, leucine and isoleucine biosynthesis'), ('rn00966', 'Glucosinolate biosynthesis'), ('rn01110', 'Biosynthesis of secondary metabolites'), ('rn01210', '2-Oxocarboxylic acid metabolism'), ('rn01230', 'Biosynthesis of amino acids')]	11.9596	5.03499e-153	TRUE
VALTA	fig|476272.21.peg.3551	2-Oxoglutarate + L-valine <=> 3-methyl-2-oxobutanoate + L-glutamate(1-)	[('ALANINE-SYN', 'L-alanine Biosynthesis'), ('ALANINE-VALINESYN-PWY', 'L-alanine biosynthesis I'), ('Amino-Acid-Biosynthesis', 'Amino Acid Biosynthesis'), ('Amino-Acid-Degradation', 'Amino Acid Degradation'), ('BRANCHED-CHAIN-AA-SYN-PWY', 'superpathway of branched chain amino acid biosynthesis'), ('Degradation', 'Degradation/Utilization/Assimilation'), ('IND-AMINO-ACID-SYN', 'Proteinogenic Amino …	[('rn00280', 'Valine, leucine and isoleucine degradation'), ('rn00290', 'Valine, leucine and isoleucine biosynthesis'), ('rn00770', 'Pantothenate and CoA biosynthesis'), ('rn00966', 'Glucosinolate biosynthesis'), ('rn01110', 'Biosynthesis of secondary metabolites'), ('rn01210', '2-Oxocarboxylic acid metabolism'), ('rn01230', 'Biosynthesis of amino acids')]	11.9596	5.03499e-153	TRUE
VALt2r	fig|476272.21.peg.3552	proton + L-valine <=> proton + L-valine	[]	[]	11.7338	4.15164e-135	TRUE
OOR2r	fig|476272.21.peg.3556	carbon dioxide + 2.0 Reduced ferredoxin + proton + Succinyl-CoA <=> 2-Oxoglutarate + Coenzyme A + 2.0 Oxidized ferredoxin	[]	[]	12.8767	5.77248e-133	TRUE
POR4	fig|476272.21.peg.2517	Coenzyme A + 2.0 Oxidized ferredoxin + pyruvate <=> Acetyl-CoA + carbon dioxide + 2.0 Reduced ferredoxin + proton	[]	[]	-5.13199	2.48919e-28	TRUE
GLUt2r	fig|476272.21.peg.1431	L-glutamate(1-) + proton <=> L-glutamate(1-) + proton	[]	[]	7.87137	2.55107e-21	TRUE
FDH	fig|476272.21.peg.308	carbon dioxide + proton + Nicotinamide adenine dinucleotide - reduced <=> Formate + Nicotinamide adenine dinucleotide			-4.45899	5.80362e-16	TRUE
TREpts	fig|476272.21.peg.2639	Phosphoenolpyruvate + Trehalose --> pyruvate + alpha,alpha-Trehalose 6-phosphate	[]	[]	-4.16977	8.8227e-13	TRUE
GLCabc	fig|476272.21.peg.2580	ATP + D-glucose + Water --> ADP + D-glucose + proton + hydrogenphosphate	[]	[]	3.50042	8.91587e-07	TRUE
ATPS4	fig|476272.21.peg.2448	ADP + 4.0 proton + hydrogenphosphate --> ATP + Water + 3.0 proton	[]	[]	2.8575	4.31035e-05	TRUE
HYDFDNrfdx	fig|476272.21.peg.3345	2.0 Oxidized ferredoxin + 2.0 Hydrogen + Nicotinamide adenine dinucleotide <=> 2.0 Reduced ferredoxin + 3.0 proton + Nicotinamide adenine dinucleotide - reduced			2.54436	0.000248507	TRUE
TRE6PH	fig|476272.21.peg.2640	Water + alpha,alpha-Trehalose 6-phosphate --> D-Glucose 6-phosphate + D-glucose	[('Carbohydrates-Degradation', 'Carbohydrate Degradation'), ('Degradation', 'Degradation/Utilization/Assimilation'), ('Sugars-And-Polysaccharides-Degradation', 'Sugar Degradation'), ('TREDEGLOW-PWY', 'trehalose degradation I (low osmolarity)'), ('Trehalose-Degradation', 'Trehalose Degradation')]	[('rn00500', 'Starch and sucrose metabolism')]	-3.40409	0.000285139	TRUE
MTHFC	fig|476272.21.peg.3332	Water + 5,10-Methenyltetrahydrofolate <=> 10-Formyltetrahydrofolate + proton	[('1CMET2-PWY', '<i>N</i><sup>10</sup>-formyl-tetrahydrofolate biosynthesis'), ('Amino-Acid-Degradation', 'Amino Acid Degradation'), ('Autotrophic-CO2-Fixation', 'Autotrophic CO<sub>2</sub> Fixation'), ('C1-COMPOUNDS', 'C1 Compound Utilization and Assimilation'), ('CO2-Fixation', 'CO<sub>2</sub> Fixation'), ('CODH-PWY', 'reductive acetyl coenzyme A pathway I (homoacetogenic bacteria)'), ('Cofacto…	[('rn00670', 'One carbon pool by folate'), ('rn00720', 'Carbon fixation pathways in prokaryotes'), ('rn01200', 'Carbon metabolism')]	2.27283	0.000630013	TRUE
MTHFD	fig|476272.21.peg.3332	5,10-Methylenetetrahydrofolate + Nicotinamide adenine dinucleotide phosphate <=> 5,10-Methenyltetrahydrofolate + Nicotinamide adenine dinucleotide phosphate - reduced	[('1CMET2-PWY', '<i>N</i><sup>10</sup>-formyl-tetrahydrofolate biosynthesis'), ('Autotrophic-CO2-Fixation', 'Autotrophic CO<sub>2</sub> Fixation'), ('C1-COMPOUNDS', 'C1 Compound Utilization and Assimilation'), ('CO2-Fixation', 'CO<sub>2</sub> Fixation'), ('CODH-PWY', 'reductive acetyl coenzyme A pathway I (homoacetogenic bacteria)'), ('Cofactor-Biosynthesis', 'Cofactor, Prosthetic Group, Electron…	[('rn00670', 'One carbon pool by folate'), ('rn00720', 'Carbon fixation pathways in prokaryotes'), ('rn01200', 'Carbon metabolism')]	2.27283	0.000630013	TRUE
ENO	fig|476272.21.peg.2493	D-Glycerate 2-phosphate <=> Water + Phosphoenolpyruvate	[('ANAEROFRUCAT-PWY', 'homolactic fermentation'), ('ANAGLYCOLYSIS-PWY', 'glycolysis III (from glucose)'), ('Acetate-Formation', 'Fermentation to Acetate'), ('Alcohol-Biosynthesis', 'Fermentation to Alcohols'), ('C1-COMPOUNDS', 'C1 Compound Utilization and Assimilation'), ('CARBO-BIOSYNTHESIS', 'Sugar Biosynthesis'), ('CARBOXYLATES-DEG', 'Carboxylate Degradation'), ('Carbohydrates-Biosynthesis', '…	[('rn00010', 'Glycolysis / Gluconeogenesis'), ('rn00680', 'Methane metabolism'), ('rn01110', 'Biosynthesis of secondary metabolites'), ('rn01200', 'Carbon metabolism'), ('rn01230', 'Biosynthesis of amino acids')]	3.26649	0.0067735	TRUE
FBA	fig|476272.21.peg.3476	D-Fructose 1,6-bisphosphate <=> Dihydroxyacetone phosphate + Glyceraldehyde 3-phosphate	[]	[('rn00680', 'Methane metabolism'), ('rn00710', 'Carbon fixation in photosynthetic organisms'), ('rn01200', 'Carbon metabolism')]	2.18067	0.00885436	TRUE
CODH_ACS	fig|476272.21.peg.3323	carbon dioxide + Coenzyme A + 2.0 Reduced ferredoxin + proton + Methylcorrinoid iron sulfur protein <=> Acetyl-CoA + Corrinoid Iron sulfur protein + 2.0 Oxidized ferredoxin + Water			2.01391	0.0176808	TRUE
Rnf	fig|476272.21.peg.3530	2.0 Reduced ferredoxin + 2.0 proton + Nicotinamide adenine dinucleotide <=> 2.0 Oxidized ferredoxin + proton + Nicotinamide adenine dinucleotide - reduced			1.4606	0.788925	TRUE
FDHfdx	fig|476272.21.peg.3367	2.0 Oxidized ferredoxin + 2.0 Formate + Nicotinamide adenine dinucleotide <=> 2.0 carbon dioxide + 2.0 Reduced ferredoxin + proton + Nicotinamide adenine dinucleotide - reduced			1.47792	0.847139	TRUE
PGM	fig|476272.21.peg.2100	D-Glycerate 2-phosphate <=> 3-Phospho-D-glycerate	[('ANAEROFRUCAT-PWY', 'homolactic fermentation'), ('ANAGLYCOLYSIS-PWY', 'glycolysis III (from glucose)'), ('Acetate-Formation', 'Fermentation to Acetate'), ('Alcohol-Biosynthesis', 'Fermentation to Alcohols'), ('C1-COMPOUNDS', 'C1 Compound Utilization and Assimilation'), ('CARBO-BIOSYNTHESIS', 'Sugar Biosynthesis'), ('CARBOXYLATES-DEG', 'Carboxylate Degradation'), ('Carbohydrates-Biosynthesis', '…	[('rn00010', 'Glycolysis / Gluconeogenesis'), ('rn00260', 'Glycine, serine and threonine metabolism'), ('rn00680', 'Methane metabolism'), ('rn01110', 'Biosynthesis of secondary metabolites'), ('rn01200', 'Carbon metabolism'), ('rn01230', 'Biosynthesis of amino acids')]	1.4955	0.916539	TRUE
ACKr	fig|476272.21.peg.3266	acetate + ATP <=> Acetyl phosphate + ADP	[('ACETATEUTIL-PWY', 'superpathway of acetate utilization and formation'), ('AMINE-DEG', 'Amine and Polyamine Degradation'), ('ANAEROBIC-RESPIRATION', 'Anaerobic Respiration'), ('ARGININE-DEG', 'L-arginine Degradation'), ('ARGORNPROST-PWY', 'L-arginine degradation (Stickland reaction)'), ('AROMATIC-COMPOUNDS-DEGRADATION', 'Aromatic Compound Degradation'), ('Acetate-Formation', 'Fermentation to Ac…	[('rn00430', 'Taurine and hypotaurine metabolism'), ('rn00620', 'Pyruvate metabolism'), ('rn00680', 'Methane metabolism'), ('rn00720', 'Carbon fixation pathways in prokaryotes'), ('rn01200', 'Carbon metabolism')]	1.20862	1	TRUE
FTHFL	fig|476272.21.peg.1245	ATP + Formate + 5,6,7,8-Tetrahydrofolate --> 10-Formyltetrahydrofolate + ADP + hydrogenphosphate	[('Autotrophic-CO2-Fixation', 'Autotrophic CO<sub>2</sub> Fixation'), ('C1-COMPOUNDS', 'C1 Compound Utilization and Assimilation'), ('CO2-Fixation', 'CO<sub>2</sub> Fixation'), ('CODH-PWY', 'reductive acetyl coenzyme A pathway I (homoacetogenic bacteria)'), ('Cofactor-Biosynthesis', 'Cofactor, Prosthetic Group, Electron Carrier, and Vitamin Biosynthesis'), ('Degradation', 'Degradation/Utilization…	[('rn00670', 'One carbon pool by folate'), ('rn00720', 'Carbon fixation pathways in prokaryotes'), ('rn01200', 'Carbon metabolism')]	0	1	TRUE
GAPD	NF	Glyceraldehyde 3-phosphate + Nicotinamide adenine dinucleotide + hydrogenphosphate <=> 3-Phospho-D-glyceroyl phosphate + proton + Nicotinamide adenine dinucleotide - reduced	[('ANAEROFRUCAT-PWY', 'homolactic fermentation'), ('ANAGLYCOLYSIS-PWY', 'glycolysis III (from glucose)'), ('Acetate-Formation', 'Fermentation to Acetate'), ('Alcohol-Biosynthesis', 'Fermentation to Alcohols'), ('C1-COMPOUNDS', 'C1 Compound Utilization and Assimilation'), ('CARBO-BIOSYNTHESIS', 'Sugar Biosynthesis'), ('CARBOXYLATES-DEG', 'Carboxylate Degradation'), ('Carbohydrates-Biosynthesis', '…	[('rn00010', 'Glycolysis / Gluconeogenesis'), ('rn00710', 'Carbon fixation in photosynthetic organisms'), ('rn01110', 'Biosynthesis of secondary metabolites'), ('rn01200', 'Carbon metabolism'), ('rn01230', 'Biosynthesis of amino acids')]	0	1	TRUE
HEX1	fig|476272.21.peg.2856	ATP + D-glucose --> ADP + D-Glucose 6-phosphate + proton	[('ANAEROFRUCAT-PWY', 'homolactic fermentation'), ('ANAGLYCOLYSIS-PWY', 'glycolysis III (from glucose)'), ('Acetate-Formation', 'Fermentation to Acetate'), ('Alcohol-Biosynthesis', 'Fermentation to Alcohols'), ('CARBO-BIOSYNTHESIS', 'Sugar Biosynthesis'), ('CARBOXYLATES-DEG', 'Carboxylate Degradation'), ('Carbohydrates-Biosynthesis', 'Carbohydrate Biosynthesis'), ('Carbohydrates-Degradation', 'Ca…	[('rn00521', 'Streptomycin biosynthesis'), ('rn00524', 'Butirosin and neomycin biosynthesis'), ('rn01110', 'Biosynthesis of secondary metabolites')]	0	1	TRUE
LDH_L	fig|476272.21.peg.1094	(S)-lactate + Nicotinamide adenine dinucleotide <=> proton + Nicotinamide adenine dinucleotide - reduced + pyruvate	[('ANAEROFRUCAT-PWY', 'homolactic fermentation'), ('Acetate-Formation', 'Fermentation to Acetate'), ('Alcohol-Biosynthesis', 'Fermentation to Alcohols'), ('CARBOXYLATES-DEG', 'Carboxylate Degradation'), ('Carbohydrates-Degradation', 'Carbohydrate Degradation'), ('Degradation', 'Degradation/Utilization/Assimilation'), ('Energy-Metabolism', 'Generation of Precursor Metabolite and Energy'), ('Fermen…	[('rn00010', 'Glycolysis / Gluconeogenesis'), ('rn00620', 'Pyruvate metabolism'), ('rn01110', 'Biosynthesis of secondary metabolites')]	1.02558	1	TRUE
METR	fig|476272.21.peg.3326	5-Methyltetrahydrofolate + Corrinoid Iron sulfur protein <=> Methylcorrinoid iron sulfur protein + 5,6,7,8-Tetrahydrofolate			-1.26285	1	TRUE
PFK(ppi)	fig|476272.21.peg.3160	D-Fructose 6-phosphate + Diphosphate --> D-Fructose 1,6-bisphosphate + proton + hydrogenphosphate	[]	[]	0	1	TRUE
PGI	fig|476272.21.peg.2435	D-Glucose 6-phosphate <=> D-Fructose 6-phosphate	[]	[]	0	1	TRUE
PGK	fig|476272.21.peg.2093	3-Phospho-D-glycerate + ATP <=> 3-Phospho-D-glyceroyl phosphate + ADP	[('ANAEROFRUCAT-PWY', 'homolactic fermentation'), ('ANAGLYCOLYSIS-PWY', 'glycolysis III (from glucose)'), ('Acetate-Formation', 'Fermentation to Acetate'), ('Alcohol-Biosynthesis', 'Fermentation to Alcohols'), ('Autotrophic-CO2-Fixation', 'Autotrophic CO<sub>2</sub> Fixation'), ('C1-COMPOUNDS', 'C1 Compound Utilization and Assimilation'), ('CALVIN-PWY', 'Calvin-Benson-Bassham cycle'), ('CARBO-BIO…	[('rn00010', 'Glycolysis / Gluconeogenesis'), ('rn00710', 'Carbon fixation in photosynthetic organisms'), ('rn01110', 'Biosynthesis of secondary metabolites'), ('rn01200', 'Carbon metabolism'), ('rn01230', 'Biosynthesis of amino acids')]	0	1	TRUE
PTAr	fig|476272.21.peg.3265	Acetyl-CoA + hydrogenphosphate <=> Acetyl phosphate + Coenzyme A	[('ACETATEUTIL-PWY', 'superpathway of acetate utilization and formation'), ('AMINE-DEG', 'Amine and Polyamine Degradation'), ('ANAEROBIC-RESPIRATION', 'Anaerobic Respiration'), ('ARGININE-DEG', 'L-arginine Degradation'), ('ARGORNPROST-PWY', 'L-arginine degradation (Stickland reaction)'), ('AROMATIC-COMPOUNDS-DEGRADATION', 'Aromatic Compound Degradation'), ('Acetate-Formation', 'Fermentation to Ac…	[('rn00430', 'Taurine and hypotaurine metabolism'), ('rn00620', 'Pyruvate metabolism'), ('rn00680', 'Methane metabolism'), ('rn00720', 'Carbon fixation pathways in prokaryotes'), ('rn01200', 'Carbon metabolism')]	1.30664	1	TRUE
PYK	fig|476272.21.peg.3228	ADP + proton + Phosphoenolpyruvate --> ATP + pyruvate	[('ANAEROFRUCAT-PWY', 'homolactic fermentation'), ('ANAGLYCOLYSIS-PWY', 'glycolysis III (from glucose)'), ('Acetate-Formation', 'Fermentation to Acetate'), ('Alcohol-Biosynthesis', 'Fermentation to Alcohols'), ('CARBO-BIOSYNTHESIS', 'Sugar Biosynthesis'), ('CARBOXYLATES-DEG', 'Carboxylate Degradation'), ('Carbohydrates-Biosynthesis', 'Carbohydrate Biosynthesis'), ('Carbohydrates-Degradation', 'Ca…	[('rn00010', 'Glycolysis / Gluconeogenesis'), ('rn00230', 'Purine metabolism'), ('rn00620', 'Pyruvate metabolism'), ('rn01110', 'Biosynthesis of secondary metabolites'), ('rn01200', 'Carbon metabolism'), ('rn01230', 'Biosynthesis of amino acids')]	0	1	TRUE
TPI	fig|476272.21.peg.1353	Dihydroxyacetone phosphate <=> Glyceraldehyde 3-phosphate	[('ANAEROFRUCAT-PWY', 'homolactic fermentation'), ('ANAGLYCOLYSIS-PWY', 'glycolysis III (from glucose)'), ('Acetate-Formation', 'Fermentation to Acetate'), ('Alcohol-Biosynthesis', 'Fermentation to Alcohols'), ('Autotrophic-CO2-Fixation', 'Autotrophic CO<sub>2</sub> Fixation'), ('C1-COMPOUNDS', 'C1 Compound Utilization and Assimilation'), ('CALVIN-PWY', 'Calvin-Benson-Bassham cycle'), ('CARBO-BIO…	[('rn00010', 'Glycolysis / Gluconeogenesis'), ('rn00051', 'Fructose and mannose metabolism'), ('rn00562', 'Inositol phosphate metabolism'), ('rn00710', 'Carbon fixation in photosynthetic organisms'), ('rn01110', 'Biosynthesis of secondary metabolites'), ('rn01200', 'Carbon metabolism'), ('rn01230', 'Biosynthesis of amino acids')]	1.60916	1	TRUE
r0792	fig|476272.21.peg.2536	5-Methyltetrahydrofolate + Nicotinamide adenine dinucleotide <=> 2.0 proton + 5,10-Methylenetetrahydrofolate + Nicotinamide adenine dinucleotide - reduced	[('1CMET2-PWY', '<i>N</i><sup>10</sup>-formyl-tetrahydrofolate biosynthesis'), ('Autotrophic-CO2-Fixation', 'Autotrophic CO<sub>2</sub> Fixation'), ('C1-COMPOUNDS', 'C1 Compound Utilization and Assimilation'), ('CO2-Fixation', 'CO<sub>2</sub> Fixation'), ('CODH-PWY', 'reductive acetyl coenzyme A pathway I (homoacetogenic bacteria)'), ('Cofactor-Biosynthesis', 'Cofactor, Prosthetic Group, Electron…	[('rn00670', 'One carbon pool by folate'), ('rn00720', 'Carbon fixation pathways in prokaryotes'), ('rn01200', 'Carbon metabolism')]	1.10881	1	TRUE
ILEt2r	fig|476272.21.peg.3552	proton + L-isoleucine <=> proton + L-isoleucine	[]	[]	11.7338	4.15164e-135	FALSE
LEUt2r	fig|476272.21.peg.3552	proton + L-leucine <=> proton + L-leucine	[]	[]	11.7338	4.15164e-135	FALSE
BUTKr	fig|476272.21.peg.3559	ATP + butyrate <=> ADP + Butanoyl phosphate	[('Acetyl-CoA-Butyrate', 'Fermentation to Butanoate'), ('Amino-Acid-Degradation', 'Amino Acid Degradation'), ('CENTFERM-PWY', 'pyruvate fermentation to butanoate'), ('Degradation', 'Degradation/Utilization/Assimilation'), ('Energy-Metabolism', 'Generation of Precursor Metabolite and Energy'), ('Fermentation ()', None), ('Fermentation-to-Acids', 'Fermentation to Short-Chain Fatty Acids'), ('GLUDEG…	[('rn00650', 'Butanoate metabolism')]	8.23984	1.13774e-37	FALSE
PBUTT	fig|476272.21.peg.3560	Butanoyl-CoA + hydrogenphosphate <=> Butanoyl phosphate + Coenzyme A	[('Acetyl-CoA-Butyrate', 'Fermentation to Butanoate'), ('Amino-Acid-Degradation', 'Amino Acid Degradation'), ('CENTFERM-PWY', 'pyruvate fermentation to butanoate'), ('Degradation', 'Degradation/Utilization/Assimilation'), ('Energy-Metabolism', 'Generation of Precursor Metabolite and Energy'), ('Fermentation ()', None), ('Fermentation-to-Acids', 'Fermentation to Short-Chain Fatty Acids'), ('GLUDEG…	[('rn00650', 'Butanoate metabolism')]	6.60732	1.1383e-29	FALSE
r1144	fig|476272.21.peg.1431	L-glutamate(1-) + Sodium --> L-glutamate(1-) + Sodium			7.87137	2.55107e-21	FALSE
CYSS	fig|476272.21.peg.2228	O-Acetyl-L-serine + Hydrogen sulfide --> acetate + L-cysteine + proton	[('Amino-Acid-Biosynthesis', 'Amino Acid Biosynthesis'), ('CYSTEINE-SYN', 'L-cysteine Biosynthesis'), ('CYSTSYN-PWY', 'L-cysteine biosynthesis I'), ('Degradation', 'Degradation/Utilization/Assimilation'), ('IND-AMINO-ACID-SYN', 'Proteinogenic Amino Acid Biosynthesis'), ('Noncarbon-Nutrients', 'Inorganic Nutrient Metabolism'), ('SULFATE-CYS-PWY', 'superpathway of sulfate assimilation and cysteine …	[('rn00270', 'Cysteine and methionine metabolism'), ('rn00920', 'Sulfur metabolism'), ('rn01200', 'Carbon metabolism'), ('rn01230', 'Biosynthesis of amino acids')]	-4.98606	2.37769e-14	FALSE
CYSS3r	fig|476272.21.peg.2228	O-Acetyl-L-serine + Reduced thioredoxin + thiosulfate(2-) <=> acetate + L-cysteine + proton + Sulfite + Oxidized thioredoxin	[]	[]	-4.98606	2.37769e-14	FALSE
DDPA	fig|476272.21.peg.1545	D-Erythrose 4-phosphate + Water + Phosphoenolpyruvate --> 2-Dehydro-3-deoxy-D-arabino-heptonate 7-phosphate + hydrogenphosphate	[('3-Dehydroquinate-Biosynthesis', '3-Dehydroquinate Biosynthesis'), ('ALL-CHORISMATE-PWY', 'superpathway of chorismate metabolism'), ('ARO-PWY', 'chorismate biosynthesis I'), ('AROMATIC-COMPOUNDS-BIOSYN', 'Aromatic Compound Biosynthesis'), ('Amino-Acid-Biosynthesis', 'Amino Acid Biosynthesis'), ('COMPLETE-ARO-PWY', 'superpathway of aromatic amino acid biosynthesis'), ('Chorismate-Biosynthesis', …	[('rn00400', 'Phenylalanine, tyrosine and tryptophan biosynthesis'), ('rn01110', 'Biosynthesis of secondary metabolites'), ('rn01230', 'Biosynthesis of amino acids')]	4.96032	2.69571e-14	FALSE
DHQS	fig|476272.21.peg.1547	2-Dehydro-3-deoxy-D-arabino-heptonate 7-phosphate --> 3-Dehydroquinate + hydrogenphosphate	[('3-Dehydroquinate-Biosynthesis', '3-Dehydroquinate Biosynthesis'), ('ALL-CHORISMATE-PWY', 'superpathway of chorismate metabolism'), ('ARO-PWY', 'chorismate biosynthesis I'), ('AROMATIC-COMPOUNDS-BIOSYN', 'Aromatic Compound Biosynthesis'), ('Amino-Acid-Biosynthesis', 'Amino Acid Biosynthesis'), ('COMPLETE-ARO-PWY', 'superpathway of aromatic amino acid biosynthesis'), ('Chorismate-Biosynthesis', …	[('rn00400', 'Phenylalanine, tyrosine and tryptophan biosynthesis'), ('rn01110', 'Biosynthesis of secondary metabolites'), ('rn01230', 'Biosynthesis of amino acids')]	4.75533	8.87119e-14	FALSE
CHORM	fig|476272.21.peg.1551	chorismate --> Prephenate	[('ALL-CHORISMATE-PWY', 'superpathway of chorismate metabolism'), ('Amino-Acid-Biosynthesis', 'Amino Acid Biosynthesis'), ('Antibiotic-Biosynthesis', 'Antibiotic Biosynthesis'), ('COMPLETE-ARO-PWY', 'superpathway of aromatic amino acid biosynthesis'), ('IND-AMINO-ACID-SYN', 'Proteinogenic Amino Acid Biosynthesis'), ('PHENYLALANINE-SYN', 'L-phenylalanine Biosynthesis'), ('PHESYN', 'L-phenylalanine…	[('rn00400', 'Phenylalanine, tyrosine and tryptophan biosynthesis'), ('rn01110', 'Biosynthesis of secondary metabolites'), ('rn01230', 'Biosynthesis of amino acids')]	4.52017	1.52902e-13	FALSE
PPNDH	fig|476272.21.peg.1551	proton + Prephenate --> carbon dioxide + Water + keto-phenylpyruvate	[('ALL-CHORISMATE-PWY', 'superpathway of chorismate metabolism'), ('Amino-Acid-Biosynthesis', 'Amino Acid Biosynthesis'), ('COMPLETE-ARO-PWY', 'superpathway of aromatic amino acid biosynthesis'), ('IND-AMINO-ACID-SYN', 'Proteinogenic Amino Acid Biosynthesis'), ('PHENYLALANINE-SYN', 'L-phenylalanine Biosynthesis'), ('PHESYN', 'L-phenylalanine biosynthesis I'), ('PWY-6628', 'superpathway of L-pheny…	[('rn00400', 'Phenylalanine, tyrosine and tryptophan biosynthesis'), ('rn01110', 'Biosynthesis of secondary metabolites'), ('rn01230', 'Biosynthesis of amino acids')]	4.52017	1.52902e-13	FALSE
pbiosynthesis	fig|476272.21.peg.2548	--> Protein biosynthesis	[]	[]	-4.57933	1.89197e-13	FALSE
PSCVT	fig|476272.21.peg.1548	Phosphoenolpyruvate + Shikimate 5-phosphate <=> 5-O-(1-Carboxyvinyl)-3-phosphoshikimate + hydrogenphosphate	[('ALL-CHORISMATE-PWY', 'superpathway of chorismate metabolism'), ('ARO-PWY', 'chorismate biosynthesis I'), ('AROMATIC-COMPOUNDS-BIOSYN', 'Aromatic Compound Biosynthesis'), ('Amino-Acid-Biosynthesis', 'Amino Acid Biosynthesis'), ('COMPLETE-ARO-PWY', 'superpathway of aromatic amino acid biosynthesis'), ('Chorismate-Biosynthesis', 'Chorismate Biosynthesis'), ('IND-AMINO-ACID-SYN', 'Proteinogenic Am…	[('rn00400', 'Phenylalanine, tyrosine and tryptophan biosynthesis'), ('rn01110', 'Biosynthesis of secondary metabolites'), ('rn01230', 'Biosynthesis of amino acids')]	4.13782	7.65994e-11	FALSE
DRIBabc	fig|476272.21.peg.3168	ATP + 2-deoxy-D-ribose + Water --> ADP + 2-deoxy-D-ribose + proton + hydrogenphosphate	[]	[]	4.32628	7.02346e-10	FALSE
RIBABCte	fig|476272.21.peg.3168	ATP + Water + D-ribose --> ADP + proton + hydrogenphosphate + D-ribose			4.32628	7.02346e-10	FALSE
RIBabc	fig|476272.21.peg.3168	ATP + Water + D-ribose --> ADP + proton + hydrogenphosphate + D-ribose	[]	[]	4.32628	7.02346e-10	FALSE
SHK3Dr	fig|476272.21.peg.1552	3-Dehydroshikimate + proton + Nicotinamide adenine dinucleotide phosphate - reduced <=> Nicotinamide adenine dinucleotide phosphate + Shikimate	[('ALL-CHORISMATE-PWY', 'superpathway of chorismate metabolism'), ('ARO-PWY', 'chorismate biosynthesis I'), ('AROMATIC-COMPOUNDS-BIOSYN', 'Aromatic Compound Biosynthesis'), ('Amino-Acid-Biosynthesis', 'Amino Acid Biosynthesis'), ('COMPLETE-ARO-PWY', 'superpathway of aromatic amino acid biosynthesis'), ('Chorismate-Biosynthesis', 'Chorismate Biosynthesis'), ('IND-AMINO-ACID-SYN', 'Proteinogenic Am…	[('rn00400', 'Phenylalanine, tyrosine and tryptophan biosynthesis'), ('rn01110', 'Biosynthesis of secondary metabolites'), ('rn01230', 'Biosynthesis of amino acids')]	4.40343	8.45473e-10	FALSE
SHKK	fig|476272.21.peg.1552	ATP + Shikimate --> ADP + proton + Shikimate 5-phosphate	[('ALL-CHORISMATE-PWY', 'superpathway of chorismate metabolism'), ('ARO-PWY', 'chorismate biosynthesis I'), ('AROMATIC-COMPOUNDS-BIOSYN', 'Aromatic Compound Biosynthesis'), ('Amino-Acid-Biosynthesis', 'Amino Acid Biosynthesis'), ('COMPLETE-ARO-PWY', 'superpathway of aromatic amino acid biosynthesis'), ('Chorismate-Biosynthesis', 'Chorismate Biosynthesis'), ('IND-AMINO-ACID-SYN', 'Proteinogenic Am…	[('rn00400', 'Phenylalanine, tyrosine and tryptophan biosynthesis'), ('rn01110', 'Biosynthesis of secondary metabolites'), ('rn01230', 'Biosynthesis of amino acids')]	4.40343	8.45473e-10	FALSE
SERATi	fig|476272.21.peg.311	Acetyl-CoA + L-serine --> O-Acetyl-L-serine + Coenzyme A	[('Amino-Acid-Biosynthesis', 'Amino Acid Biosynthesis'), ('Antibiotic-Biosynthesis', 'Antibiotic Biosynthesis'), ('CYSTEINE-SYN', 'L-cysteine Biosynthesis'), ('CYSTSYN-PWY', 'L-cysteine biosynthesis I'), ('Degradation', 'Degradation/Utilization/Assimilation'), ('Detoxification', 'Detoxification'), ('IND-AMINO-ACID-SYN', 'Proteinogenic Amino Acid Biosynthesis'), ('Noncarbon-Nutrients', 'Inorganic …	[('rn00270', 'Cysteine and methionine metabolism'), ('rn00920', 'Sulfur metabolism'), ('rn01200', 'Carbon metabolism'), ('rn01230', 'Biosynthesis of amino acids')]	-3.73348	2.92515e-09	FALSE
GLGC	fig|476272.21.peg.425	ATP + D-Glucose 1-phosphate + proton --> ADP alpha-D-glucoside(2-) + Diphosphate	[('Carbohydrates-Biosynthesis', 'Carbohydrate Biosynthesis'), ('GLYCOGEN-BIOSYN', 'Glycogen and Starch Biosynthesis'), ('GLYCOGENSYNTH-PWY', 'glycogen biosynthesis I (from ADP-D-Glucose)'), ('Glycan-Biosynthesis', 'Glycan Biosynthesis'), ('Glycan-Pathways', 'Glycan Pathways'), ('Glycolipids-Biosynthesis', 'Glycolipid Biosynthesis'), ('Lipid-Biosynthesis', 'Fatty Acid and Lipid Biosynthesis'), ('P…	[('rn00500', 'Starch and sucrose metabolism'), ('rn00520', 'Amino sugar and nucleotide sugar metabolism'), ('rn01110', 'Biosynthesis of secondary metabolites')]	3.78998	3.37002e-09	FALSE
AHSERL2	fig|476272.21.peg.2227	O-Acetyl-L-homoserine + Hydrogen sulfide --> acetate + proton + L-homocysteine	[('Amino-Acid-Biosynthesis', 'Amino Acid Biosynthesis'), ('CYSTEINE-SYN', 'L-cysteine Biosynthesis'), ('HSERMETANA-PWY', 'L-methionine biosynthesis III'), ('IND-AMINO-ACID-SYN', 'Proteinogenic Amino Acid Biosynthesis'), ('METHIONINE-SYN', 'L-methionine Biosynthesis'), ('Methionine-De-novo-Biosynthesis', 'L-methionine <i>De Novo</i> Biosynthesis'), ('Other-Amino-Acid-Biosynthesis', 'Other Amino Ac…	[('rn00270', 'Cysteine and methionine metabolism')]	-4.32587	2.80741e-08	FALSE
AHSERL3	fig|476272.21.peg.2227	O-Acetyl-L-homoserine + Reduced thioredoxin + thiosulfate(2-) <=> acetate + proton + L-homocysteine + Sulfite + Oxidized thioredoxin	[]	[('rn00270', 'Cysteine and methionine metabolism')]	-4.32587	2.80741e-08	FALSE
SHSL2	fig|476272.21.peg.2227	Hydrogen sulfide + O-Succinyl-L-homoserine --> proton + L-homocysteine + Succinate	[]	[('rn00270', 'Cysteine and methionine metabolism'), ('rn00920', 'Sulfur metabolism')]	-4.32587	2.80741e-08	FALSE
GLUDy	fig|476272.21.peg.400	L-glutamate(1-) + Water + Nicotinamide adenine dinucleotide phosphate <=> 2-Oxoglutarate + proton + Nicotinamide adenine dinucleotide phosphate - reduced + Ammonium	[('4-Aminobutyraye-Degradation', '4-Aminobutanoate Degradation'), ('AMINE-DEG', 'Amine and Polyamine Degradation'), ('ARGININE-SYN4-PWY', 'L-ornithine biosynthesis II'), ('Amino-Acid-Biosynthesis', 'Amino Acid Biosynthesis'), ('Amino-Acid-Degradation', 'Amino Acid Degradation'), ('Degradation', 'Degradation/Utilization/Assimilation'), ('Energy-Metabolism', 'Generation of Precursor Metabolite and …	[('rn00250', 'Alanine, aspartate and glutamate metabolism'), ('rn00330', 'Arginine and proline metabolism'), ('rn00471', 'D-Glutamine and D-glutamate metabolism'), ('rn00910', 'Nitrogen metabolism')]	3.02188	1.08232e-07	FALSE
THZPSN	fig|476272.21.peg.2486	ATP + L-cysteine + 1-deoxy-D-xylulose 5-phosphate + L-tyrosine --> 4-Hydroxy-benzyl alcohol + 4-Methyl-5-(2-phosphoethyl)-thiazole + L-alanine + AMP + carbon dioxide + Water + proton + Diphosphate	[]	[]	3.06706	1.127e-07	FALSE
dreplication	fig|476272.21.peg.3924	--> DNA replication	[]	[]	-2.93321	1.58617e-07	FALSE
PFK	fig|476272.21.peg.2304	ATP + D-Fructose 6-phosphate --> ADP + D-Fructose 1,6-bisphosphate + proton	[]	[('rn00680', 'Methane metabolism'), ('rn01200', 'Carbon metabolism')]	-3.43748	2.71797e-07	FALSE
PFK_2	fig|476272.21.peg.2304	ATP + D-Tagatose 6-phosphate --> ADP + proton + D-Tagatose 1,6-biphosphate	[('Carbohydrates-Degradation', 'Carbohydrate Degradation'), ('Degradation', 'Degradation/Utilization/Assimilation'), ('GALACTITOLCAT-PWY', 'galactitol degradation'), ('GALACTOSE-DEGRADATION', 'Galactose Degradation'), ('HEXITOLDEGSUPER-PWY', 'superpathway of hexitol degradation (bacteria)'), ('LACTOSE-DEG', 'Lactose Degradation'), ('LACTOSECAT-PWY', 'lactose and galactose degradation I'), ('PWY-7…	[('rn00052', 'Galactose metabolism')]	-3.43748	2.71797e-07	FALSE
PFK_3	fig|476272.21.peg.2304	ATP + Sedoheptulose 7-phosphate --> ADP + proton + Sedoheptulose 1,7-bisphosphate	[('Energy-Metabolism', 'Generation of Precursor Metabolite and Energy'), ('PWY0-1517', 'sedoheptulose bisphosphate bypass')]	[]	-3.43748	2.71797e-07	FALSE
ANS	fig|476272.21.peg.1334	chorismate + L-glutamine --> anthranilate + L-glutamate(1-) + proton + pyruvate	[('ALKALOIDS-SYN', 'Alkaloid Biosynthesis'), ('ALL-CHORISMATE-PWY', 'superpathway of chorismate metabolism'), ('Amino-Acid-Biosynthesis', 'Amino Acid Biosynthesis'), ('COMPLETE-ARO-PWY', 'superpathway of aromatic amino acid biosynthesis'), ('IND-AMINO-ACID-SYN', 'Proteinogenic Amino Acid Biosynthesis'), ('N-CONTAINING-SECONDARY-CMPD-SYN', 'Nitrogen-Containing Secondary Compound Biosynthesis'), ('…	[('rn00400', 'Phenylalanine, tyrosine and tryptophan biosynthesis'), ('rn01110', 'Biosynthesis of secondary metabolites'), ('rn01230', 'Biosynthesis of amino acids')]	-3.33127	4.20375e-07	FALSE
ANS2	fig|476272.21.peg.1334	chorismate + Ammonium --> anthranilate + Water + proton + pyruvate	[]	[('rn00400', 'Phenylalanine, tyrosine and tryptophan biosynthesis'), ('rn01110', 'Biosynthesis of secondary metabolites'), ('rn01230', 'Biosynthesis of amino acids')]	-3.33127	4.20375e-07	FALSE
ASPTA	fig|476272.21.peg.2457	2-Oxoglutarate + L-aspartate(1-) <=> L-glutamate(1-) + Oxaloacetate	[('ASPARAGINE-DEG', 'L-asparagine Degradation'), ('ASPARAGINE-DEG1-PWY-1', 'L-asparagine degradation III (mammalian)'), ('ASPARTATE-DEG', 'L-aspartate Degradation'), ('ASPARTATE-DEG1-PWY', 'L-aspartate degradation I'), ('ASPARTATE-SYN', 'L-aspartate Biosynthesis'), ('ASPARTATESYN-PWY', 'L-aspartate biosynthesis'), ('ASPASN-PWY', 'superpathway of L-aspartate and L-asparagine biosynthesis'), ('Amin…	[('rn00250', 'Alanine, aspartate and glutamate metabolism'), ('rn00710', 'Carbon fixation in photosynthetic organisms'), ('rn01110', 'Biosynthesis of secondary metabolites'), ('rn01200', 'Carbon metabolism'), ('rn01210', '2-Oxocarboxylic acid metabolism'), ('rn01230', 'Biosynthesis of amino acids')]	4.17674	5.59667e-07	FALSE
EHGLAT	fig|476272.21.peg.2457	2-Oxoglutarate + erythro-4-hydroxy-L-glutamate(1-) --> 4-hydroxy-2-oxoglutarate(2-) + L-glutamate(1-)	[]	[]	4.17674	5.59667e-07	FALSE
LARGNAT	fig|476272.21.peg.2457	L-Arogenate + Oxaloacetate <=> L-aspartate(1-) + Prephenate	[]	[('rn00400', 'Phenylalanine, tyrosine and tryptophan biosynthesis'), ('rn01230', 'Biosynthesis of amino acids')]	4.17674	5.59667e-07	FALSE
ARBabc	fig|476272.21.peg.2580	L-arabinose + ATP + Water --> ADP + L-arabinose + proton + hydrogenphosphate	[]	[]	3.50042	8.91587e-07	FALSE
MALTabc	fig|476272.21.peg.2580	ATP + Water + Maltose --> ADP + proton + Maltose + hydrogenphosphate	[]	[]	3.50042	8.91587e-07	FALSE
AMANK	fig|476272.21.peg.511	N-acetyl-D-mannosamine + ATP --> N-acetyl-D-mannosamine 6-phosphate(2-) + ADP + proton	[('AMINE-DEG', 'Amine and Polyamine Degradation'), ('CARBO-BIOSYNTHESIS', 'Sugar Biosynthesis'), ('CARBOXYLATES-DEG', 'Carboxylate Degradation'), ('CMP-N-Acetylneuraminate-Biosynthesis', 'CMP-<i>N</i>-acetylneuraminate Biosynthesis'), ('CMP-Sugar-Biosynthesis', 'CMP-sugar Biosynthesis'), ('Carbohydrates-Biosynthesis', 'Carbohydrate Biosynthesis'), ('Carbohydrates-Degradation', 'Carbohydrate Degra…	[('rn00520', 'Amino sugar and nucleotide sugar metabolism'), ('rn01110', 'Biosynthesis of secondary metabolites')]	4.56749	1.18066e-06	FALSE
CHORS	fig|476272.21.peg.1549	5-O-(1-Carboxyvinyl)-3-phosphoshikimate --> chorismate + hydrogenphosphate	[('ALL-CHORISMATE-PWY', 'superpathway of chorismate metabolism'), ('ARO-PWY', 'chorismate biosynthesis I'), ('AROMATIC-COMPOUNDS-BIOSYN', 'Aromatic Compound Biosynthesis'), ('Amino-Acid-Biosynthesis', 'Amino Acid Biosynthesis'), ('COMPLETE-ARO-PWY', 'superpathway of aromatic amino acid biosynthesis'), ('Chorismate-Biosynthesis', 'Chorismate Biosynthesis'), ('IND-AMINO-ACID-SYN', 'Proteinogenic Am…	[('rn00400', 'Phenylalanine, tyrosine and tryptophan biosynthesis'), ('rn01110', 'Biosynthesis of secondary metabolites'), ('rn01230', 'Biosynthesis of amino acids')]	3.34234	1.18958e-06	FALSE
HKMPPI	fig|476272.21.peg.2409	2-Hydroxy-3-keto-5-methylthiopentenyl-1-phosphate --> 2,3-diketo-5-methylthio-1-phosphopentane	[('Amino-Acid-Biosynthesis', 'Amino Acid Biosynthesis'), ('Degradation', 'Degradation/Utilization/Assimilation'), ('IND-AMINO-ACID-SYN', 'Proteinogenic Amino Acid Biosynthesis'), ('METHIONINE-SYN', 'L-methionine Biosynthesis'), ('MTR-1P-Degradation (<i>S</i>-methyl-5-thio-&alpha', None), ('-D-ribose 1-phosphate degradation)', None), ('Methionine-Salvage', 'L-methionine Salvage'), ('NUCLEO-DEG', '…	[('rn00270', 'Cysteine and methionine metabolism')]	3.99811	5.26762e-06	FALSE
MNNH	fig|476272.21.peg.3163	D-Mannonate --> 2-Dehydro-3-deoxy-D-gluconate + Water	[('CARBOXYLATES-DEG', 'Carboxylate Degradation'), ('D-Glucuronate-Degradation', 'D-Glucuronate Degradation'), ('Degradation', 'Degradation/Utilization/Assimilation'), ('GALACT-GLUCUROCAT-PWY', 'superpathway of hexuronide and hexuronate degradation'), ('GLUCUROCAT-PWY (superpathway of &beta', None), ('-D-glucuronosides degradation)', None), ('PWY-6516', 'superpathway of microbial D-galacturonate a…	[('rn00040', 'Pentose and glucuronate interconversions')]	4.74967	1.47453e-05	FALSE
HYD	fig|476272.21.peg.3346	Hydrogen + Nicotinamide adenine dinucleotide <=> proton + Nicotinamide adenine dinucleotide - reduced			2.61305	1.75273e-05	FALSE
FRUpts	fig|476272.21.peg.2585	D-Fructose + Phosphoenolpyruvate --> D-Fructose 1-phosphate + pyruvate	[]	[]	-4.04118	2.52604e-05	FALSE
FORTHFC	fig|476272.21.peg.3331	5-Formiminotetrahydrofolate + 2.0 proton <=> 5,10-Methenyltetrahydrofolate + Ammonium	[('Amino-Acid-Degradation', 'Amino Acid Degradation'), ('Degradation', 'Degradation/Utilization/Assimilation'), ('Energy-Metabolism', 'Generation of Precursor Metabolite and Energy'), ('Fermentation ()', None), ('HISTIDINE-DEG', 'L-histidine Degradation'), ('NUCLEO-DEG', 'Nucleoside and Nucleotide Degradation'), ('P164-PWY', 'purine nucleobases degradation I (anaerobic)'), ('PWY-5030', 'L-histidi…	[('rn00670', 'One carbon pool by folate')]	2.4844	7.98896e-05	FALSE
GLUOX	fig|476272.21.peg.1220	2.0 L-glutamate(1-) + Nicotinamide adenine dinucleotide phosphate <=> 2-Oxoglutarate + L-glutamine + proton + Nicotinamide adenine dinucleotide phosphate - reduced	[('AMMASSIM-PWY', 'ammonia assimilation cycle III'), ('Amino-Acid-Biosynthesis', 'Amino Acid Biosynthesis'), ('Amino-Acid-Degradation', 'Amino Acid Degradation'), ('Ammonia-Assimilation', 'Ammonia Assimilation'), ('Degradation', 'Degradation/Utilization/Assimilation'), ('GLUTAMATE-SYN', 'L-glutamate Biosynthesis'), ('GLUTAMINE-DEG', 'L-glutamine Degradation'), ('GLUTAMINE-SYN', 'L-glutamine Biosy…	[('rn00250', 'Alanine, aspartate and glutamate metabolism'), ('rn00910', 'Nitrogen metabolism'), ('rn01110', 'Biosynthesis of secondary metabolites'), ('rn01230', 'Biosynthesis of amino acids')]	-2.93432	0.000165551	FALSE
GLUSy	fig|476272.21.peg.1220	2-Oxoglutarate + L-glutamine + proton + Nicotinamide adenine dinucleotide phosphate - reduced --> 2.0 L-glutamate(1-) + Nicotinamide adenine dinucleotide phosphate			-2.93432	0.000165551	FALSE
BTNCLi	fig|476272.21.peg.846	Holocarboxylase (biotin covalent bound to Lys residue of apoC) + ATP + Bicarbonate --> ADP + Carboxybiotin-carboxyl-carrier protein + proton + hydrogenphosphate			-3.01479	0.000284486	FALSE
GUI1	fig|476272.21.peg.3165	D-glucuronate <=> D-Fructuronate	[]	[('rn00040', 'Pentose and glucuronate interconversions')]	2.9691	0.000393753	FALSE
GUI2	fig|476272.21.peg.3165	D-Galacturonate <=> D-Tagaturonate	[('CARBOXYLATES-DEG', 'Carboxylate Degradation'), ('Carbohydrates-Degradation', 'Carbohydrate Degradation'), ('D-Galacturonate-Degradation', 'D-Galacturonate Degradation'), ('Degradation', 'Degradation/Utilization/Assimilation'), ('GALACT-GLUCUROCAT-PWY', 'superpathway of hexuronide and hexuronate degradation'), ('GALACTUROCAT-PWY', 'D-galacturonate degradation I'), ('POLYSACCHARIDES-DEG', 'Polys…	[('rn00040', 'Pentose and glucuronate interconversions')]	2.9691	0.000393753	FALSE
GLYBabc	fig|476272.21.peg.763	ATP + glycine betaine + Water --> ADP + glycine betaine + proton + hydrogenphosphate	[]	[]	2.77979	0.000618161	FALSE
PROabc	fig|476272.21.peg.763	ATP + Water + L-proline --> ADP + proton + hydrogenphosphate + L-proline	[]	[]	2.77979	0.000618161	FALSE
rxn47229	fig|476272.21.peg.2500	2.0 Oxidized ferredoxin + 2.0 Nicotinamide adenine dinucleotide - reduced + pyruvate <=> 2.0 Reduced ferredoxin + (R)-lactate + 2.0 Nicotinamide adenine dinucleotide			3.78247	0.000690097	FALSE
FUMt2r	fig|476272.21.peg.2497	Fumarate + proton <=> Fumarate + proton	[]	[]	3.88733	0.000711497	FALSE
SUCCt2r	fig|476272.21.peg.2497	proton + Succinate <=> proton + Succinate	[]	[]	3.88733	0.000711497	FALSE
ACOTA	fig|476272.21.peg.1308	N(2)-acetyl-L-ornithine + 2-Oxoglutarate <=> 2-acetamido-5-oxopentanoate + L-glutamate(1-)	[('ARG+POLYAMINE-SYN', 'superpathway of arginine and polyamine biosynthesis'), ('ARGININE-SYN', 'L-arginine Biosynthesis'), ('ARGSYN-PWY', 'L-arginine biosynthesis I (via L-ornithine)'), ('ARGSYNBSUB-PWY', 'L-arginine biosynthesis II (acetyl cycle)'), ('Amino-Acid-Biosynthesis', 'Amino Acid Biosynthesis'), ('GLUTORN-PWY', 'L-ornithine biosynthesis I'), ('IND-AMINO-ACID-SYN', 'Proteinogenic Amino …	[('rn00330', 'Arginine and proline metabolism'), ('rn01110', 'Biosynthesis of secondary metabolites'), ('rn01210', '2-Oxocarboxylic acid metabolism'), ('rn01230', 'Biosynthesis of amino acids')]	2.7917	0.000825951	FALSE
DDPGA	fig|476272.21.peg.3175	4-hydroxy-2-oxoglutarate(2-) <=> glyoxylate + pyruvate	[('Amino-Acid-Degradation', 'Amino Acid Degradation'), ('Degradation', 'Degradation/Utilization/Assimilation'), ('HYDROXYPRODEG-PWY', '<i>trans</i>-4-hydroxy-L-proline degradation I'), ('Hydroxyprolines-Degradation', 'hydroxy-L-proline Degradation'), ('MISCELLANEOUS-DEG', 'Other Amino Acid Degradation')]	[('rn00630', 'Glyoxylate and dicarboxylate metabolism')]	3.87814	0.00153242	FALSE
EDA_R	fig|476272.21.peg.3175	2-Dehydro-3-deoxy-D-gluconate 6-phosphate <=> Glyceraldehyde 3-phosphate + pyruvate	[('CARBOXYLATES-DEG', 'Carboxylate Degradation'), ('Carbohydrates-Degradation', 'Carbohydrate Degradation'), ('D-Galacturonate-Degradation', 'D-Galacturonate Degradation'), ('D-Glucuronate-Degradation', 'D-Glucuronate Degradation'), ('Degradation', 'Degradation/Utilization/Assimilation'), ('ENTNER-DOUDOROFF-PWY', 'Entner-Doudoroff shunt'), ('Energy-Metabolism', 'Generation of Precursor Metabolite…	[('rn00030', 'Pentose phosphate pathway'), ('rn01200', 'Carbon metabolism')]	3.87814	0.00153242	FALSE
MANAO	fig|476272.21.peg.3162	D-Mannonate + Nicotinamide adenine dinucleotide <=> D-Fructuronate + proton + Nicotinamide adenine dinucleotide - reduced	[]	[('rn00040', 'Pentose and glucuronate interconversions')]	7.17009	0.00164319	FALSE
PFL	fig|476272.21.peg.576	Coenzyme A + pyruvate --> Acetyl-CoA + Formate	[('Acetate-Formation', 'Fermentation to Acetate'), ('Alcohol-Biosynthesis', 'Fermentation to Alcohols'), ('C1-COMPOUNDS', 'C1 Compound Utilization and Assimilation'), ('CARBOXYLATES-DEG', 'Carboxylate Degradation'), ('CO2-Fixation', 'CO<sub>2</sub> Fixation'), ('Degradation', 'Degradation/Utilization/Assimilation'), ('Energy-Metabolism', 'Generation of Precursor Metabolite and Energy'), ('FERMENT…	[('rn00620', 'Pyruvate metabolism'), ('rn00650', 'Butanoate metabolism')]	3.02099	0.00220966	FALSE
3MOBS	fig|476272.21.peg.2070	3-Carboxy-3-hydroxy-4-methylpentanoate + Coenzyme A + proton <=> 3-methyl-2-oxobutanoate + Acetyl-CoA + Water	[('Amino-Acid-Biosynthesis', 'Amino Acid Biosynthesis'), ('BRANCHED-CHAIN-AA-SYN-PWY', 'superpathway of branched chain amino acid biosynthesis'), ('Energy-Metabolism', 'Generation of Precursor Metabolite and Energy'), ('IND-AMINO-ACID-SYN', 'Proteinogenic Amino Acid Biosynthesis'), ('LEUCINE-SYN', 'L-leucine Biosynthesis'), ('LEUSYN-PWY', 'L-leucine biosynthesis'), ('PWY-6871', '3-methylbutanol b…	[('rn00290', 'Valine, leucine and isoleucine biosynthesis'), ('rn00620', 'Pyruvate metabolism'), ('rn01110', 'Biosynthesis of secondary metabolites'), ('rn01210', '2-Oxocarboxylic acid metabolism'), ('rn01230', 'Biosynthesis of amino acids')]	-2.71919	0.00231811	FALSE
HISTD	fig|476272.21.peg.3482	Water + L-Histidinol + 2.0 Nicotinamide adenine dinucleotide --> 3.0 proton + L-histidine + 2.0 Nicotinamide adenine dinucleotide - reduced	[('Amino-Acid-Biosynthesis', 'Amino Acid Biosynthesis'), ('HISTIDINE-SYN', 'L-histidine Biosynthesis'), ('HISTSYN-PWY', 'L-histidine biosynthesis'), ('IND-AMINO-ACID-SYN', 'Proteinogenic Amino Acid Biosynthesis'), ('PRPP-PWY', 'superpathway of histidine, purine, and pyrimidine biosynthesis')]	[('rn00340', 'Histidine metabolism'), ('rn01110', 'Biosynthesis of secondary metabolites')]	-2.50928	0.00284171	FALSE
HISTDOX	fig|476272.21.peg.3482	L-Histidinol + Nicotinamide adenine dinucleotide <=> proton + L-Histidinal + Nicotinamide adenine dinucleotide - reduced			-2.50928	0.00284171	FALSE
HISTLOX	fig|476272.21.peg.3482	Water + L-Histidinal + Nicotinamide adenine dinucleotide --> 2.0 proton + L-histidine + Nicotinamide adenine dinucleotide - reduced			-2.50928	0.00284171	FALSE
G1SAT	fig|476272.21.peg.2408	L-Glutamate 1-semialdehyde <=> 5-Amino-4-oxopentanoate	[('Adenosylcobamide-Biosynthesis', 'Adenosylcobamide Biosynthesis'), ('Cobalamin-Biosynthesis', 'Cobamide Biosynthesis'), ('Cobamide-De-Novo-Biosynthesis', 'Cobamide <i>de novo</i> Biosynthesis'), ('Cofactor-Biosynthesis', 'Cofactor, Prosthetic Group, Electron Carrier, and Vitamin Biosynthesis'), ('De-Novo-Adenosylcobalamin-Biosynthesis', 'Adenosylcobalamin <i>de novo</i> Biosynthesis'), ('HEME-S…	[('rn00860', 'Porphyrin and chlorophyll metabolism'), ('rn01110', 'Biosynthesis of secondary metabolites')]	2.75702	0.00347901	FALSE
NTD1	fig|476272.21.peg.3263	dUMP + Water --> Deoxyuridine + hydrogenphosphate	[]	[('rn00240', 'Pyrimidine metabolism')]	2.71819	0.00351817	FALSE
PGCDr	fig|476272.21.peg.3017	3-Phospho-D-glycerate + Nicotinamide adenine dinucleotide <=> 3-phosphonatooxypyruvate(3-) + proton + Nicotinamide adenine dinucleotide - reduced	[('Amino-Acid-Biosynthesis', 'Amino Acid Biosynthesis'), ('CYSTEINE-SYN', 'L-cysteine Biosynthesis'), ('Degradation', 'Degradation/Utilization/Assimilation'), ('IND-AMINO-ACID-SYN', 'Proteinogenic Amino Acid Biosynthesis'), ('Noncarbon-Nutrients', 'Inorganic Nutrient Metabolism'), ('PWY-8010', 'L-cysteine biosynthesis IX (Trichomonas vaginalis)'), ('SER-GLYSYN-PWY', 'superpathway of L-serine and …	[('rn00260', 'Glycine, serine and threonine metabolism'), ('rn00680', 'Methane metabolism'), ('rn01200', 'Carbon metabolism'), ('rn01230', 'Biosynthesis of amino acids')]	4.29189	0.00364262	FALSE
UAGPT2	fig|476272.21.peg.2426	Undecaprenyl-diphospho-N-acetylmuramoyl-L-alanyl-gamma-D-glutamyl-L-lysyl-D-alanyl-D-alanine + UDP-N-acetyl-alpha-D-glucosamine(2-) --> proton + Undecaprenyl-diphospho-N-acetylmuramoyl-(N-acetylglucosamine)-L-alanyl-gamma-D-glutamyl-L-lysyl-D-alanyl-D-alanine + UDP	[]	[('rn00550', 'Peptidoglycan biosynthesis')]	2.63327	0.00365522	FALSE
UAGPT3	fig|476272.21.peg.2426	UDP-N-acetyl-alpha-D-glucosamine(2-) + Undecaprenyl-diphospho-N-acetylmuramoyl-L-alanyl-D-glutamyl-meso-2,6-diaminopimeloyl-D-alanyl-D-alanine --> proton + Undecaprenyl-diphospho-N-acetylmuramoyl-(N-acetylglucosamine)-L-ala-D-glu-meso-2,6-diaminopimeloyl-D-ala-D-ala + UDP	[]	[('rn00550', 'Peptidoglycan biosynthesis')]	2.63327	0.00365522	FALSE
ALCD19	fig|476272.21.peg.3027	D-Glyceraldehyde + proton + Nicotinamide adenine dinucleotide - reduced <=> Glycerol + Nicotinamide adenine dinucleotide	[('Cell-Structure-Biosynthesis', 'Cell Structure Biosynthesis'), ('Cell-Wall-Biosynthesis', 'Cell Wall Biosynthesis'), ('PWY-6626', "cytidine-5'-diphosphate-glycerol biosynthesis")]	[('rn00561', 'Glycerolipid metabolism')]	-2.71059	0.00449364	FALSE
ALCD2x	fig|476272.21.peg.3027	ethanol + Nicotinamide adenine dinucleotide <=> acetaldehyde + proton + Nicotinamide adenine dinucleotide - reduced	[('AMINE-DEG', 'Amine and Polyamine Degradation'), ('Acetaldehyde-Biosynthesis', 'Acetaldehyde Biosynthesis'), ('Acetate-Formation', 'Fermentation to Acetate'), ('Alcohol-Biosynthesis', 'Fermentation to Alcohols'), ('Alcohol-Degradation', 'Alcohol Degradation'), ('CARBOXYLATES-DEG', 'Carboxylate Degradation'), ('Carbohydrates-Biosynthesis', 'Carbohydrate Biosynthesis'), ('Carbohydrates-Degradatio…	[('rn00010', 'Glycolysis / Gluconeogenesis'), ('rn01110', 'Biosynthesis of secondary metabolites')]	-2.71059	0.00449364	FALSE
r0339	fig|476272.21.peg.2494	ATP + D-glycerate --> 3-Phospho-D-glycerate + ADP + proton	[('Energy-Metabolism', 'Generation of Precursor Metabolite and Energy'), ('PWY-181', 'photorespiration'), ('Photosynthesis ()', None)]	[('rn00260', 'Glycine, serine and threonine metabolism'), ('rn00561', 'Glycerolipid metabolism'), ('rn00630', 'Glyoxylate and dicarboxylate metabolism'), ('rn01110', 'Biosynthesis of secondary metabolites')]	3.17256	0.00464235	FALSE
ACGK	fig|476272.21.peg.1307	N-acetyl-L-glutamate(2-) + ATP --> N-acetyl-L-gamma-glutamyl phosphate(3-) + ADP	[('ARG+POLYAMINE-SYN', 'superpathway of arginine and polyamine biosynthesis'), ('ARGININE-SYN', 'L-arginine Biosynthesis'), ('ARGSYN-PWY', 'L-arginine biosynthesis I (via L-ornithine)'), ('ARGSYNBSUB-PWY', 'L-arginine biosynthesis II (acetyl cycle)'), ('Amino-Acid-Biosynthesis', 'Amino Acid Biosynthesis'), ('GLUTORN-PWY', 'L-ornithine biosynthesis I'), ('IND-AMINO-ACID-SYN', 'Proteinogenic Amino …	[('rn00330', 'Arginine and proline metabolism'), ('rn01110', 'Biosynthesis of secondary metabolites'), ('rn01210', '2-Oxocarboxylic acid metabolism'), ('rn01230', 'Biosynthesis of amino acids')]	2.69245	0.00477054	FALSE
CHOLSH	fig|476272.21.peg.3185	Choline sulfate + Water --> Choline + proton + sulfate	[('AMINE-DEG', 'Amine and Polyamine Degradation'), ('Choline-Degradation', 'Choline Degradation'), ('Degradation', 'Degradation/Utilization/Assimilation'), ('P542-PWY', 'choline-<i>O</i>-sulfate degradation')]	[]	2.44944	0.00485565	FALSE
ORNCD	fig|476272.21.peg.2495	Ornithine --> Ammonium + L-proline			3.37215	0.00563495	FALSE
YUMPS	fig|476272.21.peg.3933	alpha-D-Ribose 5-phosphate + uracil <=> Water + Pseudouridine 5-phosphate	[('Degradation', 'Degradation/Utilization/Assimilation'), ('NUCLEO-DEG', 'Nucleoside and Nucleotide Degradation'), ('PWY-6019', 'pseudouridine degradation'), ('Purine-Degradation', 'Purine Nucleotide Degradation')]	[('rn00240', 'Pyrimidine metabolism')]	-2.24521	0.00565413	FALSE
GLCP3	fig|476272.21.peg.1667	glycogen + proton + hydrogenphosphate <=> D-Glucose 1-phosphate + glycogen(n-1)	[]	[]	2.22435	0.00583041	FALSE
OMPDC	fig|476272.21.peg.1881	proton + Orotidine 5-phosphate --> carbon dioxide + UMP	[('Deoxyribonucleotide-Biosynthesis', "2'-Deoxyribonucleotide Biosynthesis"), ('Nucleotide-Biosynthesis', 'Nucleoside and Nucleotide Biosynthesis'), ('PRPP-PWY', 'superpathway of histidine, purine, and pyrimidine biosynthesis'), ('PWY-5686', 'UMP biosynthesis I'), ('PWY-7211', 'superpathway of pyrimidine deoxyribonucleotides <i>de novo</i> biosynthesis'), ('PWY-7790', 'UMP biosynthesis II'), ('PW…	[('rn00240', 'Pyrimidine metabolism')]	-2.14267	0.00736109	FALSE
DHAK	fig|476272.21.peg.3019	ATP + glycerone --> ADP + Dihydroxyacetone phosphate + proton	[('Alcohol-Biosynthesis', 'Fermentation to Alcohols'), ('Alcohol-Degradation', 'Alcohol Degradation'), ('C1-COMPOUNDS', 'C1 Compound Utilization and Assimilation'), ('Degradation', 'Degradation/Utilization/Assimilation'), ('Energy-Metabolism', 'Generation of Precursor Metabolite and Energy'), ('Fermentation ()', None), ('Formaldehyde-Assimilation', 'Formaldehyde Assimilation'), ('GLYCEROL-DEG', '…	[('rn00561', 'Glycerolipid metabolism'), ('rn00680', 'Methane metabolism'), ('rn01200', 'Carbon metabolism')]	3.92985	0.00869285	FALSE
ANPRT	fig|476272.21.peg.1336	anthranilate + 5-Phospho-alpha-D-ribose 1-diphosphate --> Diphosphate + N-(5-Phospho-D-ribosyl)anthranilate	[('ALL-CHORISMATE-PWY', 'superpathway of chorismate metabolism'), ('Amino-Acid-Biosynthesis', 'Amino Acid Biosynthesis'), ('COMPLETE-ARO-PWY', 'superpathway of aromatic amino acid biosynthesis'), ('IND-AMINO-ACID-SYN', 'Proteinogenic Amino Acid Biosynthesis'), ('PWY-6629', 'superpathway of L-tryptophan biosynthesis'), ('TRPSYN-PWY', 'L-tryptophan biosynthesis'), ('TRYPTOPHAN-BIOSYNTHESIS', 'L-try…	[('rn00400', 'Phenylalanine, tyrosine and tryptophan biosynthesis'), ('rn01110', 'Biosynthesis of secondary metabolites'), ('rn01230', 'Biosynthesis of amino acids')]	-2.56852	0.00885436	FALSE
FBA3	fig|476272.21.peg.3476	Sedoheptulose 1,7-bisphosphate <=> Dihydroxyacetone phosphate + D-Erythrose 4-phosphate	[('Alcohol-Biosynthesis', 'Fermentation to Alcohols'), ('Autotrophic-CO2-Fixation', 'Autotrophic CO<sub>2</sub> Fixation'), ('C1-COMPOUNDS', 'C1 Compound Utilization and Assimilation'), ('CALVIN-PWY', 'Calvin-Benson-Bassham cycle'), ('CARBO-BIOSYNTHESIS', 'Sugar Biosynthesis'), ('CO2-Fixation', 'CO<sub>2</sub> Fixation'), ('Carbohydrates-Biosynthesis', 'Carbohydrate Biosynthesis'), ('Degradation'…	[('rn00710', 'Carbon fixation in photosynthetic organisms'), ('rn01200', 'Carbon metabolism')]	2.18067	0.00885436	FALSE
THRPD	fig|476272.21.peg.1181	proton + L-Threonine O-3-phosphate --> D-1-Aminopropan-2-ol O-phosphate + carbon dioxide	[('Adenosylcobamide-Biosynthesis', 'Adenosylcobamide Biosynthesis'), ('Amino-Acid-Degradation', 'Amino Acid Degradation'), ('Aminopropanol-Phosphate-Biosynthesis', 'Aminopropanol Phosphate Biosynthesis'), ('Cobalamin-Biosynthesis', 'Cobamide Biosynthesis'), ('Cobamide-De-Novo-Biosynthesis', 'Cobamide <i>de novo</i> Biosynthesis'), ('Cofactor-Biosynthesis', 'Cofactor, Prosthetic Group, Electron Ca…	[('rn00860', 'Porphyrin and chlorophyll metabolism')]	2.68981	0.00916019	FALSE
RBK_D	fig|476272.21.peg.3137	ATP + D-ribulose --> ADP + proton + D-ribulose 5-phosphate(2-)			2.89073	0.00929895	FALSE
RBK_L1	fig|476272.21.peg.3137	ATP + L-Ribulose --> ADP + proton + L-Ribulose 5-phosphate	[('ARABCAT-PWY', 'L-arabinose degradation I'), ('Carbohydrates-Degradation', 'Carbohydrate Degradation'), ('Degradation', 'Degradation/Utilization/Assimilation'), ('L-Arabinose-Degradation', 'L-arabinose Degradation'), ('PWY-5257', 'superpathway of pentose and pentitol degradation'), ('SECONDARY-METABOLITE-DEGRADATION', 'Secondary Metabolite Degradation'), ('SUGAR-ALCOHOLS-DEG', 'Sugar Alcohol De…	[('rn00040', 'Pentose and glucuronate interconversions')]	2.89073	0.00929895	FALSE
DEXTRINASE	fig|476272.21.peg.1671	Dextrin + 5.0 Water --> 6.0 D-glucose	[]	[]	2.39265	0.0105504	FALSE
ISOMALT	fig|476272.21.peg.1671	Water + Isomaltose, Brachiose --> 2.0 D-glucose	[]	[]	2.39265	0.0105504	FALSE
MALT	fig|476272.21.peg.1671	Water + Maltose --> 2.0 D-glucose	[]	[('rn00500', 'Starch and sucrose metabolism')]	2.39265	0.0105504	FALSE
MLTG1	fig|476272.21.peg.1671	Water + maltotriose --> D-glucose + Maltose	[]	[]	2.39265	0.0105504	FALSE
MLTG2	fig|476272.21.peg.1671	Water + Maltotetraose --> D-glucose + maltotriose	[]	[]	2.39265	0.0105504	FALSE
MLTG3	fig|476272.21.peg.1671	Water + maltopentaose --> D-glucose + Maltotetraose	[]	[]	2.39265	0.0105504	FALSE
MLTG4	fig|476272.21.peg.1671	Water + Maltohexaose --> D-glucose + maltopentaose	[]	[]	2.39265	0.0105504	FALSE
MLTG5	fig|476272.21.peg.1671	Water + maltoheptaose --> D-glucose + Maltohexaose	[]	[]	2.39265	0.0105504	FALSE
SUCR	fig|476272.21.peg.1671	Water + Sucrose --> D-Fructose + D-glucose	[]	[('rn00052', 'Galactose metabolism')]	2.39265	0.0105504	FALSE
BUP2	fig|476272.21.peg.3709	3-Ureidoisobutyrate + Water + 2.0 proton --> D-3-Amino-isobutanoate + carbon dioxide + Ammonium	[]	[('rn00240', 'Pyrimidine metabolism')]	-2.46335	0.0141992	FALSE
UPPN	fig|476272.21.peg.3709	N-carbamoyl-beta-alaninate + Water + 2.0 proton --> beta-alanine + carbon dioxide + Ammonium	[('Amino-Acid-Biosynthesis', 'Amino Acid Biosynthesis'), ('Beta-Alanine-Biosynthesis (&beta', None), ('Alanine Biosynthesis)', None), ('Degradation', 'Degradation/Utilization/Assimilation'), ('NUCLEO-DEG', 'Nucleoside and Nucleotide Degradation'), ('Other-Amino-Acid-Biosynthesis', 'Other Amino Acid Biosynthesis'), ('PWY-3982', 'uracil degradation I (reductive)'), ('PWY-7209', 'superpathway of pyr…	[('rn00240', 'Pyrimidine metabolism'), ('rn00410', 'beta-Alanine metabolism'), ('rn00770', 'Pantothenate and CoA biosynthesis')]	-2.46335	0.0141992	FALSE
ACNML	fig|476272.21.peg.507	N-acetylneuraminate --> N-acetyl-D-mannosamine + pyruvate	[]	[('rn00520', 'Amino sugar and nucleotide sugar metabolism')]	2.79812	0.0188143	FALSE
IPDDI	fig|476272.21.peg.1234	Isopentenyl diphosphate <=> Dimethylallyl diphosphate	[('ALL-CHORISMATE-PWY', 'superpathway of chorismate metabolism'), ('All-Trans-Farnesyl-PP-Biosynthesis ()', None), ('Cell-Structure-Biosynthesis', 'Cell Structure Biosynthesis'), ('Cell-Wall-Biosynthesis', 'Cell Wall Biosynthesis'), ('Cofactor-Biosynthesis', 'Cofactor, Prosthetic Group, Electron Carrier, and Vitamin Biosynthesis'), ('DITERPENOID-SYN', 'Diterpenoid Biosynthesis'), ('ERGOSTEROL-SYN…	[('rn00900', 'Terpenoid backbone biosynthesis'), ('rn01110', 'Biosynthesis of secondary metabolites')]	2.45799	0.0252903	FALSE
rtranscription	fig|476272.21.peg.3078	--> RNA transcription	[]	[]	2.35303	0.0262555	FALSE
UAG4E	fig|476272.21.peg.3190	UDP-N-acetyl-alpha-D-glucosamine(2-) <=> UDP-N-acetyl-D-galactosamine(2-)	[('CARBO-BIOSYNTHESIS', 'Sugar Biosynthesis'), ('Carbohydrates-Biosynthesis', 'Carbohydrate Biosynthesis'), ('Cell-Structure-Biosynthesis', 'Cell Structure Biosynthesis'), ('Cell-Wall-Biosynthesis', 'Cell Wall Biosynthesis'), ('PWY-5512', 'UDP-<i>N</i>-acetyl-D-galactosamine biosynthesis I'), ('PWY-5514', 'UDP-<i>N</i>-acetyl-D-galactosamine biosynthesis II'), ('PWY-7332', 'superpathway of UDP-<I…	[('rn00520', 'Amino sugar and nucleotide sugar metabolism')]	2.26811	0.0335119	FALSE
UDPG4E	fig|476272.21.peg.3190	UDPglucose <=> UDP-D-galactose(2-)	[('Activation-Inactivation-Interconversion', 'Activation/Inactivation/Interconversion'), ('CARBO-BIOSYNTHESIS', 'Sugar Biosynthesis'), ('COLANSYN-PWY', 'colanic acid building blocks biosynthesis'), ('Carbohydrates-Biosynthesis', 'Carbohydrate Biosynthesis'), ('Carbohydrates-Degradation', 'Carbohydrate Degradation'), ('Cell-Structure-Biosynthesis', 'Cell Structure Biosynthesis'), ('Cell-Wall-Biosy…	[('rn00052', 'Galactose metabolism'), ('rn00520', 'Amino sugar and nucleotide sugar metabolism'), ('rn01110', 'Biosynthesis of secondary metabolites')]	2.26811	0.0335119	FALSE
GCCc	fig|476272.21.peg.1786	Dihydrolipolprotein + Nicotinamide adenine dinucleotide --> proton + Lipoylprotein + Nicotinamide adenine dinucleotide - reduced	[]	[('rn00260', 'Glycine, serine and threonine metabolism')]	3.21899	0.0352593	FALSE
PDHc	fig|476272.21.peg.1786	dihydrolipoamide + Nicotinamide adenine dinucleotide --> proton + lipoamide + Nicotinamide adenine dinucleotide - reduced	[]	[]	3.21899	0.0352593	FALSE
RMPA	fig|476272.21.peg.3018	L-Rhamnulose 1-phosphate <=> Dihydroxyacetone phosphate + (S)-lactaldehyde	[('Carbohydrates-Degradation', 'Carbohydrate Degradation'), ('Degradation', 'Degradation/Utilization/Assimilation'), ('FUC-RHAMCAT-PWY', 'superpathway of fucose and rhamnose degradation'), ('L-rhamnose-Degradation', 'L-rhamnose Degradation'), ('RHAMCAT-PWY', 'L-rhamnose degradation I'), ('Sugars-And-Polysaccharides-Degradation', 'Sugar Degradation')]	[('rn00051', 'Fructose and mannose metabolism')]	3.5502	0.0369443	FALSE
ACCOAL	fig|476272.21.peg.1913	ATP + Coenzyme A + propionate --> ADP + hydrogenphosphate + Propanoyl-CoA	[]	[('rn00640', 'Propanoate metabolism')]	2.47119	0.0371326	FALSE
ACCOAL2	fig|476272.21.peg.1913	acetate + ATP + Coenzyme A <=> Acetyl-CoA + ADP + hydrogenphosphate			2.47119	0.0371326	FALSE
FRUK	fig|476272.21.peg.2584	ATP + D-Fructose 1-phosphate --> ADP + D-Fructose 1,6-bisphosphate + proton	[('Carbohydrates-Degradation', 'Carbohydrate Degradation'), ('Degradation', 'Degradation/Utilization/Assimilation'), ('PWY0-1314', 'fructose degradation'), ('Sugars-And-Polysaccharides-Degradation', 'Sugar Degradation')]	[('rn00051', 'Fructose and mannose metabolism')]	-3.20973	0.0377625	FALSE
MALTHXabc	fig|476272.21.peg.1662	ATP + Water + Maltohexaose --> ADP + proton + Maltohexaose + hydrogenphosphate	[]	[]	1.99708	0.037893	FALSE
MALTTRabc	fig|476272.21.peg.1662	ATP + Water + maltotriose --> ADP + proton + maltotriose + hydrogenphosphate	[]	[]	1.99708	0.037893	FALSE
PYNP2r	fig|476272.21.peg.2755	hydrogenphosphate + Uridine <=> alpha-D-Ribose 1-phosphate + uracil	[('Degradation', 'Degradation/Utilization/Assimilation'), ('NUCLEO-DEG', 'Nucleoside and Nucleotide Degradation'), ('PWY-5532', 'nucleoside and nucleotide degradation (archaea)'), ('PWY-7209', 'superpathway of pyrimidine ribonucleosides degradation'), ('PWY0-1295', 'pyrimidine ribonucleosides degradation'), ('Pyrimidine-Base-Degradation', 'Pyrimidine Nucleobase Degradation'), ('Pyrimidine-Degrada…	[('rn00240', 'Pyrimidine metabolism')]	-2.18747	0.0411175	FALSE
CD2abc1	fig|476272.21.peg.1720	ATP + Cadmium + Water --> ADP + Cadmium + proton + hydrogenphosphate	[]	[]	-2.08209	0.0640066	FALSE
Cuabc	fig|476272.21.peg.1720	ATP + Cu2+ + Water --> ADP + Cu2+ + proton + hydrogenphosphate	[]	[]	-2.08209	0.0640066	FALSE
Cut1	fig|476272.21.peg.1720	ATP + Cu2+ + Water --> ADP + Cu2+ + proton + hydrogenphosphate	[]	[]	-2.08209	0.0640066	FALSE
HG2abc	fig|476272.21.peg.1720	ATP + Water + Hg2+ --> ADP + proton + Hg2+ + hydrogenphosphate	[]	[]	-2.08209	0.0640066	FALSE
PBt	fig|476272.21.peg.1720	ATP + Water + Lead --> ADP + proton + Lead + hydrogenphosphate	[]	[]	-2.08209	0.0640066	FALSE
PEPGLY	fig|476272.21.peg.2857	Peptidoglycan polymer (n-1 subunits) + proton + Undecaprenyl-diphospho-N-acetylmuramoyl-(N-acetylglucosamine)-L-ala-D-glu-meso-2,6-diaminopimeloyl-D-ala-D-ala --> Peptidoglycan polymer (n subunits) + carbon dioxide + Undecaprenyl diphosphate	[]	[]	2.04302	0.0652998	FALSE
SHCHCC2	fig|476272.21.peg.3213	Co2+ + sirohydrochlorin --> cobalt-precorrin 2 + proton	[('Adenosylcobamide-Biosynthesis', 'Adenosylcobamide Biosynthesis'), ('Cobalamin-Biosynthesis', 'Cobamide Biosynthesis'), ('Cobamide-De-Novo-Biosynthesis', 'Cobamide <i>de novo</i> Biosynthesis'), ('Cobyrinate-diamide-Biosynthesis', 'cob(II)yrinate <i>a,c</i>-diamide biosynthesis'), ('Cofactor-Biosynthesis', 'Cofactor, Prosthetic Group, Electron Carrier, and Vitamin Biosynthesis'), ('De-Novo-Aden…	[('rn00860', 'Porphyrin and chlorophyll metabolism')]	2.20392	0.0720514	FALSE
DRPAr	fig|476272.21.peg.1810	2-deoxy-D-ribose 5-phosphate(2-) <=> acetaldehyde + Glyceraldehyde 3-phosphate	[]	[('rn00030', 'Pentose phosphate pathway')]	1.92461	0.0724835	FALSE
TKT1	fig|476272.21.peg.257	alpha-D-Ribose 5-phosphate + D-xylulose 5-phosphate(2-) <=> Glyceraldehyde 3-phosphate + Sedoheptulose 7-phosphate	[('Acetate-Formation', 'Fermentation to Acetate'), ('Alcohol-Biosynthesis', 'Fermentation to Alcohols'), ('Autotrophic-CO2-Fixation', 'Autotrophic CO<sub>2</sub> Fixation'), ('C1-COMPOUNDS', 'C1 Compound Utilization and Assimilation'), ('CALVIN-PWY', 'Calvin-Benson-Bassham cycle'), ('CARBO-BIOSYNTHESIS', 'Sugar Biosynthesis'), ('CARBOXYLATES-DEG', 'Carboxylate Degradation'), ('CO2-Fixation', 'CO<…	[('rn00030', 'Pentose phosphate pathway'), ('rn00710', 'Carbon fixation in photosynthetic organisms'), ('rn01110', 'Biosynthesis of secondary metabolites'), ('rn01200', 'Carbon metabolism'), ('rn01230', 'Biosynthesis of amino acids')]	2.03622	0.0772934	FALSE
TKT2	fig|476272.21.peg.257	D-Erythrose 4-phosphate + D-xylulose 5-phosphate(2-) <=> D-Fructose 6-phosphate + Glyceraldehyde 3-phosphate	[]	[('rn00710', 'Carbon fixation in photosynthetic organisms'), ('rn01200', 'Carbon metabolism')]	2.03622	0.0772934	FALSE
RE1944C	fig|476272.21.peg.3630	ATP + lipoate <=> lipoyl-AMP(1-) + Diphosphate	[]	[('rn00785', 'Lipoic acid metabolism')]	2.36653	0.0823413	FALSE
MOHMT	fig|476272.21.peg.1360	3-methyl-2-oxobutanoate + Water + 5,10-Methylenetetrahydrofolate --> 2-Dehydropantoate + 5,6,7,8-Tetrahydrofolate	[('CoA-Biosynthesis', 'Coenzyme A Biosynthesis'), ('Cofactor-Biosynthesis', 'Cofactor, Prosthetic Group, Electron Carrier, and Vitamin Biosynthesis'), ('PANTO-PWY', 'phosphopantothenate biosynthesis I'), ('PANTOSYN-PWY', 'superpathway of coenzyme A biosynthesis I (bacteria)'), ('PWY-4221', 'superpathway of coenzyme A biosynthesis II (plants)'), ('Pantothenate-Biosynthesis', 'Phosphopantothenate B…	[('rn00770', 'Pantothenate and CoA biosynthesis'), ('rn01110', 'Biosynthesis of secondary metabolites')]	3.15841	0.0968708	FALSE
UAMAS	fig|476272.21.peg.427	L-alanine + ATP + UDP-N-acetylmuramate --> ADP + proton + hydrogenphosphate + UDP-N-acetylmuramoyl-L-alanine	[('Acetylmuramoyl-Pentapeptide-Biosynthesis', 'UDP-<i>N</i>-Acetylmuramoyl-Pentapeptide Biosynthesis'), ('Antibiotic-Resistance', 'Antibiotic Resistance'), ('Cell-Structure-Biosynthesis', 'Cell Structure Biosynthesis'), ('Cell-Wall-Biosynthesis', 'Cell Wall Biosynthesis'), ('Detoxification', 'Detoxification'), ('PEPTIDOGLYCANSYN-PWY', 'peptidoglycan biosynthesis I (<I>meso</I>-diaminopimelate con…	[('rn00471', 'D-Glutamine and D-glutamate metabolism'), ('rn00550', 'Peptidoglycan biosynthesis')]	2.15551	0.108244	FALSE
GLNS	fig|476272.21.peg.3758	ATP + L-glutamate(1-) + Ammonium --> ADP + L-glutamine + proton + hydrogenphosphate	[('AMMASSIM-PWY', 'ammonia assimilation cycle III'), ('Amino-Acid-Biosynthesis', 'Amino Acid Biosynthesis'), ('Ammonia-Assimilation', 'Ammonia Assimilation'), ('Degradation', 'Degradation/Utilization/Assimilation'), ('GLNSYN-PWY', 'L-glutamine biosynthesis I'), ('GLUTAMATE-SYN', 'L-glutamate Biosynthesis'), ('GLUTAMINE-SYN', 'L-glutamine Biosynthesis'), ('IND-AMINO-ACID-SYN', 'Proteinogenic Amino…	[('rn00250', 'Alanine, aspartate and glutamate metabolism'), ('rn00330', 'Arginine and proline metabolism'), ('rn00630', 'Glyoxylate and dicarboxylate metabolism'), ('rn00910', 'Nitrogen metabolism'), ('rn01230', 'Biosynthesis of amino acids')]	2.19243	0.109162	FALSE
GLNSP1	fig|476272.21.peg.3758	ATP + Ammonium + Undecaprenyl-diphospho-N-acetylmuramoyl-(N-acetylglucosamine)-L-alanyl-D-glutamyl-L-lysyl-D-alanyl-D-alanine --> ADP + proton + hydrogenphosphate + Undecaprenyl-diphospho-N-acetylmuramoyl-(N-acetylglucosamine)-L-alanyl-D-glutaminyl-L-lysyl-D-alanyl-D-alanine	[]	[]	2.19243	0.109162	FALSE
GLNSP2	fig|476272.21.peg.3758	ATP + Ammonium + Undecaprenyl-diphospho-N-acetylmuramoyl-(N-acetylglucosamine)-L-alanyl-gamma-D-glutamyl-L-lysyl-D-alanyl-D-alanine --> ADP + proton + hydrogenphosphate + Undecaprenyl-diphospho-N-acetylmuramoyl-(N-acetylglucosamine)-L-alanyl-D-isoglutaminyl-L-lysyl-D-alanyl-D-alanine	[]	[('rn00550', 'Peptidoglycan biosynthesis')]	2.19243	0.109162	FALSE
GLNSP3	fig|476272.21.peg.3758	ATP + Ammonium + Undecaprenyl-diphospho-N-acetylmuramoyl-(N-acetylglucosamine)-L-ala-D-glu-meso-2,6-diaminopimeloyl-D-ala-D-ala --> ADP + proton + hydrogenphosphate + Undecaprenyl-diphospho-N-acetylmuramoyl-(N-acetylglucosamine)-L-alanyl-D-glutaminyl-meso-2,6-diaminopimeloyl-D-alanyl-D-alanine	[]	[]	2.19243	0.109162	FALSE
GCCb	fig|476272.21.peg.1564	S-Aminomethyldihydrolipoylprotein + 5,6,7,8-Tetrahydrofolate --> Dihydrolipolprotein + 5,10-Methylenetetrahydrofolate + Ammonium	[]	[('rn00260', 'Glycine, serine and threonine metabolism'), ('rn00670', 'One carbon pool by folate')]	5.62279	0.111243	FALSE
ASPCT	fig|476272.21.peg.3902	L-aspartate(1-) + Carbamoyl phosphate --> N-Carbamoyl-L-aspartate + proton + hydrogenphosphate	[('Deoxyribonucleotide-Biosynthesis', "2'-Deoxyribonucleotide Biosynthesis"), ('Nucleotide-Biosynthesis', 'Nucleoside and Nucleotide Biosynthesis'), ('PRPP-PWY', 'superpathway of histidine, purine, and pyrimidine biosynthesis'), ('PWY-5686', 'UMP biosynthesis I'), ('PWY-7211', 'superpathway of pyrimidine deoxyribonucleotides <i>de novo</i> biosynthesis'), ('PWY-7790', 'UMP biosynthesis II'), ('PW…	[('rn00240', 'Pyrimidine metabolism'), ('rn00250', 'Alanine, aspartate and glutamate metabolism')]	1.98881	0.117849	FALSE
ABTOXy	fig|476272.21.peg.3315	L-arabinitol + Nicotinamide adenine dinucleotide phosphate <=> L-arabinose + proton + Nicotinamide adenine dinucleotide phosphate - reduced	[('Carbohydrates-Degradation', 'Carbohydrate Degradation'), ('Degradation', 'Degradation/Utilization/Assimilation'), ('L-Arabinose-Degradation', 'L-arabinose Degradation'), ('PWY-5257', 'superpathway of pentose and pentitol degradation'), ('PWY-5515', 'L-arabinose degradation II'), ('SECONDARY-METABOLITE-DEGRADATION', 'Secondary Metabolite Degradation'), ('SUGAR-ALCOHOLS-DEG', 'Sugar Alcohol Degr…	[('rn00040', 'Pentose and glucuronate interconversions')]	2.0764	0.134837	FALSE
HSTPTr	fig|476272.21.peg.361	2-Oxoglutarate + L-Histidinol phosphate <=> L-glutamate(1-) + 3-(Imidazol-4-yl)-2-oxopropyl phosphate	[('Amino-Acid-Biosynthesis', 'Amino Acid Biosynthesis'), ('HISTIDINE-SYN', 'L-histidine Biosynthesis'), ('HISTSYN-PWY', 'L-histidine biosynthesis'), ('IND-AMINO-ACID-SYN', 'Proteinogenic Amino Acid Biosynthesis'), ('PRPP-PWY', 'superpathway of histidine, purine, and pyrimidine biosynthesis')]	[('rn00340', 'Histidine metabolism'), ('rn01110', 'Biosynthesis of secondary metabolites'), ('rn01230', 'Biosynthesis of amino acids')]	-2.36054	0.139474	FALSE
PHETA1	fig|476272.21.peg.361	2-Oxoglutarate + L-phenylalanine <=> L-glutamate(1-) + keto-phenylpyruvate	[('ALL-CHORISMATE-PWY', 'superpathway of chorismate metabolism'), ('ANAPHENOXI-PWY', 'L-phenylalanine degradation II (anaerobic)'), ('AROMATIC-COMPOUNDS-DEGRADATION', 'Aromatic Compound Degradation'), ('Amino-Acid-Biosynthesis', 'Amino Acid Biosynthesis'), ('Amino-Acid-Degradation', 'Amino Acid Degradation'), ('BENZCOA-PWY', 'anaerobic aromatic compound degradation (<i>Thauera aromatica</i>)'), (…	[('rn00360', 'Phenylalanine metabolism'), ('rn00400', 'Phenylalanine, tyrosine and tryptophan biosynthesis'), ('rn00960', 'Tropane, piperidine and pyridine alkaloid biosynthesis'), ('rn01110', 'Biosynthesis of secondary metabolites'), ('rn01210', '2-Oxocarboxylic acid metabolism'), ('rn01230', 'Biosynthesis of amino acids')]	-2.36054	0.139474	FALSE
TRPTA	fig|476272.21.peg.361	2-Oxoglutarate + L-tryptophan <=> L-glutamate(1-) + Indolepyruvate			-2.36054	0.139474	FALSE
TYRTA	fig|476272.21.peg.361	2-Oxoglutarate + L-tyrosine <=> 3-(4-hydroxyphenyl)pyruvate + L-glutamate(1-)	[('4-Hydroxybenzoate-Biosynthesis', '4-Hydroxybenzoate Biosynthesis'), ('ALKALOIDS-SYN', 'Alkaloid Biosynthesis'), ('ALL-CHORISMATE-PWY', 'superpathway of chorismate metabolism'), ('AROMATIC-COMPOUNDS-BIOSYN', 'Aromatic Compound Biosynthesis'), ('Amino-Acid-Biosynthesis', 'Amino Acid Biosynthesis'), ('Amino-Acid-Degradation', 'Amino Acid Degradation'), ('CINNAMATE-SYN', 'Cinnamate Biosynthesis'),…	[('rn00130', 'Ubiquinone and other terpenoid-quinone biosynthesis'), ('rn00350', 'Tyrosine metabolism'), ('rn00400', 'Phenylalanine, tyrosine and tryptophan biosynthesis'), ('rn00401', 'Novobiocin biosynthesis'), ('rn00950', 'Isoquinoline alkaloid biosynthesis'), ('rn01110', 'Biosynthesis of secondary metabolites'), ('rn01210', '2-Oxocarboxylic acid metabolism'), ('rn01230', 'Biosynthesis of amin…	-2.36054	0.139474	FALSE
GLUPRT	fig|476272.21.peg.3753	L-glutamine + Water + 5-Phospho-alpha-D-ribose 1-diphosphate --> L-glutamate(1-) + Diphosphate + 5-Phospho-beta-D-ribosylamine	[('AIR-Biosynthesis', '5-Aminoimidazole Ribonucleotide Biosynthesis'), ('Cofactor-Biosynthesis', 'Cofactor, Prosthetic Group, Electron Carrier, and Vitamin Biosynthesis'), ('DENOVOPURINE2-PWY', 'superpathway of purine nucleotides <i>de novo</i> biosynthesis II'), ('HMP-PP-Biosynthesis', '4-amino-2-methyl-5-diphosphomethylpyrimidine biosynthesis'), ('Nucleotide-Biosynthesis', 'Nucleoside and Nucle…	[('rn00230', 'Purine metabolism'), ('rn00250', 'Alanine, aspartate and glutamate metabolism'), ('rn01110', 'Biosynthesis of secondary metabolites')]	2.22637	0.139805	FALSE
OROTPT	fig|476272.21.peg.1885	Orotate + 5-Phospho-alpha-D-ribose 1-diphosphate --> Orotidine 5-phosphate + Diphosphate	[('Deoxyribonucleotide-Biosynthesis', "2'-Deoxyribonucleotide Biosynthesis"), ('Nucleotide-Biosynthesis', 'Nucleoside and Nucleotide Biosynthesis'), ('PRPP-PWY', 'superpathway of histidine, purine, and pyrimidine biosynthesis'), ('PWY-5686', 'UMP biosynthesis I'), ('PWY-7211', 'superpathway of pyrimidine deoxyribonucleotides <i>de novo</i> biosynthesis'), ('PWY-7790', 'UMP biosynthesis II'), ('PW…	[('rn00240', 'Pyrimidine metabolism')]	1.99131	0.139904	FALSE
UMPK	fig|476272.21.peg.1209	ATP + UMP <=> ADP + UDP	[('Deoxyribonucleotide-Biosynthesis', "2'-Deoxyribonucleotide Biosynthesis"), ('Nucleotide-Biosynthesis', 'Nucleoside and Nucleotide Biosynthesis'), ('PRPP-PWY', 'superpathway of histidine, purine, and pyrimidine biosynthesis'), ('PWY-7176', 'UTP and CTP <i>de novo</i> biosynthesis'), ('PWY-7196', 'superpathway of pyrimidine ribonucleosides salvage'), ('PWY-7208', 'superpathway of pyrimidine nucl…	[('rn00240', 'Pyrimidine metabolism')]	2.10245	0.151477	FALSE
URIDK3	fig|476272.21.peg.1209	ATP + dUMP <=> ADP + dUDP	[]	[('rn00240', 'Pyrimidine metabolism')]	2.10245	0.151477	FALSE
ALPHNH	fig|476272.21.peg.841	Allophanate + Water + 3.0 proton --> 2.0 carbon dioxide + 2.0 Ammonium	[('ALLANTOINDEG-PWY', 'superpathway of allantoin degradation in yeast'), ('AMINE-DEG', 'Amine and Polyamine Degradation'), ('AROMATIC-COMPOUNDS-DEGRADATION', 'Aromatic Compound Degradation'), ('Allantoin-degradation', 'Allantoin Degradation'), ('Atrazine-Degradation', 'Atrazine Degradation'), ('Degradation', 'Degradation/Utilization/Assimilation'), ('PWY-5169', 'cyanurate degradation'), ('PWY-570…	[('rn00330', 'Arginine and proline metabolism'), ('rn00791', 'Atrazine degradation')]	-2.33491	0.169674	FALSE
HYXNt	fig|476272.21.peg.1387	Hypoxanthine <=> Hypoxanthine	[]	[]	2.08759	0.17848	FALSE
NAt3_1	fig|476272.21.peg.233	proton + Sodium <=> proton + Sodium	[]	[]	-3.54158	0.185845	FALSE
NAPRT	fig|476272.21.peg.2300	proton + Nicotinate + 5-Phospho-alpha-D-ribose 1-diphosphate --> Nicotinate D-ribonucleotide + Diphosphate	[('Cofactor-Biosynthesis', 'Cofactor, Prosthetic Group, Electron Carrier, and Vitamin Biosynthesis'), ('NAD-Metabolism', 'NAD Metabolism'), ('NAD-SYN', 'NAD Biosynthesis'), ('PWY-3502', 'superpathway of NAD biosynthesis in eukaryotes'), ('PWY-5381', 'pyridine nucleotide cycling (plants)'), ('PWY3O-4107', 'NAD salvage pathway V (PNC V cycle)'), ('PYRIDNUCSAL-PWY', 'NAD salvage pathway I (PNC VI cy…	[('rn00760', 'Nicotinate and nicotinamide metabolism')]	1.77608	0.20478	FALSE
GLU5K	fig|476272.21.peg.1673	ATP + L-glutamate(1-) --> ADP + L-Glutamate 5-phosphate	[('ARGININE-SYN4-PWY', 'L-ornithine biosynthesis II'), ('Amino-Acid-Biosynthesis', 'Amino Acid Biosynthesis'), ('CITRULBIO-PWY', 'L-citrulline biosynthesis'), ('Citrulline-Biosynthesis', 'L-citrulline Biosynthesis'), ('IND-AMINO-ACID-SYN', 'Proteinogenic Amino Acid Biosynthesis'), ('L-Ornithine-Biosynthesis', 'L-Ornithine Biosynthesis'), ('Other-Amino-Acid-Biosynthesis', 'Other Amino Acid Biosynt…	[('rn00330', 'Arginine and proline metabolism'), ('rn01230', 'Biosynthesis of amino acids')]	2.02361	0.26955	FALSE
CLPNS140	fig|476272.21.peg.3570	2.0 Phosphatidylglycerol (ditetradecanoyl, n-C14:0) <=> cardiolipin (tetratetradecanoyl, n-C14:0) + Glycerol	[]	[]	-1.79534	0.283076	FALSE
CLPNS160	fig|476272.21.peg.3570	2.0 Phosphatidylglycerol (dihexadecanoyl, n-C16:0) <=> cardiolipin (tetrahexadecanoyl, n-C16:0) + Glycerol	[]	[]	-1.79534	0.283076	FALSE
CLPNS180	fig|476272.21.peg.3570	2.0 Phosphatidylglycerol (dioctadecanoyl, n-C18:0) <=> cardiolipin (tetraoctadecanoyl, n-C18:0) + Glycerol	[]	[]	-1.79534	0.283076	FALSE
CLPNSAI15	fig|476272.21.peg.3570	2.0 Phosphatidylglycerol (12-methyl-tetradecanoyl, anteiso-C15) <=> cardiolipin (12-methyl-tetradecanoyl, anteiso-C15) + Glycerol	[]	[]	-1.79534	0.283076	FALSE
CLPNSAI17	fig|476272.21.peg.3570	2.0 Phosphatidylglycerol (14-methyl-hexadecanoyl, anteiso-C17) <=> cardiolipin (14-methyl-hexadecanoyl, anteiso-C17) + Glycerol	[]	[]	-1.79534	0.283076	FALSE
CLPNSI14	fig|476272.21.peg.3570	2.0 Phosphatidylglycerol (12-methyltridecanoyl, iso-C14) <=> cardiolipin (12-methyl-tridecanoyl, iso-C14) + Glycerol	[]	[]	-1.79534	0.283076	FALSE
CLPNSI15	fig|476272.21.peg.3570	2.0 Phosphatidylglycerol (13-methyltetradecanoyl, iso-C15) <=> cardiolipin (13-methyl-tetradecanoyl, iso-C15) + Glycerol	[]	[]	-1.79534	0.283076	FALSE
CLPNSI16	fig|476272.21.peg.3570	2.0 Phosphatidylglycerol (14-methylpentadecanoyl, iso-C16) <=> cardiolipin (14-methyl-pentadecanoyl, iso-C16) + Glycerol	[]	[]	-1.79534	0.283076	FALSE
CLPNSI17	fig|476272.21.peg.3570	2.0 Phosphatidylglycerol (15-methyl-hexadecanoyl, iso-C17) <=> cardiolipin (15-methyl-hexadecanoyl, iso-C17) + Glycerol	[]	[]	-1.79534	0.283076	FALSE
RMK	fig|476272.21.peg.170	ATP + L-Rhamnulose --> ADP + proton + L-Rhamnulose 1-phosphate	[('Carbohydrates-Degradation', 'Carbohydrate Degradation'), ('Degradation', 'Degradation/Utilization/Assimilation'), ('FUC-RHAMCAT-PWY', 'superpathway of fucose and rhamnose degradation'), ('L-rhamnose-Degradation', 'L-rhamnose Degradation'), ('RHAMCAT-PWY', 'L-rhamnose degradation I'), ('Sugars-And-Polysaccharides-Degradation', 'Sugar Degradation')]	[('rn00051', 'Fructose and mannose metabolism')]	3.88117	0.291248	FALSE
RMK2	fig|476272.21.peg.170	ATP + L-xylulose <=> ADP + proton + L-Xylulose 1-phosphate	[]	[('rn00040', 'Pentose and glucuronate interconversions')]	3.88117	0.291248	FALSE
FBP	fig|476272.21.peg.3864	D-Fructose 1,6-bisphosphate + Water --> D-Fructose 6-phosphate + hydrogenphosphate	[]	[('rn00680', 'Methane metabolism'), ('rn00710', 'Carbon fixation in photosynthetic organisms'), ('rn01200', 'Carbon metabolism')]	1.5699	0.324314	FALSE
THIORDXi	fig|476272.21.peg.804	Hydrogen peroxide + Reduced thioredoxin --> 2.0 Water + Oxidized thioredoxin	[]	[]	-2.61635	0.329246	FALSE
ADCS	fig|476272.21.peg.1335	chorismate + L-glutamine --> 4-amino-4-deoxychorismate + L-glutamate(1-)	[('ALL-CHORISMATE-PWY', 'superpathway of chorismate metabolism'), ('Antibiotic-Biosynthesis', 'Antibiotic Biosynthesis'), ('Cofactor-Biosynthesis', 'Cofactor, Prosthetic Group, Electron Carrier, and Vitamin Biosynthesis'), ('FOLSYN-PWY', 'superpathway of tetrahydrofolate biosynthesis and salvage'), ('Folate-Biosynthesis', 'Folate Biosynthesis'), ('PWY-6543', '4-aminobenzoate biosynthesis'), ('PWY…	[('rn00790', 'Folate biosynthesis')]	-2.15314	0.329664	FALSE
ATPPRT	fig|476272.21.peg.3483	ATP + 5-Phospho-alpha-D-ribose 1-diphosphate --> Diphosphate + 1-(5-Phosphoribosyl)-ATP	[('Amino-Acid-Biosynthesis', 'Amino Acid Biosynthesis'), ('HISTIDINE-SYN', 'L-histidine Biosynthesis'), ('HISTSYN-PWY', 'L-histidine biosynthesis'), ('IND-AMINO-ACID-SYN', 'Proteinogenic Amino Acid Biosynthesis'), ('PRPP-PWY', 'superpathway of histidine, purine, and pyrimidine biosynthesis')]	[('rn00340', 'Histidine metabolism'), ('rn01110', 'Biosynthesis of secondary metabolites'), ('rn01230', 'Biosynthesis of amino acids')]	-1.67956	0.338261	FALSE
ACTNDH	fig|476272.21.peg.1762	(R)-Acetoin + Coenzyme A + Nicotinamide adenine dinucleotide <=> acetaldehyde + Acetyl-CoA + proton + Nicotinamide adenine dinucleotide - reduced	[('Carbohydrates-Degradation', 'Carbohydrate Degradation'), ('Degradation', 'Degradation/Utilization/Assimilation'), ('PWY-6028', 'acetoin degradation')]	[]	3.29536	0.339711	FALSE
AHCYSNS_r	fig|476272.21.peg.3712	S-Adenosyl-L-homocysteine + Water <=> Adenine + S-Ribosyl-L-homocysteine	[('Amino-Acid-Biosynthesis', 'Amino Acid Biosynthesis'), ('Autoinducer-Biosynthesis', 'Autoinducer Biosynthesis'), ('CYSTEINE-SYN', 'L-cysteine Biosynthesis'), ('IND-AMINO-ACID-SYN', 'Proteinogenic Amino Acid Biosynthesis'), ('METHIONINE-SYN', 'L-methionine Biosynthesis'), ('Methionine-Salvage', 'L-methionine Salvage'), ('PWY-6151', '<i>S</i>-adenosyl-L-methionine cycle I'), ('PWY-6153', 'autoind…	[('rn00270', 'Cysteine and methionine metabolism'), ('rn01230', 'Biosynthesis of amino acids')]	1.77907	0.361032	FALSE
MTAN	fig|476272.21.peg.3712	5-Methylthioadenosine + Water --> 5-Methylthio-D-ribose + Adenine	[('Amino-Acid-Biosynthesis', 'Amino Acid Biosynthesis'), ('Degradation', 'Degradation/Utilization/Assimilation'), ('IND-AMINO-ACID-SYN', 'Proteinogenic Amino Acid Biosynthesis'), ('METHIONINE-SYN', 'L-methionine Biosynthesis'), ('Methionine-Salvage', 'L-methionine Salvage'), ('Methylthioadenosine-Degradation', "<i>S</i>-methyl-5'-thioadenosine Degradation"), ('NUCLEO-DEG', 'Nucleoside and Nucleot…	[('rn00270', 'Cysteine and methionine metabolism')]	1.77907	0.361032	FALSE
RNTR1	fig|476272.21.peg.2577	ATP + Reduced thioredoxin --> dATP + Water + Oxidized thioredoxin	[]	[('rn00230', 'Purine metabolism')]	-1.7971	0.363736	FALSE
RNTR2	fig|476272.21.peg.2577	GTP + Reduced thioredoxin --> dGTP + Water + Oxidized thioredoxin	[]	[('rn00230', 'Purine metabolism')]	-1.7971	0.363736	FALSE
RNTR3	fig|476272.21.peg.2577	CTP + Reduced thioredoxin --> dCTP + Water + Oxidized thioredoxin	[]	[('rn00240', 'Pyrimidine metabolism')]	-1.7971	0.363736	FALSE
RNTR4	fig|476272.21.peg.2577	Reduced thioredoxin + UTP --> dUTP + Water + Oxidized thioredoxin	[]	[('rn00240', 'Pyrimidine metabolism')]	-1.7971	0.363736	FALSE
GALTpts	fig|476272.21.peg.392	galactitol + Phosphoenolpyruvate --> Galactitol 1-phosphate + pyruvate	[]	[]	2.06712	0.419731	FALSE
PIt7ir	fig|476272.21.peg.1520	3.0 Sodium + hydrogenphosphate --> 3.0 Sodium + hydrogenphosphate			2.13347	0.420323	FALSE
GCCa	fig|476272.21.peg.1567	Glycine + proton + Lipoylprotein --> S-Aminomethyldihydrolipoylprotein + carbon dioxide	[]	[('rn00260', 'Glycine, serine and threonine metabolism')]	2.82353	0.424886	FALSE
ARBTpts	fig|476272.21.peg.3388	Arbutin + Phosphoenolpyruvate --> Arbutin 6-phosphate + pyruvate	[]	[]	1.54127	0.43688	FALSE
MANpts	fig|476272.21.peg.3388	D-Mannose + Phosphoenolpyruvate --> D-Mannose 6-phosphate + pyruvate	[]	[]	1.54127	0.43688	FALSE
SALCpts	fig|476272.21.peg.3388	Phosphoenolpyruvate + Salicin --> pyruvate + Salicin 6-phosphate	[]	[]	1.54127	0.43688	FALSE
DHFOR2	fig|476272.21.peg.3858	7,8-Dihydrofolate + Nicotinamide adenine dinucleotide phosphate <=> Folate + Nicotinamide adenine dinucleotide phosphate - reduced	[]	[('rn00670', 'One carbon pool by folate'), ('rn00790', 'Folate biosynthesis')]	-1.77235	0.44134	FALSE
DHFR	fig|476272.21.peg.3858	7,8-Dihydrofolate + proton + Nicotinamide adenine dinucleotide phosphate - reduced <=> Nicotinamide adenine dinucleotide phosphate + 5,6,7,8-Tetrahydrofolate	[('1CMET2-PWY', '<i>N</i><sup>10</sup>-formyl-tetrahydrofolate biosynthesis'), ('ALL-CHORISMATE-PWY', 'superpathway of chorismate metabolism'), ('Cofactor-Biosynthesis', 'Cofactor, Prosthetic Group, Electron Carrier, and Vitamin Biosynthesis'), ('FOLSYN-PWY', 'superpathway of tetrahydrofolate biosynthesis and salvage'), ('Folate-Biosynthesis', 'Folate Biosynthesis'), ('Folate-Transformations', 'F…	[('rn00670', 'One carbon pool by folate'), ('rn00790', 'Folate biosynthesis')]	-1.77235	0.44134	FALSE
CYTD	fig|476272.21.peg.1509	Cytidine + Water + proton --> Ammonium + Uridine	[('Degradation', 'Degradation/Utilization/Assimilation'), ('NUCLEO-DEG', 'Nucleoside and Nucleotide Degradation'), ('Nucleotide-Biosynthesis', 'Nucleoside and Nucleotide Biosynthesis'), ('PWY-6556', 'pyrimidine ribonucleosides salvage II'), ('PWY-7193', 'pyrimidine ribonucleosides salvage I'), ('PWY-7196', 'superpathway of pyrimidine ribonucleosides salvage'), ('PWY-7209', 'superpathway of pyrimi…	[('rn00240', 'Pyrimidine metabolism')]	1.87262	0.499713	FALSE
DCYTD	fig|476272.21.peg.1509	Deoxycytidine + Water + proton --> Deoxyuridine + Ammonium	[('Degradation', 'Degradation/Utilization/Assimilation'), ('NUCLEO-DEG', 'Nucleoside and Nucleotide Degradation'), ('Nucleotide-Biosynthesis', 'Nucleoside and Nucleotide Biosynthesis'), ('PWY-7181', 'pyrimidine deoxyribonucleosides degradation'), ('PWY-7199', 'pyrimidine deoxyribonucleosides salvage'), ('PWY-7200', 'superpathway of pyrimidine deoxyribonucleoside salvage'), ('PWY0-1298', 'superpat…	[('rn00240', 'Pyrimidine metabolism')]	1.87262	0.499713	FALSE
ARGSSr	fig|476272.21.peg.1302	L-aspartate(1-) + ATP + L-citrulline <=> AMP + N(omega)-(L-Arginino)succinate + proton + Diphosphate	[('ARG+POLYAMINE-SYN', 'superpathway of arginine and polyamine biosynthesis'), ('ARGININE-DEG', 'L-arginine Degradation'), ('ARGININE-SYN', 'L-arginine Biosynthesis'), ('ARGSYN-PWY', 'L-arginine biosynthesis I (via L-ornithine)'), ('ARGSYNBSUB-PWY', 'L-arginine biosynthesis II (acetyl cycle)'), ('Amino-Acid-Biosynthesis', 'Amino Acid Biosynthesis'), ('Amino-Acid-Degradation', 'Amino Acid Degradat…	[('rn00250', 'Alanine, aspartate and glutamate metabolism'), ('rn00330', 'Arginine and proline metabolism'), ('rn01110', 'Biosynthesis of secondary metabolites'), ('rn01230', 'Biosynthesis of amino acids')]	1.8605	0.531869	FALSE
DHORTS	fig|476272.21.peg.1776	(S)-dihydroorotate + Water <=> N-Carbamoyl-L-aspartate + proton	[('Deoxyribonucleotide-Biosynthesis', "2'-Deoxyribonucleotide Biosynthesis"), ('Nucleotide-Biosynthesis', 'Nucleoside and Nucleotide Biosynthesis'), ('PRPP-PWY', 'superpathway of histidine, purine, and pyrimidine biosynthesis'), ('PWY-5686', 'UMP biosynthesis I'), ('PWY-7211', 'superpathway of pyrimidine deoxyribonucleotides <i>de novo</i> biosynthesis'), ('PWY-7790', 'UMP biosynthesis II'), ('PW…	[('rn00240', 'Pyrimidine metabolism')]	2.52292	0.534183	FALSE
DMPPS	fig|476272.21.peg.3542	1-hydroxy-2-methyl-2-(E)-butenyl 4-diphosphate + proton + Nicotinamide adenine dinucleotide - reduced --> Dimethylallyl diphosphate + Water + Nicotinamide adenine dinucleotide	[('Cofactor-Biosynthesis', 'Cofactor, Prosthetic Group, Electron Carrier, and Vitamin Biosynthesis'), ('DITERPENOID-SYN', 'Diterpenoid Biosynthesis'), ('Ergosterol-Biosynthesis', 'Ergosterol Biosynthesis'), ('GGPP-Biosynthesis', 'Geranylgeranyl Diphosphate Biosynthesis'), ('ISOPRENOIDS', 'Hemiterpene Biosynthesis'), ('Isopentenyl-Diphosphate-Biosynthesis', 'Isopentenyl Diphosphate Biosynthesis'),…	[('rn00900', 'Terpenoid backbone biosynthesis'), ('rn01110', 'Biosynthesis of secondary metabolites')]	-1.77237	0.555388	FALSE
DMPPS2r	fig|476272.21.peg.3542	1-hydroxy-2-methyl-2-(E)-butenyl 4-diphosphate + proton + Nicotinamide adenine dinucleotide phosphate - reduced --> Dimethylallyl diphosphate + Water + Nicotinamide adenine dinucleotide phosphate	[('Cofactor-Biosynthesis', 'Cofactor, Prosthetic Group, Electron Carrier, and Vitamin Biosynthesis'), ('DITERPENOID-SYN', 'Diterpenoid Biosynthesis'), ('Ergosterol-Biosynthesis', 'Ergosterol Biosynthesis'), ('GGPP-Biosynthesis', 'Geranylgeranyl Diphosphate Biosynthesis'), ('ISOPRENOIDS', 'Hemiterpene Biosynthesis'), ('Isopentenyl-Diphosphate-Biosynthesis', 'Isopentenyl Diphosphate Biosynthesis'),…	[('rn00900', 'Terpenoid backbone biosynthesis'), ('rn01110', 'Biosynthesis of secondary metabolites')]	-1.77237	0.555388	FALSE
IPDPS	fig|476272.21.peg.3542	1-hydroxy-2-methyl-2-(E)-butenyl 4-diphosphate + proton + Nicotinamide adenine dinucleotide - reduced --> Water + Isopentenyl diphosphate + Nicotinamide adenine dinucleotide	[('Cofactor-Biosynthesis', 'Cofactor, Prosthetic Group, Electron Carrier, and Vitamin Biosynthesis'), ('DITERPENOID-SYN', 'Diterpenoid Biosynthesis'), ('Ergosterol-Biosynthesis', 'Ergosterol Biosynthesis'), ('GGPP-Biosynthesis', 'Geranylgeranyl Diphosphate Biosynthesis'), ('ISOPRENOIDS', 'Hemiterpene Biosynthesis'), ('Isopentenyl-Diphosphate-Biosynthesis', 'Isopentenyl Diphosphate Biosynthesis'),…	[('rn00900', 'Terpenoid backbone biosynthesis'), ('rn01110', 'Biosynthesis of secondary metabolites')]	-1.77237	0.555388	FALSE
IPDPS2	fig|476272.21.peg.3542	1-hydroxy-2-methyl-2-(E)-butenyl 4-diphosphate + proton + Nicotinamide adenine dinucleotide phosphate - reduced --> Water + Isopentenyl diphosphate + Nicotinamide adenine dinucleotide phosphate	[('Cofactor-Biosynthesis', 'Cofactor, Prosthetic Group, Electron Carrier, and Vitamin Biosynthesis'), ('DITERPENOID-SYN', 'Diterpenoid Biosynthesis'), ('Ergosterol-Biosynthesis', 'Ergosterol Biosynthesis'), ('GGPP-Biosynthesis', 'Geranylgeranyl Diphosphate Biosynthesis'), ('ISOPRENOIDS', 'Hemiterpene Biosynthesis'), ('Isopentenyl-Diphosphate-Biosynthesis', 'Isopentenyl Diphosphate Biosynthesis'),…	[('rn00900', 'Terpenoid backbone biosynthesis'), ('rn01110', 'Biosynthesis of secondary metabolites')]	-1.77237	0.555388	FALSE
GLCS3	fig|476272.21.peg.2075	ADP alpha-D-glucoside(2-) + glycogen(n-1) <=> ADP + glycogen	[]	[]	1.58422	0.596749	FALSE
GLTPD	fig|476272.21.peg.1699	Galactitol 1-phosphate + Nicotinamide adenine dinucleotide <=> proton + Nicotinamide adenine dinucleotide - reduced + D-Tagatose 6-phosphate	[]	[('rn00052', 'Galactose metabolism')]	1.90455	0.607532	FALSE
GNK	fig|476272.21.peg.87	ATP + D-gluconate --> 6-Phospho-D-gluconate + ADP + proton	[('CARBOXYLATES-DEG', 'Carboxylate Degradation'), ('Degradation', 'Degradation/Utilization/Assimilation'), ('GLUCONSUPER-PWY', 'D-gluconate degradation'), ('IDNCAT-PWY', 'L-idonate degradation'), ('KETOGLUCONMET-PWY', 'ketogluconate metabolism'), ('PWY-5530', 'sorbitol biosynthesis II'), ('SECONDARY-METABOLITE-BIOSYNTHESIS', 'Secondary Metabolite Biosynthesis'), ('SECONDARY-METABOLITE-DEGRADATION…	[('rn00030', 'Pentose phosphate pathway'), ('rn01110', 'Biosynthesis of secondary metabolites'), ('rn01200', 'Carbon metabolism')]	-1.83081	0.607532	FALSE
GALabc	fig|476272.21.peg.48	ATP + D-Galactose + Water --> ADP + D-Galactose + proton + hydrogenphosphate	[]	[]	2.22527	0.619671	FALSE
HMPK1	fig|476272.21.peg.3197	4-Amino-5-hydroxymethyl-2-methylpyrimidine + ATP --> 4-Amino-2-methyl-5-phosphomethylpyrimidine + ADP + proton	[('Cofactor-Biosynthesis', 'Cofactor, Prosthetic Group, Electron Carrier, and Vitamin Biosynthesis'), ('PWY-6897', 'thiamine salvage II'), ('PWY-6910', 'hydroxymethylpyrimidine salvage'), ('PWY-7356', 'thiamine salvage IV (yeast)'), ('PWY-7357', 'thiamine formation from pyrithiamine and oxythiamine (yeast)'), ('Thiamin-Salvage', 'Thiamine Salvage'), ('Thiamine-Biosynthesis', 'Thiamine Biosynthesi…	[('rn00730', 'Thiamine metabolism')]	1.82147	0.63593	FALSE
PMPK	fig|476272.21.peg.3197	4-Amino-2-methyl-5-phosphomethylpyrimidine + ATP --> 2-Methyl-4-amino-5-hydroxymethylpyrimidine diphosphate + ADP	[('Cofactor-Biosynthesis', 'Cofactor, Prosthetic Group, Electron Carrier, and Vitamin Biosynthesis'), ('HMP-PP-Biosynthesis', '4-amino-2-methyl-5-diphosphomethylpyrimidine biosynthesis'), ('PWY-6890', '4-amino-2-methyl-5-diphosphomethylpyrimidine biosynthesis'), ('PWY-6895', 'superpathway of thiamine diphosphate biosynthesis II'), ('PWY-6897', 'thiamine salvage II'), ('PWY-6910', 'hydroxymethylpy…	[('rn00730', 'Thiamine metabolism')]	1.82147	0.63593	FALSE
CBPS	fig|476272.21.peg.691	2.0 ATP + L-glutamine + Water + Bicarbonate --> 2.0 ADP + Carbamoyl phosphate + L-glutamate(1-) + 2.0 proton + hydrogenphosphate	[('ARG+POLYAMINE-SYN', 'superpathway of arginine and polyamine biosynthesis'), ('ARGININE-SYN', 'L-arginine Biosynthesis'), ('ARGSYN-PWY', 'L-arginine biosynthesis I (via L-ornithine)'), ('ARGSYNBSUB-PWY', 'L-arginine biosynthesis II (acetyl cycle)'), ('Amino-Acid-Biosynthesis', 'Amino Acid Biosynthesis'), ('Deoxyribonucleotide-Biosynthesis', "2'-Deoxyribonucleotide Biosynthesis"), ('IND-AMINO-AC…	[('rn00240', 'Pyrimidine metabolism'), ('rn00250', 'Alanine, aspartate and glutamate metabolism')]	-1.47421	0.638364	FALSE
PHTHRDH	fig|476272.21.peg.1778	Nicotinamide adenine dinucleotide + O-Phospho-4-hydroxy-L-threonine <=> 2-Amino-3-oxo-4-phosphonooxybutyrate + proton + Nicotinamide adenine dinucleotide - reduced	[]	[('rn00750', 'Vitamin B6 metabolism')]	3.21145	0.640549	FALSE
LGTHL	fig|476272.21.peg.3459	Reduced glutathione + methylglyoxal --> (R)-S-lactoylglutathionate(1-)	[('Aldehyde-Degradation', 'Aldehyde Degradation'), ('Degradation', 'Degradation/Utilization/Assimilation'), ('Detoxification', 'Detoxification'), ('METHGLYUT-PWY', 'superpathway of methylglyoxal degradation'), ('Methylglyoxal-Detoxification', 'Methylglyoxal Detoxification'), ('PWY-5386', 'methylglyoxal degradation I')]	[('rn00620', 'Pyruvate metabolism')]	1.63604	0.643334	FALSE
ASNS1	fig|476272.21.peg.3755	L-aspartate(1-) + ATP + L-glutamine + Water --> AMP + L-asparagine + L-glutamate(1-) + proton + Diphosphate	[('ASPARAGINE-BIOSYNTHESIS', 'L-asparagine biosynthesis I'), ('ASPARAGINE-SYN', 'L-asparagine Biosynthesis'), ('Amino-Acid-Biosynthesis', 'Amino Acid Biosynthesis'), ('IND-AMINO-ACID-SYN', 'Proteinogenic Amino Acid Biosynthesis'), ('PWY0-1325', 'superpathway of L-asparagine biosynthesis')]	[('rn00250', 'Alanine, aspartate and glutamate metabolism'), ('rn01110', 'Biosynthesis of secondary metabolites')]	1.73161	0.649379	FALSE
FORt2r	fig|476272.21.peg.3588	Formate + proton <=> Formate + proton	[]	[]	1.57148	0.658722	FALSE
UGMDDS	fig|476272.21.peg.442	D-Alanyl-D-alanine + ATP + UDP-N-acetylmuramoyl-L-alanyl-D-gamma-glutamyl-meso-2,6-diaminopimelate --> ADP + proton + hydrogenphosphate + UDP-N-acetylmuramoyl-L-alanyl-D-glutamyl-meso-2,6-diaminopimeloyl-D-alanyl-D-alanine	[('Acetylmuramoyl-Pentapeptide-Biosynthesis', 'UDP-<i>N</i>-Acetylmuramoyl-Pentapeptide Biosynthesis'), ('Cell-Structure-Biosynthesis', 'Cell Structure Biosynthesis'), ('Cell-Wall-Biosynthesis', 'Cell Wall Biosynthesis'), ('PEPTIDOGLYCANSYN-PWY', 'peptidoglycan biosynthesis I (<I>meso</I>-diaminopimelate containing)'), ('PWY-6385', 'peptidoglycan biosynthesis III (mycobacteria)'), ('PWY-6387', 'U…	[('rn00300', 'Lysine biosynthesis'), ('rn00550', 'Peptidoglycan biosynthesis')]	-1.50795	0.678517	FALSE
UAGCVT_r	fig|476272.21.peg.724	Phosphoenolpyruvate + UDP-N-acetyl-alpha-D-glucosamine(2-) <=> hydrogenphosphate + UDP-N-acetyl-3-O-(1-carboxyvinyl)-D-glucosamine	[('Acetylmuramoyl-Pentapeptide-Biosynthesis', 'UDP-<i>N</i>-Acetylmuramoyl-Pentapeptide Biosynthesis'), ('Anhydromuropeptides-Recycling', 'Anhydromuropeptide Recycling'), ('Antibiotic-Resistance', 'Antibiotic Resistance'), ('Cell-Structure-Biosynthesis', 'Cell Structure Biosynthesis'), ('Cell-Wall-Biosynthesis', 'Cell Wall Biosynthesis'), ('Degradation', 'Degradation/Utilization/Assimilation'), (…	[('rn00520', 'Amino sugar and nucleotide sugar metabolism'), ('rn00550', 'Peptidoglycan biosynthesis')]	-1.73435	0.685339	FALSE
DDGLK	fig|476272.21.peg.3174	2-Dehydro-3-deoxy-D-gluconate + ATP --> 2-Dehydro-3-deoxy-D-gluconate 6-phosphate + ADP + proton			1.8027	0.708984	FALSE
PPND	fig|476272.21.peg.2191	Nicotinamide adenine dinucleotide + Prephenate --> 3-(4-hydroxyphenyl)pyruvate + carbon dioxide + Nicotinamide adenine dinucleotide - reduced	[('ALL-CHORISMATE-PWY', 'superpathway of chorismate metabolism'), ('AROMATIC-COMPOUNDS-BIOSYN', 'Aromatic Compound Biosynthesis'), ('Amino-Acid-Biosynthesis', 'Amino Acid Biosynthesis'), ('Antibiotic-Biosynthesis', 'Antibiotic Biosynthesis'), ('COMPLETE-ARO-PWY', 'superpathway of aromatic amino acid biosynthesis'), ('IND-AMINO-ACID-SYN', 'Proteinogenic Amino Acid Biosynthesis'), ('PWY-6630', 'sup…	[('rn00400', 'Phenylalanine, tyrosine and tryptophan biosynthesis'), ('rn00401', 'Novobiocin biosynthesis'), ('rn01110', 'Biosynthesis of secondary metabolites'), ('rn01230', 'Biosynthesis of amino acids')]	1.67689	0.725621	FALSE
AGTi	fig|476272.21.peg.1807	L-alanine + glyoxylate --> Glycine + pyruvate	[('Amino-Acid-Biosynthesis', 'Amino Acid Biosynthesis'), ('GLYCINE-SYN', 'Glycine Biosynthesis'), ('GLYSYN-ALA-PWY', 'glycine biosynthesis III'), ('IND-AMINO-ACID-SYN', 'Proteinogenic Amino Acid Biosynthesis')]	[('rn00250', 'Alanine, aspartate and glutamate metabolism')]	1.43281	0.729077	FALSE
SPTc	fig|476272.21.peg.1807	pyruvate + L-serine <=> L-alanine + 3-hydroxypyruvate	[('Amino-Acid-Biosynthesis', 'Amino Acid Biosynthesis'), ('IND-AMINO-ACID-SYN', 'Proteinogenic Amino Acid Biosynthesis'), ('PWY-8011', 'L-serine biosynthesis II'), ('SERINE-BIOSYNTHESIS', 'L-serine Biosynthesis')]	[('rn00260', 'Glycine, serine and threonine metabolism')]	1.43281	0.729077	FALSE
GF6PTA	fig|476272.21.peg.890	D-Fructose 6-phosphate + L-glutamine --> D-Glucosamine 6-phosphate + L-glutamate(1-)	[]	[('rn00250', 'Alanine, aspartate and glutamate metabolism'), ('rn00520', 'Amino sugar and nucleotide sugar metabolism'), ('rn01110', 'Biosynthesis of secondary metabolites')]	1.52006	0.764523	FALSE
HISTP	fig|476272.21.peg.2091	Water + L-Histidinol phosphate --> L-Histidinol + hydrogenphosphate	[('Amino-Acid-Biosynthesis', 'Amino Acid Biosynthesis'), ('HISTIDINE-SYN', 'L-histidine Biosynthesis'), ('HISTSYN-PWY', 'L-histidine biosynthesis'), ('IND-AMINO-ACID-SYN', 'Proteinogenic Amino Acid Biosynthesis'), ('PRPP-PWY', 'superpathway of histidine, purine, and pyrimidine biosynthesis')]	[('rn00340', 'Histidine metabolism'), ('rn01110', 'Biosynthesis of secondary metabolites'), ('rn01230', 'Biosynthesis of amino acids')]	1.60721	0.767198	FALSE
DRBK	fig|476272.21.peg.1689	ATP + 2-deoxy-D-ribose --> 2-deoxy-D-ribose 5-phosphate(2-) + ADP + proton	[]	[('rn00030', 'Pentose phosphate pathway')]	1.57449	0.782691	FALSE
RBK	fig|476272.21.peg.1689	ATP + D-ribose --> ADP + proton + alpha-D-Ribose 5-phosphate	[('Carbohydrates-Degradation', 'Carbohydrate Degradation'), ('Degradation', 'Degradation/Utilization/Assimilation'), ('RIBOKIN-PWY', 'ribose phosphorylation'), ('Sugars-And-Polysaccharides-Degradation', 'Sugar Degradation')]	[('rn00030', 'Pentose phosphate pathway')]	1.57449	0.782691	FALSE
AMANAPEr	fig|476272.21.peg.2707	N-acetyl-D-mannosamine 6-phosphate(2-) <=> N-acetyl-D-glucosamine 6-phosphate(2-)	[('AMINE-DEG', 'Amine and Polyamine Degradation'), ('CARBOXYLATES-DEG', 'Carboxylate Degradation'), ('Carbohydrates-Degradation', 'Carbohydrate Degradation'), ('Degradation', 'Degradation/Utilization/Assimilation'), ('GLCMANNANAUT-PWY', 'superpathway of <i>N</i>-acetylglucosamine, <i>N</i>-acetylmannosamine and <i>N</i>-acetylneuraminate degradation'), ('NAN-MANNACs-degradation', '<i>N</i>-Acetyl…	[('rn00520', 'Amino sugar and nucleotide sugar metabolism')]	2.86546	0.792616	FALSE
ACODAr	fig|476272.21.peg.2505	N(2)-acetyl-L-ornithine + Water <=> acetate + Ornithine	[('ARG+POLYAMINE-SYN', 'superpathway of arginine and polyamine biosynthesis'), ('ARGININE-SYN', 'L-arginine Biosynthesis'), ('ARGSYN-PWY', 'L-arginine biosynthesis I (via L-ornithine)'), ('Amino-Acid-Biosynthesis', 'Amino Acid Biosynthesis'), ('GLUTORN-PWY', 'L-ornithine biosynthesis I'), ('IND-AMINO-ACID-SYN', 'Proteinogenic Amino Acid Biosynthesis'), ('L-Ornithine-Biosynthesis', 'L-Ornithine Bi…	[('rn00330', 'Arginine and proline metabolism'), ('rn01110', 'Biosynthesis of secondary metabolites'), ('rn01210', '2-Oxocarboxylic acid metabolism'), ('rn01230', 'Biosynthesis of amino acids')]	-2.19477	0.818319	FALSE
ORNTAC	fig|476272.21.peg.2505	N(2)-acetyl-L-ornithine + L-glutamate(1-) <=> N-acetyl-L-glutamate(2-) + Ornithine	[('ARGININE-SYN', 'L-arginine Biosynthesis'), ('ARGSYNBSUB-PWY', 'L-arginine biosynthesis II (acetyl cycle)'), ('Amino-Acid-Biosynthesis', 'Amino Acid Biosynthesis'), ('IND-AMINO-ACID-SYN', 'Proteinogenic Amino Acid Biosynthesis')]	[('rn00330', 'Arginine and proline metabolism'), ('rn01210', '2-Oxocarboxylic acid metabolism'), ('rn01230', 'Biosynthesis of amino acids')]	-2.19477	0.818319	FALSE
Kt3r	fig|476272.21.peg.2305	proton + potassium <=> proton + potassium	[]	[]	-1.39574	0.847139	FALSE
XYLK	fig|476272.21.peg.2624	ATP + D-xylulose --> ADP + proton + D-xylulose 5-phosphate(2-)			2.30191	0.847139	FALSE
MTHFRfdx	fig|476272.21.peg.3367	5-Methyltetrahydrofolate + 2.0 Reduced ferredoxin + 2.0 Nicotinamide adenine dinucleotide <=> 2.0 Oxidized ferredoxin + proton + 5,10-Methylenetetrahydrofolate + 2.0 Nicotinamide adenine dinucleotide - reduced			1.47792	0.847139	FALSE
SBTD_D2	fig|476272.21.peg.557	Nicotinamide adenine dinucleotide + D-glucitol --> D-Fructose + proton + Nicotinamide adenine dinucleotide - reduced	[]	[('rn00051', 'Fructose and mannose metabolism')]	-1.57579	0.850337	FALSE
BTNabc	fig|476272.21.peg.800	ATP + Biotin + Water --> ADP + Biotin + proton + hydrogenphosphate	[]	[]	-1.50842	0.86725	FALSE
ILEabc	fig|476272.21.peg.1459	ATP + Water + L-isoleucine --> ADP + proton + L-isoleucine + hydrogenphosphate	[]	[]	3.45857	0.870627	FALSE
LEUabc	fig|476272.21.peg.1459	ATP + Water + L-leucine --> ADP + proton + L-leucine + hydrogenphosphate	[]	[]	3.45857	0.870627	FALSE
NNDMBRT	fig|476272.21.peg.3790	5,6-Dimethylbenzimidazole + Nicotinate D-ribonucleotide --> N1-(5-Phospho-alpha-D-ribosyl)-5,6-dimethylbenzimidazole + proton + Nicotinate	[('Adenosylcobamide-Biosynthesis', 'Adenosylcobamide Biosynthesis'), ('B12-Salvage-From-Cobinamide', 'Adenosylcobalamin Salvage from Cobinamide'), ('COBALSYN-PWY', 'superpathway of adenosylcobalamin salvage from cobinamide I'), ('Cobalamin-Biosynthesis', 'Cobamide Biosynthesis'), ('Cobamide-De-Novo-Biosynthesis', 'Cobamide <i>de novo</i> Biosynthesis'), ('Cobamide-Salvage', 'Cobinamide Salvage'),…	[('rn00860', 'Porphyrin and chlorophyll metabolism')]	-1.4044	0.870627	FALSE
VALabc	fig|476272.21.peg.1459	ATP + Water + L-valine --> ADP + proton + hydrogenphosphate + L-valine	[]	[]	3.45857	0.870627	FALSE
P5CRyr	fig|476272.21.peg.2597	Nicotinamide adenine dinucleotide phosphate + L-proline <=> 1-Pyrroline-5-carboxylate + 2.0 proton + Nicotinamide adenine dinucleotide phosphate - reduced	[('ARG-PRO-PWY', 'L-arginine degradation VI (arginase 2 pathway)'), ('ARGININE-DEG', 'L-arginine Degradation'), ('ARGORNPROST-PWY', 'L-arginine degradation (Stickland reaction)'), ('Amino-Acid-Biosynthesis', 'Amino Acid Biosynthesis'), ('Amino-Acid-Degradation', 'Amino Acid Degradation'), ('Degradation', 'Degradation/Utilization/Assimilation'), ('IND-AMINO-ACID-SYN', 'Proteinogenic Amino Acid Bio…	[('rn00330', 'Arginine and proline metabolism'), ('rn01110', 'Biosynthesis of secondary metabolites'), ('rn01230', 'Biosynthesis of amino acids')]	1.5489	0.874794	FALSE
PRO1x	fig|476272.21.peg.2597	Nicotinamide adenine dinucleotide + L-proline --> 1-Pyrroline-5-carboxylate + 2.0 proton + Nicotinamide adenine dinucleotide - reduced	[('ARG-PRO-PWY', 'L-arginine degradation VI (arginase 2 pathway)'), ('ARGININE-DEG', 'L-arginine Degradation'), ('ARGORNPROST-PWY', 'L-arginine degradation (Stickland reaction)'), ('Amino-Acid-Biosynthesis', 'Amino Acid Biosynthesis'), ('Amino-Acid-Degradation', 'Amino Acid Degradation'), ('Degradation', 'Degradation/Utilization/Assimilation'), ('IND-AMINO-ACID-SYN', 'Proteinogenic Amino Acid Bio…	[('rn00330', 'Arginine and proline metabolism'), ('rn01110', 'Biosynthesis of secondary metabolites'), ('rn01230', 'Biosynthesis of amino acids')]	1.5489	0.874794	FALSE
RB5PE	fig|476272.21.peg.709	L-Ribulose 5-phosphate <=> L-Xylulose 5-phosphate	[('Ascorbate-Degradation', 'L-Ascorbate Degradation'), ('CARBOXYLATES-DEG', 'Carboxylate Degradation'), ('Carbohydrates-Degradation', 'Carbohydrate Degradation'), ('Degradation', 'Degradation/Utilization/Assimilation'), ('LYXMET-PWY', 'L-lyxose degradation'), ('PWY-5257', 'superpathway of pentose and pentitol degradation'), ('PWY-6961', 'L-ascorbate degradation II (bacterial, aerobic)'), ('PWY0-3…	[('rn00040', 'Pentose and glucuronate interconversions'), ('rn00053', 'Ascorbate and aldarate metabolism')]	1.42678	0.930397	FALSE
RPE	fig|476272.21.peg.709	D-ribulose 5-phosphate(2-) <=> D-xylulose 5-phosphate(2-)	[('Acetate-Formation', 'Fermentation to Acetate'), ('Alcohol-Biosynthesis', 'Fermentation to Alcohols'), ('Autotrophic-CO2-Fixation', 'Autotrophic CO<sub>2</sub> Fixation'), ('C1-COMPOUNDS', 'C1 Compound Utilization and Assimilation'), ('CALVIN-PWY', 'Calvin-Benson-Bassham cycle'), ('CARBO-BIOSYNTHESIS', 'Sugar Biosynthesis'), ('CARBOXYLATES-DEG', 'Carboxylate Degradation'), ('CO2-Fixation', 'CO<…	[('rn00030', 'Pentose phosphate pathway'), ('rn00040', 'Pentose and glucuronate interconversions'), ('rn00710', 'Carbon fixation in photosynthetic organisms'), ('rn01110', 'Biosynthesis of secondary metabolites'), ('rn01200', 'Carbon metabolism'), ('rn01230', 'Biosynthesis of amino acids')]	1.42678	0.930397	FALSE
ME2	fig|476272.21.peg.737	(S)-malate(2-) + Nicotinamide adenine dinucleotide phosphate --> carbon dioxide + Nicotinamide adenine dinucleotide phosphate - reduced + pyruvate	[('CARBO-BIOSYNTHESIS', 'Sugar Biosynthesis'), ('Carbohydrates-Biosynthesis', 'Carbohydrate Biosynthesis'), ('Energy-Metabolism', 'Generation of Precursor Metabolite and Energy'), ('GLUCONEO-PWY', 'gluconeogenesis I'), ('Gluconeogenesis', 'Gluconeogenesis'), ('PWY-241', 'C4 photosynthetic carbon assimilation cycle, NADP-ME type'), ('PWY-7117', 'C4 photosynthetic carbon assimilation cycle, PEPCK t…	[('rn00620', 'Pyruvate metabolism'), ('rn00710', 'Carbon fixation in photosynthetic organisms'), ('rn01200', 'Carbon metabolism')]	1.49553	0.936398	FALSE
UAG2E	fig|476272.21.peg.3086	UDP-N-acetyl-alpha-D-glucosamine(2-) <=> UDP-N-acetyl-D-mannosamine	[('CARBO-BIOSYNTHESIS', 'Sugar Biosynthesis'), ('Carbohydrates-Biosynthesis', 'Carbohydrate Biosynthesis'), ('Cell-Structure-Biosynthesis', 'Cell Structure Biosynthesis'), ('Cell-Wall-Biosynthesis', 'Cell Wall Biosynthesis'), ('ECASYN-PWY', 'enterobacterial common antigen biosynthesis'), ('Lipopolysaccharide-Biosynthesis', 'Lipopolysaccharide Biosynthesis'), ('PWY-7332', 'superpathway of UDP-<I>N…	[('rn00520', 'Amino sugar and nucleotide sugar metabolism')]	1.43532	0.947398	FALSE
UAG2EMA	fig|476272.21.peg.3086	Water + UDP-N-acetyl-alpha-D-glucosamine(2-) <=> N-acetyl-D-mannosamine + proton + UDP	[]	[('rn00520', 'Amino sugar and nucleotide sugar metabolism'), ('rn01110', 'Biosynthesis of secondary metabolites')]	1.43532	0.947398	FALSE
GALT	fig|476272.21.peg.3601	(2R,3R,4S,5R,6R)-3,4,5-trihydroxy-6-(hydroxymethyl)oxan-2-yl phosphate + proton + UTP <=> Diphosphate + UDP-D-galactose(2-)	[('Carbohydrates-Degradation', 'Carbohydrate Degradation'), ('Degradation', 'Degradation/Utilization/Assimilation'), ('Detoxification', 'Detoxification'), ('PWY-3821', 'D-galactose detoxification'), ('PWY-6527', 'stachyose degradation'), ('Sugars-And-Polysaccharides-Degradation', 'Sugar Degradation')]	[('rn00052', 'Galactose metabolism'), ('rn00520', 'Amino sugar and nucleotide sugar metabolism'), ('rn01110', 'Biosynthesis of secondary metabolites')]	1.3696	0.995172	FALSE
PRPPS	fig|476272.21.peg.3310	ATP + alpha-D-Ribose 5-phosphate <=> AMP + proton + 5-Phospho-alpha-D-ribose 1-diphosphate	[('CARBO-BIOSYNTHESIS', 'Sugar Biosynthesis'), ('Carbohydrates-Biosynthesis', 'Carbohydrate Biosynthesis'), ('Cell-Structure-Biosynthesis', 'Cell Structure Biosynthesis'), ('Cell-Wall-Biosynthesis', 'Cell Wall Biosynthesis'), ('PRPP-PWY', 'superpathway of histidine, purine, and pyrimidine biosynthesis'), ('PWY-6404', 'superpathway of mycolyl-arabinogalactan-peptidoglycan complex biosynthesis'), (…	[('rn00030', 'Pentose phosphate pathway'), ('rn00230', 'Purine metabolism'), ('rn01110', 'Biosynthesis of secondary metabolites'), ('rn01200', 'Carbon metabolism'), ('rn01230', 'Biosynthesis of amino acids')]	1.49701	0.997911	FALSE
23DHMPO	fig|476272.21.peg.2045	(R)-2,3-Dihydroxy-3-methylpentanoate + Nicotinamide adenine dinucleotide phosphate <=> (R)-3-Hydroxy-3-methyl-2-oxopentanoate + proton + Nicotinamide adenine dinucleotide phosphate - reduced	[]	[('rn00290', 'Valine, leucine and isoleucine biosynthesis'), ('rn01110', 'Biosynthesis of secondary metabolites'), ('rn01210', '2-Oxocarboxylic acid metabolism'), ('rn01230', 'Biosynthesis of amino acids')]	-1.24229	1	FALSE
26DAPLLAT	fig|476272.21.peg.3891	LL-2,6-Diaminoheptanedioate + 2-Oxoglutarate <=> L-glutamate(1-) + Water + proton + 2,3,4,5-Tetrahydrodipicolinate	[('Amino-Acid-Biosynthesis', 'Amino Acid Biosynthesis'), ('IND-AMINO-ACID-SYN', 'Proteinogenic Amino Acid Biosynthesis'), ('LYSINE-SYN', 'L-lysine Biosynthesis'), ('PWY-5097', 'L-lysine biosynthesis VI'), ('PWY-724', 'superpathway of L-lysine, L-threonine and L-methionine biosynthesis II')]	[('rn00300', 'Lysine biosynthesis'), ('rn01110', 'Biosynthesis of secondary metabolites'), ('rn01230', 'Biosynthesis of amino acids')]	0	1	FALSE
2AHBUTI	fig|476272.21.peg.2045	(S)-2-Aceto-2-hydroxybutanoate <=> (R)-3-Hydroxy-3-methyl-2-oxopentanoate	[]	[('rn00290', 'Valine, leucine and isoleucine biosynthesis'), ('rn01110', 'Biosynthesis of secondary metabolites'), ('rn01210', '2-Oxocarboxylic acid metabolism'), ('rn01230', 'Biosynthesis of amino acids')]	-1.24229	1	FALSE
2MBCOATA	fig|476272.21.peg.2237	2-methylbutanoyl-CoA(4-) + acyl carrier protein <=> 2-methylbutanoyl-ACP,2-methylbutyryl-ACP + Coenzyme A	[]	[]	0	1	FALSE
3HAD100	fig|476272.21.peg.2241	(R)-3-Hydroxydecanoyl-[acyl-carrier protein] --> Water + trans-Dec-2-enoyl-[acyl-carrier protein]	[]	[('rn00061', 'Fatty acid biosynthesis'), ('rn01212', 'Fatty acid metabolism')]	0	1	FALSE
3HAD10M11	fig|476272.21.peg.2241	10-methyl-3-hydroxy-undecanoyl-ACP --> 10-methyl-trans-undec-2-enoyl-ACP + Water	[]	[]	0	1	FALSE
3HAD10M12	fig|476272.21.peg.2241	10-methyl-3-hydroxy-dodecanoyl-ACP --> 10-methyl-trans-dodec-2-enoyl-ACP + Water	[]	[]	0	1	FALSE
3HAD11M12	fig|476272.21.peg.2241	11-methyl-3-hydroxy-dodecanoyl-ACP --> 11-methyl-trans-dodec-2-enoyl-ACP + Water	[]	[]	0	1	FALSE
3HAD120	fig|476272.21.peg.2241	(R)-3-Hydroxydodecanoyl-[acyl-carrier protein] --> Water + trans-Dodec-2-enoyl-[acyl-carrier protein]	[('Fatty-acid-biosynthesis', 'Fatty Acid Biosynthesis'), ('Lipid-Biosynthesis', 'Fatty Acid and Lipid Biosynthesis'), ('Oleate-Biosynthesis', 'Oleate Biosynthesis'), ('PWY-5156', 'superpathway of fatty acid biosynthesis II (plant)'), ('PWY-5971', 'palmitate biosynthesis II (bacteria and plants)'), ('PWY-5994', 'palmitate biosynthesis I (animals and fungi)'), ('PWY-6113', 'superpathway of mycolate…	[('rn00061', 'Fatty acid biosynthesis'), ('rn01212', 'Fatty acid metabolism')]	0	1	FALSE
3HAD12M13	fig|476272.21.peg.2241	12-methyl-3-hydroxy-tridecanoyl-ACP --> 12-methyl-trans-tridec-2-enoyl-ACP + Water	[]	[]	0	1	FALSE
3HAD12M14	fig|476272.21.peg.2241	12-methyl-3-hydroxy-tetra-decanoyl-ACP --> 12-methyl-trans-tetra-dec-2-enoyl-ACP + Water	[]	[]	0	1	FALSE
3HAD13M14	fig|476272.21.peg.2241	13-methyl-3-hydroxy-tetra-decanoyl-ACP --> 13-methyl-trans-tetra-dec-2-enoyl-ACP + Water	[]	[]	0	1	FALSE
3HAD140	fig|476272.21.peg.2241	(R)-3-Hydroxytetradecanoyl-[acyl-carrier protein] --> Water + trans-Tetradec-2-enoyl-[acyl-carrier protein]	[('Fatty-acid-biosynthesis', 'Fatty Acid Biosynthesis'), ('Lipid-Biosynthesis', 'Fatty Acid and Lipid Biosynthesis'), ('PWY-5156', 'superpathway of fatty acid biosynthesis II (plant)'), ('PWY-5971', 'palmitate biosynthesis II (bacteria and plants)'), ('PWY-5994', 'palmitate biosynthesis I (animals and fungi)'), ('PWY-6113', 'superpathway of mycolate biosynthesis'), ('PWY-6285', 'superpathway of f…	[('rn00061', 'Fatty acid biosynthesis'), ('rn01212', 'Fatty acid metabolism')]	0	1	FALSE
3HAD14M15	fig|476272.21.peg.2241	14-methyl-3-hydroxy-pentadecanoyl-ACP --> 14-methyl-trans-pentadec-2-enoyl-ACP + Water	[]	[]	0	1	FALSE
3HAD14M16	fig|476272.21.peg.2241	14-methyl-3-hydroxy-hexa-decanoyl-ACP --> 14-methyl-trans-hexa-dec-2-enoyl-ACP + Water	[]	[]	0	1	FALSE
3HAD15M16	fig|476272.21.peg.2241	15-methyl-3-hydroxy-hexa-decanoyl-ACP --> 15-methyl-trans-hexa-dec-2-enoyl-ACP + Water	[]	[]	0	1	FALSE
3HAD160	fig|476272.21.peg.2241	R-3-hydroxypalmitoyl-[acyl-carrier protein] --> Water + trans-Hexadec-2-enoyl-[acyl-carrier protein]	[]	[('rn00061', 'Fatty acid biosynthesis'), ('rn01212', 'Fatty acid metabolism')]	0	1	FALSE
3HAD180	fig|476272.21.peg.2241	(R)-3-Hydroxyoctadecanoyl-[acyl-carrier protein] --> Water + trans-octadec-2-enoyl-[acyl-carrier protein]	[]	[]	0	1	FALSE
3HAD40	fig|476272.21.peg.2241	(3R)-3-Hydroxyacyl-[acyl-carrier protein] --> But-2-enoyl-[acyl-carrier protein] + Water	[]	[('rn00061', 'Fatty acid biosynthesis'), ('rn01212', 'Fatty acid metabolism')]	0	1	FALSE
3HAD4M5	fig|476272.21.peg.2241	4-methyl-3-hydroxy-pentanoyl-ACP --> 4-methyl-trans-pent-2-enoyl-ACP + Water	[]	[]	0	1	FALSE
3HAD4M6	fig|476272.21.peg.2241	4-methyl-3-hydroxy-hexanoyl-ACP --> 4-methyl-trans-hex-2-enoyl-ACP + Water	[]	[]	0	1	FALSE
3HAD5M6	fig|476272.21.peg.2241	5-methyl-3-hydroxy-hexanoyl-ACP --> 5-methyl-trans-hex-2-enoyl-ACP + Water	[]	[]	0	1	FALSE
3HAD60	fig|476272.21.peg.2241	(R)-3-Hydroxyhexanoyl-[acyl-carrier protein] --> Water + trans-Hex-2-enoyl-[acyl-carrier protein]	[('Fatty-acid-biosynthesis', 'Fatty Acid Biosynthesis'), ('Lipid-Biosynthesis', 'Fatty Acid and Lipid Biosynthesis'), ('PWY-5156', 'superpathway of fatty acid biosynthesis II (plant)'), ('PWY-5971', 'palmitate biosynthesis II (bacteria and plants)'), ('PWY-5994', 'palmitate biosynthesis I (animals and fungi)'), ('PWY-6113', 'superpathway of mycolate biosynthesis'), ('PWY-6285', 'superpathway of f…	[('rn00061', 'Fatty acid biosynthesis'), ('rn01212', 'Fatty acid metabolism')]	0	1	FALSE
3HAD6M7	fig|476272.21.peg.2241	6-methyl-3-hydroxy-heptanoyl-ACP --> 6-methyl-trans-hept-2-enoyl-ACP + Water	[]	[]	0	1	FALSE
3HAD6M8	fig|476272.21.peg.2241	6-methyl-3-hydroxy-octanoyl-ACP --> 6-methyl-trans-oct-2-enoyl-ACP + Water	[]	[]	0	1	FALSE
3HAD7M8	fig|476272.21.peg.2241	7-methyl-3-hydroxy-octanoyl-ACP --> 7-methyl-trans-oct-2-enoyl-ACP + Water	[]	[]	0	1	FALSE
3HAD80	fig|476272.21.peg.2241	(R)-3-Hydroxyoctanoyl-[acyl-carrier protein] --> Water + trans-Oct-2-enoyl-[acyl-carrier protein]	[]	[('rn00061', 'Fatty acid biosynthesis'), ('rn01212', 'Fatty acid metabolism')]	0	1	FALSE
3HAD8M10	fig|476272.21.peg.2241	8-methyl-3-hydroxy-decanoyl-ACP --> 8-methyl-trans-dec-2-enoyl-ACP + Water	[]	[]	0	1	FALSE
3HAD8M9	fig|476272.21.peg.2241	8-methyl-3-hydroxy-nonanoyl-ACP --> 8-methyl-trans-non-2-enoyl-ACP + Water	[]	[]	0	1	FALSE
3HAD9M10	fig|476272.21.peg.2241	9-methyl-3-hydroxy-decanoyl-ACP --> 9-methyl-trans-dec-2-enoyl-ACP + Water	[]	[]	0	1	FALSE
3OAR100	fig|476272.21.peg.1770	3-Oxodecanoyl-[acyl-carrier protein] + proton + Nicotinamide adenine dinucleotide phosphate - reduced <=> (R)-3-Hydroxydecanoyl-[acyl-carrier protein] + Nicotinamide adenine dinucleotide phosphate	[('Fatty-acid-biosynthesis', 'Fatty Acid Biosynthesis'), ('Lipid-Biosynthesis', 'Fatty Acid and Lipid Biosynthesis'), ('PWY-5156', 'superpathway of fatty acid biosynthesis II (plant)'), ('PWY-5971', 'palmitate biosynthesis II (bacteria and plants)'), ('PWY-5994', 'palmitate biosynthesis I (animals and fungi)'), ('PWY-6113', 'superpathway of mycolate biosynthesis'), ('PWY-6285', 'superpathway of f…	[('rn00061', 'Fatty acid biosynthesis'), ('rn01212', 'Fatty acid metabolism')]	1.48695	1	FALSE
3OAR10M11	fig|476272.21.peg.1770	10-methyl-3-oxo-undecanoyl-ACP + proton + Nicotinamide adenine dinucleotide phosphate - reduced <=> 10-methyl-3-hydroxy-undecanoyl-ACP + Nicotinamide adenine dinucleotide phosphate	[]	[]	1.48695	1	FALSE
3OAR10M12	fig|476272.21.peg.1770	10-methyl-3-oxo-dodecanoyl-ACP + proton + Nicotinamide adenine dinucleotide phosphate - reduced <=> 10-methyl-3-hydroxy-dodecanoyl-ACP + Nicotinamide adenine dinucleotide phosphate	[]	[]	1.48695	1	FALSE
3OAR11M12	fig|476272.21.peg.1770	11-methyl-3-oxo-dodecanoyl-ACP + proton + Nicotinamide adenine dinucleotide phosphate - reduced <=> 11-methyl-3-hydroxy-dodecanoyl-ACP + Nicotinamide adenine dinucleotide phosphate	[]	[]	1.48695	1	FALSE
3OAR120	fig|476272.21.peg.1770	3-Oxododecanoyl-[acyl-carrier protein] + proton + Nicotinamide adenine dinucleotide phosphate - reduced <=> (R)-3-Hydroxydodecanoyl-[acyl-carrier protein] + Nicotinamide adenine dinucleotide phosphate	[('Fatty-acid-biosynthesis', 'Fatty Acid Biosynthesis'), ('Lipid-Biosynthesis', 'Fatty Acid and Lipid Biosynthesis'), ('PWY-5156', 'superpathway of fatty acid biosynthesis II (plant)'), ('PWY-5971', 'palmitate biosynthesis II (bacteria and plants)'), ('PWY-5994', 'palmitate biosynthesis I (animals and fungi)'), ('PWY-6113', 'superpathway of mycolate biosynthesis'), ('PWY-6285', 'superpathway of f…	[('rn00061', 'Fatty acid biosynthesis'), ('rn01212', 'Fatty acid metabolism')]	1.48695	1	FALSE
3OAR12M13	fig|476272.21.peg.1770	12-methyl-3-oxo-tridecanoyl-ACP + proton + Nicotinamide adenine dinucleotide phosphate - reduced <=> 12-methyl-3-hydroxy-tridecanoyl-ACP + Nicotinamide adenine dinucleotide phosphate	[]	[]	1.48695	1	FALSE
3OAR12M14	fig|476272.21.peg.1770	12-methyl-3-oxo-tetra-decanoyl-ACP + proton + Nicotinamide adenine dinucleotide phosphate - reduced <=> 12-methyl-3-hydroxy-tetra-decanoyl-ACP + Nicotinamide adenine dinucleotide phosphate	[]	[]	1.48695	1	FALSE
3OAR13M14	fig|476272.21.peg.1770	13-methyl-3-oxo-tetra-decanoyl-ACP + proton + Nicotinamide adenine dinucleotide phosphate - reduced <=> 13-methyl-3-hydroxy-tetra-decanoyl-ACP + Nicotinamide adenine dinucleotide phosphate	[]	[]	1.48695	1	FALSE
3OAR140	fig|476272.21.peg.1770	3-Oxotetradecanoyl-[acyl-carrier protein] + proton + Nicotinamide adenine dinucleotide phosphate - reduced <=> (R)-3-Hydroxytetradecanoyl-[acyl-carrier protein] + Nicotinamide adenine dinucleotide phosphate	[('Fatty-acid-biosynthesis', 'Fatty Acid Biosynthesis'), ('Lipid-Biosynthesis', 'Fatty Acid and Lipid Biosynthesis'), ('PWY-5156', 'superpathway of fatty acid biosynthesis II (plant)'), ('PWY-5971', 'palmitate biosynthesis II (bacteria and plants)'), ('PWY-5994', 'palmitate biosynthesis I (animals and fungi)'), ('PWY-6113', 'superpathway of mycolate biosynthesis'), ('PWY-6285', 'superpathway of f…	[('rn00061', 'Fatty acid biosynthesis'), ('rn01212', 'Fatty acid metabolism')]	1.48695	1	FALSE
3OAR14M15	fig|476272.21.peg.1770	14-methyl-3-oxo-pentadecanoyl-ACP + proton + Nicotinamide adenine dinucleotide phosphate - reduced <=> 14-methyl-3-hydroxy-pentadecanoyl-ACP + Nicotinamide adenine dinucleotide phosphate	[]	[]	1.48695	1	FALSE
3OAR14M16	fig|476272.21.peg.1770	14-methyl-3-oxo-hexa-decanoyl-ACP + proton + Nicotinamide adenine dinucleotide phosphate - reduced <=> 14-methyl-3-hydroxy-hexa-decanoyl-ACP + Nicotinamide adenine dinucleotide phosphate	[]	[]	1.48695	1	FALSE
3OAR15M16	fig|476272.21.peg.1770	15-methyl-3-oxo-hexa-decanoyl-ACP + proton + Nicotinamide adenine dinucleotide phosphate - reduced <=> 15-methyl-3-hydroxy-hexa-decanoyl-ACP + Nicotinamide adenine dinucleotide phosphate	[]	[]	1.48695	1	FALSE
3OAR160	fig|476272.21.peg.1770	3-Oxohexadecanoyl-[acyl-carrier protein] + proton + Nicotinamide adenine dinucleotide phosphate - reduced <=> R-3-hydroxypalmitoyl-[acyl-carrier protein] + Nicotinamide adenine dinucleotide phosphate	[]	[('rn00061', 'Fatty acid biosynthesis'), ('rn01212', 'Fatty acid metabolism')]	1.48695	1	FALSE
3OAR180	fig|476272.21.peg.1770	3-Oxooctadecanoyl-[acyl-carrier protein] + proton + Nicotinamide adenine dinucleotide phosphate - reduced <=> (R)-3-Hydroxyoctadecanoyl-[acyl-carrier protein] + Nicotinamide adenine dinucleotide phosphate	[]	[]	1.48695	1	FALSE
3OAR40	fig|476272.21.peg.1770	Acetoacetyl-ACP + proton + Nicotinamide adenine dinucleotide phosphate - reduced <=> (3R)-3-Hydroxyacyl-[acyl-carrier protein] + Nicotinamide adenine dinucleotide phosphate	[]	[('rn00061', 'Fatty acid biosynthesis'), ('rn01212', 'Fatty acid metabolism')]	1.48695	1	FALSE
3OAR4M5	fig|476272.21.peg.1770	4-methyl-3-oxo-pentanoyl-ACP + proton + Nicotinamide adenine dinucleotide phosphate - reduced <=> 4-methyl-3-hydroxy-pentanoyl-ACP + Nicotinamide adenine dinucleotide phosphate	[]	[]	1.48695	1	FALSE
3OAR4M6	fig|476272.21.peg.1770	4-methyl-3-oxo-hexanoyl-ACP + proton + Nicotinamide adenine dinucleotide phosphate - reduced <=> 4-methyl-3-hydroxy-hexanoyl-ACP + Nicotinamide adenine dinucleotide phosphate	[]	[]	1.48695	1	FALSE
3OAR5M6	fig|476272.21.peg.1770	5-methyl-3-oxo-hexanoyl-ACP + proton + Nicotinamide adenine dinucleotide phosphate - reduced <=> 5-methyl-3-hydroxy-hexanoyl-ACP + Nicotinamide adenine dinucleotide phosphate	[]	[]	1.48695	1	FALSE
3OAR60	fig|476272.21.peg.1770	3-Oxohexanoyl-[acyl-carrier protein] + proton + Nicotinamide adenine dinucleotide phosphate - reduced <=> (R)-3-Hydroxyhexanoyl-[acyl-carrier protein] + Nicotinamide adenine dinucleotide phosphate	[('Fatty-acid-biosynthesis', 'Fatty Acid Biosynthesis'), ('Lipid-Biosynthesis', 'Fatty Acid and Lipid Biosynthesis'), ('PWY-5156', 'superpathway of fatty acid biosynthesis II (plant)'), ('PWY-5971', 'palmitate biosynthesis II (bacteria and plants)'), ('PWY-5994', 'palmitate biosynthesis I (animals and fungi)'), ('PWY-6113', 'superpathway of mycolate biosynthesis'), ('PWY-6285', 'superpathway of f…	[('rn00061', 'Fatty acid biosynthesis'), ('rn01212', 'Fatty acid metabolism')]	1.48695	1	FALSE
3OAR6M7	fig|476272.21.peg.1770	6-methyl-3-oxo-heptanoyl-ACP + proton + Nicotinamide adenine dinucleotide phosphate - reduced <=> 6-methyl-3-hydroxy-heptanoyl-ACP + Nicotinamide adenine dinucleotide phosphate	[]	[]	1.48695	1	FALSE
3OAR6M8	fig|476272.21.peg.1770	6-methyl-3-oxo-octanoyl-ACP + proton + Nicotinamide adenine dinucleotide phosphate - reduced <=> 6-methyl-3-hydroxy-octanoyl-ACP + Nicotinamide adenine dinucleotide phosphate	[]	[]	1.48695	1	FALSE
3OAR7M8	fig|476272.21.peg.1770	7-methyl-3-oxo-octanoyl-ACP + proton + Nicotinamide adenine dinucleotide phosphate - reduced <=> 7-methyl-3-hydroxy-octanoyl-ACP + Nicotinamide adenine dinucleotide phosphate	[]	[]	1.48695	1	FALSE
3OAR80	fig|476272.21.peg.1770	3-Oxooctanoyl-[acyl-carrier protein] + proton + Nicotinamide adenine dinucleotide phosphate - reduced <=> (R)-3-Hydroxyoctanoyl-[acyl-carrier protein] + Nicotinamide adenine dinucleotide phosphate	[]	[('rn00061', 'Fatty acid biosynthesis'), ('rn01212', 'Fatty acid metabolism')]	1.48695	1	FALSE
3OAR8M10	fig|476272.21.peg.1770	8-methyl-3-oxo-decanoyl-ACP + proton + Nicotinamide adenine dinucleotide phosphate - reduced <=> 8-methyl-3-hydroxy-decanoyl-ACP + Nicotinamide adenine dinucleotide phosphate	[]	[]	1.48695	1	FALSE
3OAR8M9	fig|476272.21.peg.1770	8-methyl-3-oxo-nonanoyl-ACP + proton + Nicotinamide adenine dinucleotide phosphate - reduced <=> 8-methyl-3-hydroxy-nonanoyl-ACP + Nicotinamide adenine dinucleotide phosphate	[]	[]	1.48695	1	FALSE
3OAR9M10	fig|476272.21.peg.1770	9-methyl-3-oxo-decanoyl-ACP + proton + Nicotinamide adenine dinucleotide phosphate - reduced <=> 9-methyl-3-hydroxy-decanoyl-ACP + Nicotinamide adenine dinucleotide phosphate	[]	[]	1.48695	1	FALSE
3OAS100	fig|476272.21.peg.3894	proton + Malonyl-[acyl-carrier protein] + Octanoyl-ACP (n-C8:0ACP) --> 3-Oxodecanoyl-[acyl-carrier protein] + acyl carrier protein + carbon dioxide	[('Fatty-acid-biosynthesis', 'Fatty Acid Biosynthesis'), ('Lipid-Biosynthesis', 'Fatty Acid and Lipid Biosynthesis'), ('PWY-5156', 'superpathway of fatty acid biosynthesis II (plant)'), ('PWY-5971', 'palmitate biosynthesis II (bacteria and plants)'), ('PWY-6113', 'superpathway of mycolate biosynthesis'), ('PWY-6285', 'superpathway of fatty acids biosynthesis (<i>E. coli</i>)'), ('Palmitate-Biosyn…	[('rn00061', 'Fatty acid biosynthesis'), ('rn01212', 'Fatty acid metabolism')]	0	1	FALSE
3OAS10M11	fig|476272.21.peg.3894	10-methyl-undecanoyl-ACP + proton + Malonyl-[acyl-carrier protein] --> 12-methyl-3-oxo-tridecanoyl-ACP + acyl carrier protein + carbon dioxide	[]	[]	0	1	FALSE
3OAS10M12	fig|476272.21.peg.3894	10-methyl-dodecanoyl-ACP + proton + Malonyl-[acyl-carrier protein] --> 12-methyl-3-oxo-tetra-decanoyl-ACP + acyl carrier protein + carbon dioxide	[]	[]	0	1	FALSE
3OAS11M12	fig|476272.21.peg.3894	11-methyl-dodecanoyl-ACP + proton + Malonyl-[acyl-carrier protein] --> 13-methyl-3-oxo-tetra-decanoyl-ACP + acyl carrier protein + carbon dioxide	[]	[]	0	1	FALSE
3OAS120	fig|476272.21.peg.3894	Decanoyl-ACP (n-C10:0ACP) + proton + Malonyl-[acyl-carrier protein] --> 3-Oxododecanoyl-[acyl-carrier protein] + acyl carrier protein + carbon dioxide	[('Fatty-acid-biosynthesis', 'Fatty Acid Biosynthesis'), ('Lipid-Biosynthesis', 'Fatty Acid and Lipid Biosynthesis'), ('PWY-5156', 'superpathway of fatty acid biosynthesis II (plant)'), ('PWY-5971', 'palmitate biosynthesis II (bacteria and plants)'), ('PWY-6113', 'superpathway of mycolate biosynthesis'), ('PWY-6285', 'superpathway of fatty acids biosynthesis (<i>E. coli</i>)'), ('Palmitate-Biosyn…	[('rn00061', 'Fatty acid biosynthesis'), ('rn01212', 'Fatty acid metabolism')]	0	1	FALSE
3OAS12M13	fig|476272.21.peg.3894	12-methyl-tridecanoyl-ACP + proton + Malonyl-[acyl-carrier protein] --> 14-methyl-3-oxo-pentadecanoyl-ACP + acyl carrier protein + carbon dioxide	[]	[]	0	1	FALSE
3OAS12M14	fig|476272.21.peg.3894	12-methyl-tetra-decanoyl-ACP + proton + Malonyl-[acyl-carrier protein] --> 14-methyl-3-oxo-hexa-decanoyl-ACP + acyl carrier protein + carbon dioxide	[]	[]	0	1	FALSE
3OAS13M14	fig|476272.21.peg.3894	13-methyl-tetra-decanoyl-ACP + proton + Malonyl-[acyl-carrier protein] --> 15-methyl-3-oxo-hexa-decanoyl-ACP + acyl carrier protein + carbon dioxide	[]	[]	0	1	FALSE
3OAS140	fig|476272.21.peg.3894	Dodecanoyl-ACP (n-C12:0ACP) + proton + Malonyl-[acyl-carrier protein] --> 3-Oxotetradecanoyl-[acyl-carrier protein] + acyl carrier protein + carbon dioxide	[('Fatty-acid-biosynthesis', 'Fatty Acid Biosynthesis'), ('Lipid-Biosynthesis', 'Fatty Acid and Lipid Biosynthesis'), ('PWY-5156', 'superpathway of fatty acid biosynthesis II (plant)'), ('PWY-5971', 'palmitate biosynthesis II (bacteria and plants)'), ('PWY-6113', 'superpathway of mycolate biosynthesis'), ('PWY-6285', 'superpathway of fatty acids biosynthesis (<i>E. coli</i>)'), ('Palmitate-Biosyn…	[('rn00061', 'Fatty acid biosynthesis'), ('rn01212', 'Fatty acid metabolism')]	0	1	FALSE
3OAS160	fig|476272.21.peg.3894	proton + Malonyl-[acyl-carrier protein] + Myristoyl-ACP (n-C14:0ACP) --> 3-Oxohexadecanoyl-[acyl-carrier protein] + acyl carrier protein + carbon dioxide	[]	[('rn00061', 'Fatty acid biosynthesis'), ('rn01212', 'Fatty acid metabolism')]	0	1	FALSE
3OAS180	fig|476272.21.peg.3894	proton + Malonyl-[acyl-carrier protein] + Palmitoyl-ACP (n-C16:0ACP) --> 3-Oxooctadecanoyl-[acyl-carrier protein] + acyl carrier protein + carbon dioxide	[]	[]	0	1	FALSE
3OAS2M3	fig|476272.21.peg.3894	2-methylpropionyl-ACP,isobutyryl-ACP + proton + Malonyl-[acyl-carrier protein] --> 4-methyl-3-oxo-pentanoyl-ACP + acyl carrier protein + carbon dioxide	[]	[]	0	1	FALSE
3OAS3M4	fig|476272.21.peg.3894	3-methylbutanoyl-ACP,isovaleryl-ACP + proton + Malonyl-[acyl-carrier protein] --> 5-methyl-3-oxo-hexanoyl-ACP + acyl carrier protein + carbon dioxide	[]	[]	0	1	FALSE
3OAS4M3O6	fig|476272.21.peg.3894	2-methylbutanoyl-ACP,2-methylbutyryl-ACP + proton + Malonyl-[acyl-carrier protein] --> 4-methyl-3-oxo-hexanoyl-ACP + acyl carrier protein + carbon dioxide	[]	[]	0	1	FALSE
3OAS4M5	fig|476272.21.peg.3894	4-methyl-pentanoyl-ACP + proton + Malonyl-[acyl-carrier protein] --> 6-methyl-3-oxo-heptanoyl-ACP + acyl carrier protein + carbon dioxide	[]	[]	0	1	FALSE
3OAS4M6	fig|476272.21.peg.3894	4-methyl-hexanoyl-ACP + proton + Malonyl-[acyl-carrier protein] --> 6-methyl-3-oxo-octanoyl-ACP + acyl carrier protein + carbon dioxide	[]	[]	0	1	FALSE
3OAS5M6	fig|476272.21.peg.3894	5-methyl-hexanoyl-ACP + proton + Malonyl-[acyl-carrier protein] --> 7-methyl-3-oxo-octanoyl-ACP + acyl carrier protein + carbon dioxide	[]	[]	0	1	FALSE
3OAS60	fig|476272.21.peg.3894	Butyryl-ACP (n-C4:0ACP) + proton + Malonyl-[acyl-carrier protein] --> 3-Oxohexanoyl-[acyl-carrier protein] + acyl carrier protein + carbon dioxide	[('Fatty-acid-biosynthesis', 'Fatty Acid Biosynthesis'), ('Lipid-Biosynthesis', 'Fatty Acid and Lipid Biosynthesis'), ('PWY-5156', 'superpathway of fatty acid biosynthesis II (plant)'), ('PWY-5971', 'palmitate biosynthesis II (bacteria and plants)'), ('PWY-6113', 'superpathway of mycolate biosynthesis'), ('PWY-6285', 'superpathway of fatty acids biosynthesis (<i>E. coli</i>)'), ('PWY-7388', 'octa…	[('rn00061', 'Fatty acid biosynthesis'), ('rn01212', 'Fatty acid metabolism')]	0	1	FALSE
3OAS6M7	fig|476272.21.peg.3894	6-methyl-heptanoyl-ACP + proton + Malonyl-[acyl-carrier protein] --> 8-methyl-3-oxo-nonanoyl-ACP + acyl carrier protein + carbon dioxide	[]	[]	0	1	FALSE
3OAS6M8	fig|476272.21.peg.3894	6-methyl-octanoyl-ACP + proton + Malonyl-[acyl-carrier protein] --> 8-methyl-3-oxo-decanoyl-ACP + acyl carrier protein + carbon dioxide	[]	[]	0	1	FALSE
3OAS7M8	fig|476272.21.peg.3894	7-methyl-octanoyl-ACP + proton + Malonyl-[acyl-carrier protein] --> 9-methyl-3-oxo-decanoyl-ACP + acyl carrier protein + carbon dioxide	[]	[]	0	1	FALSE
3OAS80	fig|476272.21.peg.3894	proton + Hexanoyl-ACP (n-C6:0ACP) + Malonyl-[acyl-carrier protein] --> 3-Oxooctanoyl-[acyl-carrier protein] + acyl carrier protein + carbon dioxide	[('Fatty-acid-biosynthesis', 'Fatty Acid Biosynthesis'), ('Lipid-Biosynthesis', 'Fatty Acid and Lipid Biosynthesis'), ('PWY-5156', 'superpathway of fatty acid biosynthesis II (plant)'), ('PWY-5971', 'palmitate biosynthesis II (bacteria and plants)'), ('PWY-6113', 'superpathway of mycolate biosynthesis'), ('PWY-6285', 'superpathway of fatty acids biosynthesis (<i>E. coli</i>)'), ('Palmitate-Biosyn…	[('rn00061', 'Fatty acid biosynthesis'), ('rn01212', 'Fatty acid metabolism')]	0	1	FALSE
3OAS8M10	fig|476272.21.peg.3894	8-methyl-decanoyl-ACP + proton + Malonyl-[acyl-carrier protein] --> 10-methyl-3-oxo-dodecanoyl-ACP + acyl carrier protein + carbon dioxide	[]	[]	0	1	FALSE
3OAS8M9	fig|476272.21.peg.3894	8-methyl-nonanoyl-ACP + proton + Malonyl-[acyl-carrier protein] --> 10-methyl-3-oxo-undecanoyl-ACP + acyl carrier protein + carbon dioxide	[]	[]	0	1	FALSE
3OAS9M10	fig|476272.21.peg.3894	9-methyl-decanoyl-ACP + proton + Malonyl-[acyl-carrier protein] --> 11-methyl-3-oxo-dodecanoyl-ACP + acyl carrier protein + carbon dioxide	[]	[]	0	1	FALSE
4HPROI	fig|476272.21.peg.1443	trans-4-hydroxy-L-proline <=> cis-4-Hydroxy-D-proline			-3.74524	1	FALSE
4HPROOX	fig|476272.21.peg.1447	cis-4-Hydroxy-D-proline + O2 --> 1-Pyrroline-4-hydroxy-2-carboxylate + Hydrogen peroxide + proton			3.08605	1	FALSE
4HTHRS	fig|476272.21.peg.2167	Water + O-Phospho-4-hydroxy-L-threonine --> 4-Hydroxy-L-threonine + hydrogenphosphate	[]	[('rn00750', 'Vitamin B6 metabolism')]	-1.1959	1	FALSE
5AIZCDC	fig|476272.21.peg.1891	5-amino-1-(5-phospho-D-ribosyl)imidazole-4-carboxylate + proton --> 5-amino-1-(5-phospho-D-ribosyl)imidazole + carbon dioxide	[('IMP-Biosynthesis', "Inosine-5'-phosphate Biosynthesis"), ('Nucleotide-Biosynthesis', 'Nucleoside and Nucleotide Biosynthesis'), ('PUR-NUC-SYN', 'Purine Nucleotide Biosynthesis'), ('PWY-6124', "inosine-5'-phosphate biosynthesis II"), ('PWY-841', 'superpathway of purine nucleotides <i>de novo</i> biosynthesis I'), ('Purine-Nucleotide-De-Novo-Biosynthesis', 'Purine Nucleotide <i>De Novo</i> Biosy…	[('rn00230', 'Purine metabolism'), ('rn01110', 'Biosynthesis of secondary metabolites')]	0	1	FALSE
6PHBG	fig|476272.21.peg.127	Water + Salicin 6-phosphate --> 2-(Hydroxymethyl)phenol + D-Glucose 6-phosphate	[]	[]	-1.0393	1	FALSE
6PHBG2	fig|476272.21.peg.127	Water + Salicin 6-phosphate --> 2-(Hydroxymethyl)phenol + beta-D-glucose 6-phosphate	[]	[('rn00010', 'Glycolysis / Gluconeogenesis')]	-1.0393	1	FALSE
A5PISO	fig|476272.21.peg.173	D-ribulose 5-phosphate(2-) <=> D-Arabinose 5-phosphate	[('CARBO-BIOSYNTHESIS', 'Sugar Biosynthesis'), ('CMP-KDO-Biosynthesis', 'CMP-3-deoxy-D-<I>manno</I>-octulosonate Biosynthesis'), ('CMP-Sugar-Biosynthesis', 'CMP-sugar Biosynthesis'), ('Carbohydrates-Biosynthesis', 'Carbohydrate Biosynthesis'), ('Cell-Structure-Biosynthesis', 'Cell Structure Biosynthesis'), ('KDO-NAGLIPASYN-PWY', 'superpathway of (Kdo)<SUB>2</SUB>-lipid A biosynthesis'), ('LPSSYN-…	[]	0	1	FALSE
AACGLYDH	fig|476272.21.peg.1868	Aminoacetaldehyde + Water + Nicotinamide adenine dinucleotide <=> Glycine + 2.0 proton + Nicotinamide adenine dinucleotide - reduced	[]	[]	0	1	FALSE
AACPS7	NF	acyl carrier protein + ATP + laurate --> AMP + Dodecanoyl-ACP (n-C12:0ACP) + Diphosphate			0	1	FALSE
AADSACYCL	NF	L-allysine --> Water + proton + 1-piperideine-6-carboxylate	[('Amino-Acid-Degradation', 'Amino Acid Degradation'), ('Degradation', 'Degradation/Utilization/Assimilation'), ('LYSINE-DEG', 'L-lysine Degradation'), ('PWY-5298', 'L-lysine degradation VI'), ('PWY-5314', 'L-lysine degradation VIII'), ('PWY-5324', 'L-lysine degradation IX'), ('PWY-5327', 'superpathway of L-lysine degradation'), ('Proteinogenic-Amino-Acids-Degradation', 'Proteinogenic Amino Acid …	[('rn00960', 'Tropane, piperidine and pyridine alkaloid biosynthesis'), ('rn01110', 'Biosynthesis of secondary metabolites')]	0	1	FALSE
AB6PGH	fig|476272.21.peg.127	Arbutin 6-phosphate + Water --> D-Glucose 6-phosphate + Hydroquinone	[]	[]	-1.0393	1	FALSE
AB6PGH2	fig|476272.21.peg.127	Arbutin 6-phosphate + Water --> beta-D-glucose 6-phosphate + Hydroquinone	[]	[('rn00010', 'Glycolysis / Gluconeogenesis')]	-1.0393	1	FALSE
ABUTD	fig|476272.21.peg.1868	4-Aminobutanal + Water + Nicotinamide adenine dinucleotide --> 4-Aminobutanoate + 2.0 proton + Nicotinamide adenine dinucleotide - reduced	[('AMINE-DEG', 'Amine and Polyamine Degradation'), ('ARGDEG-PWY', 'superpathway of L-arginine, putrescine, and 4-aminobutanoate degradation'), ('ARGININE-DEG', 'L-arginine Degradation'), ('Amino-Acid-Degradation', 'Amino Acid Degradation'), ('Degradation', 'Degradation/Utilization/Assimilation'), ('ORNARGDEG-PWY', 'superpathway of L-arginine and L-ornithine degradation'), ('ORNDEG-PWY', 'superpat…	[('rn00330', 'Arginine and proline metabolism'), ('rn00410', 'beta-Alanine metabolism')]	0	1	FALSE
ABUTR	fig|476272.21.peg.1868	4-Aminobutanal + Water + Nicotinamide adenine dinucleotide phosphate <=> 4-Aminobutanoate + 2.0 proton + Nicotinamide adenine dinucleotide phosphate - reduced	[]	[('rn00330', 'Arginine and proline metabolism')]	0	1	FALSE
ACALD	fig|476272.21.peg.2459	acetaldehyde + Coenzyme A + Nicotinamide adenine dinucleotide <=> Acetyl-CoA + proton + Nicotinamide adenine dinucleotide - reduced	[('2-Aminoethylphosphonate-Degradation ()', None), ('AMINE-DEG', 'Amine and Polyamine Degradation'), ('AROMATIC-COMPOUNDS-DEGRADATION', 'Aromatic Compound Degradation'), ('Acetate-Formation', 'Fermentation to Acetate'), ('Alcohol-Biosynthesis', 'Fermentation to Alcohols'), ('Alcohol-Degradation', 'Alcohol Degradation'), ('Amino-Acid-Degradation', 'Amino Acid Degradation'), ('Benzoate-Degradation'…	[('rn00360', 'Phenylalanine metabolism'), ('rn00362', 'Benzoate degradation'), ('rn00620', 'Pyruvate metabolism'), ('rn00621', 'Dioxin degradation'), ('rn00622', 'Xylene degradation'), ('rn01220', 'Degradation of aromatic compounds')]	0	1	FALSE
ACALDt	NF	acetaldehyde <=> acetaldehyde			0	1	FALSE
ACBIPGT	fig|476272.21.peg.3789	Adenosyl cobinamide phosphate + GTP + proton --> Adenosine-GDP-cobinamide + Diphosphate	[('Adenosylcobamide-Biosynthesis', 'Adenosylcobamide Biosynthesis'), ('B12-Salvage-From-Cobinamide', 'Adenosylcobalamin Salvage from Cobinamide'), ('COBALSYN-PWY', 'superpathway of adenosylcobalamin salvage from cobinamide I'), ('Cobalamin-Biosynthesis', 'Cobamide Biosynthesis'), ('Cobamide-De-Novo-Biosynthesis', 'Cobamide <i>de novo</i> Biosynthesis'), ('Cobamide-Salvage', 'Cobinamide Salvage'),…	[('rn00860', 'Porphyrin and chlorophyll metabolism')]	-1.16106	1	FALSE
ACCOACL	fig|476272.21.peg.2243	Acetyl-CoA + Carboxybiotin-carboxyl-carrier protein --> Holocarboxylase (biotin covalent bound to Lys residue of apoC) + Malonyl-CoA	[]	[]	-1.41461	1	FALSE
ACGAM2E	fig|476272.21.peg.3433	N-acetyl-D-glucosamine <=> N-acetyl-D-mannosamine	[]	[('rn00520', 'Amino sugar and nucleotide sugar metabolism')]	1.28818	1	FALSE
ACGS	fig|476272.21.peg.1306	Acetyl-CoA + L-glutamate(1-) --> N-acetyl-L-glutamate(2-) + Coenzyme A + proton	[('ARG+POLYAMINE-SYN', 'superpathway of arginine and polyamine biosynthesis'), ('ARGININE-SYN', 'L-arginine Biosynthesis'), ('ARGSYN-PWY', 'L-arginine biosynthesis I (via L-ornithine)'), ('ARGSYNBSUB-PWY', 'L-arginine biosynthesis II (acetyl cycle)'), ('Amino-Acid-Biosynthesis', 'Amino Acid Biosynthesis'), ('GLUTORN-PWY', 'L-ornithine biosynthesis I'), ('IND-AMINO-ACID-SYN', 'Proteinogenic Amino …	[('rn00330', 'Arginine and proline metabolism'), ('rn01110', 'Biosynthesis of secondary metabolites'), ('rn01210', '2-Oxocarboxylic acid metabolism'), ('rn01230', 'Biosynthesis of amino acids')]	1.17931	1	FALSE
ACHBPL	fig|476272.21.peg.2044	2-Oxobutanoate + Hydroxy ethyl Thiamin diphosphate <=> (S)-2-Aceto-2-hydroxybutanoate + Thiamine diphosphate	[]	[]	0	1	FALSE
ACLS_a	fig|476272.21.peg.2044	proton + pyruvate + Thiamine diphosphate --> carbon dioxide + Hydroxy ethyl Thiamin diphosphate	[]	[('rn00010', 'Glycolysis / Gluconeogenesis'), ('rn00020', 'Citrate cycle (TCA cycle)'), ('rn00620', 'Pyruvate metabolism'), ('rn01110', 'Biosynthesis of secondary metabolites')]	0	1	FALSE
ACLS_b	fig|476272.21.peg.2044	(S)-2-Acetolactate + Thiamine diphosphate <=> Hydroxy ethyl Thiamin diphosphate + pyruvate	[]	[]	0	1	FALSE
ACOAAGPAT140	fig|476272.21.peg.499	1-tetradecanoyl-sn-glycerol 3-phosphate + Tetradecanoyl-CoA (n-C14:0CoA) --> Coenzyme A + 1,2-ditetradecanoyl-sn-glycerol 3-phosphate	[]	[]	0	1	FALSE
ACOAAGPAT160	fig|476272.21.peg.499	1-hexadecanoyl-sn-glycerol 3-phosphate + Palmitoyl-CoA (n-C16:0CoA) --> Coenzyme A + 1,2-dihexadecanoyl-sn-glycerol 3-phosphate	[]	[]	0	1	FALSE
ACOAAGPAT180	fig|476272.21.peg.499	1-octadecanoyl-sn-glycerol 3-phosphate + Stearoyl-CoA (n-C18:0CoA) --> Coenzyme A + 1,2-dioctadecanoyl-sn-glycerol 3-phosphate	[]	[]	0	1	FALSE
ACOAAGPATAI15	fig|476272.21.peg.499	1-anteisopentadecanoyl-sn-glycerol 3-phosphate (12-methyl-tetradecanoyl, anteiso-C15) + fa4coa,Anteiso-C15:0 CoA Anteisopentadecanoyl-CoA --> Coenzyme A + proton + 1,2-dianteisopentadecanoyl-sn-glycerol 3-phosphate (12-methyl-tetradecanoyl, anteiso-C15)	[]	[]	0	1	FALSE
ACOAAGPATAI17	fig|476272.21.peg.499	1-anteisoheptadecanoyl-sn-glycerol 3-phosphate (14-methyl-hexadecanoyl, anteiso-C17) + fa12coa,Anteiso-C17:0 CoA Anteisoheptadecanoyl-CoA --> Coenzyme A + 1,2-dianteisoheptadecanoyl-sn-glycerol 3-phosphate (14-methyl-hexadecanoyl, anteiso-C17)	[]	[]	0	1	FALSE
ACOAAGPATI14	fig|476272.21.peg.499	1-isotetradecanoyl-sn-glycerol 3-phosphate (12-methyl-tridecanoyl, iso-C14) + fa1coa,Iso-C14:0 CoA Isotetradecanoyl-CoA --> Coenzyme A + proton + 1,2-diisotetradecanoyl-sn-glycerol 3-phosphate (12-methyl-tridecanoyl, iso-C14)	[]	[]	0	1	FALSE
ACOAAGPATI15	fig|476272.21.peg.499	1-isopentadecanoyl-sn-glycerol 3-phosphate (13-methyl-tetradecanoyl, iso-C15) + fa3coa,Iso-C15:0 CoA Isopentadecanoyl-CoA --> Coenzyme A + proton + 1,2-diisopentadecanoyl-sn-glycerol 3-phosphate (13-methyl-tetradecanoyl, iso-C15)	[]	[]	0	1	FALSE
ACOAAGPATI16	fig|476272.21.peg.499	1-isohexadecanoyl-sn-glycerol 3-phosphate (14-methyl-pentadecanoyl, iso-C16) + fa6coa,Iso-C16:0 CoA Isohexadecanoyl-CoA --> Coenzyme A + proton + 1,2-diisohexadecanoyl-sn-glycerol 3-phosphate (14-methyl-pentadecanoyl, iso-C16)	[]	[]	0	1	FALSE
ACOAAGPATI17	fig|476272.21.peg.499	1-isoheptadecanoyl-sn-glycerol 3-phosphate (15-methyl-hexadecanoyl, iso-C17) + fa11coa, Iso-C17:0 CoA Isoheptadecanoyl-CoA --> Coenzyme A + 1,2-diisoheptadecanoyl-sn-glycerol 3-phosphate (15-methyl-hexadecanoyl, iso-C17)	[]	[]	0	1	FALSE
ACOATA	fig|476272.21.peg.3894	acyl carrier protein + Acetyl-CoA <=> Acetyl-ACP + Coenzyme A	[('FASYN-INITIAL-PWY', 'superpathway of fatty acid biosynthesis initiation (E. coli)'), ('Fatty-acid-biosynthesis', 'Fatty Acid Biosynthesis'), ('Lipid-Biosynthesis', 'Fatty Acid and Lipid Biosynthesis'), ('PWY-5966', 'fatty acid biosynthesis initiation II'), ('PWY0-881', 'superpathway of fatty acid biosynthesis I (E. coli)')]	[('rn00061', 'Fatty acid biosynthesis'), ('rn01212', 'Fatty acid metabolism')]	0	1	FALSE
ACOCT	fig|476272.21.peg.2311	N(2)-acetyl-L-ornithine + Carbamoyl phosphate --> N-Acetyl-L-citrulline + hydrogenphosphate	[('ARGININE-SYN', 'L-arginine Biosynthesis'), ('Amino-Acid-Biosynthesis', 'Amino Acid Biosynthesis'), ('IND-AMINO-ACID-SYN', 'Proteinogenic Amino Acid Biosynthesis'), ('PWY-5154', 'L-arginine biosynthesis III (via <i>N</i>-acetyl-L-citrulline)')]	[('rn00330', 'Arginine and proline metabolism')]	0	1	FALSE
ACPS1	NF	apoprotein [acyl carrier protein] + Coenzyme A --> acyl carrier protein + proton + adenosine 3,5-bismonophosphate(4-)	[('Activation', 'Activation'), ('Activation-Inactivation-Interconversion', 'Activation/Inactivation/Interconversion'), ('Cofactor-Biosynthesis', 'Cofactor, Prosthetic Group, Electron Carrier, and Vitamin Biosynthesis'), ('Interconversion', 'Interconversions'), ('PWY-6012', 'acyl carrier protein metabolism'), ('PWY-6012-1', 'acyl carrier protein activation')]	[('rn00770', 'Pantothenate and CoA biosynthesis')]	0	1	FALSE
ACYP	fig|476272.21.peg.1901	3-Phospho-D-glyceroyl phosphate + Water --> 3-Phospho-D-glycerate + proton + hydrogenphosphate	[]	[]	0	1	FALSE
ACYP_2	fig|476272.21.peg.1901	Acetyl phosphate + Water --> acetate + proton + hydrogenphosphate	[]	[('rn00620', 'Pyruvate metabolism')]	0	1	FALSE
ACt2r	NF	acetate + proton <=> acetate + proton			0	1	FALSE
ADCL	fig|476272.21.peg.1812	4-amino-4-deoxychorismate --> 4-Aminobenzoate + proton + pyruvate	[('ALL-CHORISMATE-PWY', 'superpathway of chorismate metabolism'), ('Antibiotic-Biosynthesis', 'Antibiotic Biosynthesis'), ('Cofactor-Biosynthesis', 'Cofactor, Prosthetic Group, Electron Carrier, and Vitamin Biosynthesis'), ('FOLSYN-PWY', 'superpathway of tetrahydrofolate biosynthesis and salvage'), ('Folate-Biosynthesis', 'Folate Biosynthesis'), ('PWY-6543', '4-aminobenzoate biosynthesis'), ('PWY…	[('rn00790', 'Folate biosynthesis')]	1.00987	1	FALSE
ADCPS1	fig|476272.21.peg.3209	adenosyl-cobyric acid + 1-Aminopropan-2-ol + ATP --> Adenosyl cobinamide + ADP + proton + hydrogenphosphate	[]	[('rn00860', 'Porphyrin and chlorophyll metabolism')]	0	1	FALSE
ADCPS2	fig|476272.21.peg.3209	adenosyl-cobyric acid + D-1-Aminopropan-2-ol O-phosphate + ATP --> Adenosyl cobinamide phosphate + ADP + proton + hydrogenphosphate	[('Adenosylcobamide-Biosynthesis', 'Adenosylcobamide Biosynthesis'), ('B12-Salvage-From-Cobinamide', 'Adenosylcobalamin Salvage from Cobinamide'), ('Cobalamin-Biosynthesis', 'Cobamide Biosynthesis'), ('Cobamide-De-Novo-Biosynthesis', 'Cobamide <i>de novo</i> Biosynthesis'), ('Cobamide-Salvage', 'Cobinamide Salvage'), ('Cofactor-Biosynthesis', 'Cofactor, Prosthetic Group, Electron Carrier, and Vit…	[('rn00860', 'Porphyrin and chlorophyll metabolism')]	0	1	FALSE
ADCYRS	fig|476272.21.peg.3211	Adenosyl cobyrinate diamide + 4.0 ATP + 4.0 L-glutamine + 4.0 Water --> adenosyl-cobyric acid + 4.0 ADP + 4.0 L-glutamate(1-) + 4.0 proton + 4.0 hydrogenphosphate	[('Adenosylcobamide-Biosynthesis', 'Adenosylcobamide Biosynthesis'), ('Cobalamin-Biosynthesis', 'Cobamide Biosynthesis'), ('Cobamide-De-Novo-Biosynthesis', 'Cobamide <i>de novo</i> Biosynthesis'), ('Cofactor-Biosynthesis', 'Cofactor, Prosthetic Group, Electron Carrier, and Vitamin Biosynthesis'), ('De-Novo-Adenosylcobalamin-Biosynthesis', 'Adenosylcobalamin <i>de novo</i> Biosynthesis'), ('P381-P…	[('rn00860', 'Porphyrin and chlorophyll metabolism')]	0	1	FALSE
ADK1	fig|476272.21.peg.930	AMP + ATP <=> 2.0 ADP	[('DENOVOPURINE2-PWY', 'superpathway of purine nucleotides <i>de novo</i> biosynthesis II'), ('Nucleotide-Biosynthesis', 'Nucleoside and Nucleotide Biosynthesis'), ('PRPP-PWY', 'superpathway of histidine, purine, and pyrimidine biosynthesis'), ('PUR-NUC-SYN', 'Purine Nucleotide Biosynthesis'), ('PWY-6126', 'superpathway of adenosine nucleotides <i>de novo</i> biosynthesis II'), ('PWY-7219', 'aden…	[('rn00230', 'Purine metabolism'), ('rn01110', 'Biosynthesis of secondary metabolites')]	1.14401	1	FALSE
ADK10	fig|476272.21.peg.930	AMP + dTTP <=> ADP + dTDP			1.14401	1	FALSE
ADK11	fig|476272.21.peg.930	AMP + dUTP <=> ADP + dUDP			1.14401	1	FALSE
ADK2	fig|476272.21.peg.930	AMP + triphosphate(5-) <=> ADP + Diphosphate	[]	[]	1.14401	1	FALSE
ADK3	fig|476272.21.peg.930	AMP + GTP <=> ADP + GDP			1.14401	1	FALSE
ADK5	fig|476272.21.peg.930	AMP + CTP <=> ADP + CDP			1.14401	1	FALSE
ADK7	fig|476272.21.peg.930	AMP + dATP <=> ADP + dADP			1.14401	1	FALSE
ADK8	fig|476272.21.peg.930	AMP + dCTP <=> ADP + dCDP			1.14401	1	FALSE
ADK9	fig|476272.21.peg.930	AMP + dGTP <=> ADP + dGDP			1.14401	1	FALSE
ADNUC	fig|476272.21.peg.372	Adenosine + Water --> Adenine + D-ribose	[('Adenine-Adenosine-Salvage', 'Adenine and Adenosine Salvage'), ('Nucleotide-Biosynthesis', 'Nucleoside and Nucleotide Biosynthesis'), ('PUR-NUC-SYN', 'Purine Nucleotide Biosynthesis'), ('PWY-6605', 'adenine and adenosine salvage II'), ('Purine-Nucleotides-Salvage', 'Purine Nucleotide Salvage')]	[('rn00230', 'Purine metabolism')]	0	1	FALSE
ADOCBIK	fig|476272.21.peg.3789	Adenosyl cobinamide + ATP --> Adenosyl cobinamide phosphate + ADP + proton	[('B12-Salvage-From-Cobinamide', 'Adenosylcobalamin Salvage from Cobinamide'), ('COBALSYN-PWY', 'superpathway of adenosylcobalamin salvage from cobinamide I'), ('Cobalamin-Biosynthesis', 'Cobamide Biosynthesis'), ('Cobamide-Salvage', 'Cobinamide Salvage'), ('Cofactor-Biosynthesis', 'Cofactor, Prosthetic Group, Electron Carrier, and Vitamin Biosynthesis'), ('PWY-7971', 'adenosylcobinamide-GDP salv…	[('rn00860', 'Porphyrin and chlorophyll metabolism')]	-1.16106	1	FALSE
ADOCBIK2	fig|476272.21.peg.3789	Adenosyl cobinamide + GTP --> Adenosyl cobinamide phosphate + GDP + proton	[]	[('rn00860', 'Porphyrin and chlorophyll metabolism')]	-1.16106	1	FALSE
ADOCBLS	fig|476272.21.peg.3788	Adenosine-GDP-cobinamide + N1-(alpha-D-ribosyl)-5,6-dimethylbenzimidazole --> Adenosylcobalamin + GMP + proton	[]	[('rn00860', 'Porphyrin and chlorophyll metabolism')]	0	1	FALSE
ADOCBLabc	fig|476272.21.peg.2372	Adenosylcobalamin + ATP + Water --> Adenosylcobalamin + ADP + proton + hydrogenphosphate	[]	[]	1.3608	1	FALSE
ADPT	fig|476272.21.peg.3064	Adenine + 5-Phospho-alpha-D-ribose 1-diphosphate --> AMP + Diphosphate	[('Adenine-Adenosine-Salvage', 'Adenine and Adenosine Salvage'), ('Degradation', 'Degradation/Utilization/Assimilation'), ('Glyphosate-Degradation', 'glyphosate degradation'), ('Noncarbon-Nutrients', 'Inorganic Nutrient Metabolism'), ('Nucleotide-Biosynthesis', 'Nucleoside and Nucleotide Biosynthesis'), ('P121-PWY', 'adenine and adenosine salvage I'), ('PUR-NUC-SYN', 'Purine Nucleotide Biosynthes…	[('rn00230', 'Purine metabolism')]	-1.13664	1	FALSE
ADSL1r	fig|476272.21.peg.1189	N6-(1,2-Dicarboxyethyl)-AMP <=> AMP + Fumarate	[('DENOVOPURINE2-PWY', 'superpathway of purine nucleotides <i>de novo</i> biosynthesis II'), ('Nucleotide-Biosynthesis', 'Nucleoside and Nucleotide Biosynthesis'), ('PRPP-PWY', 'superpathway of histidine, purine, and pyrimidine biosynthesis'), ('PUR-NUC-SYN', 'Purine Nucleotide Biosynthesis'), ('PWY-6126', 'superpathway of adenosine nucleotides <i>de novo</i> biosynthesis II'), ('PWY-7219', 'aden…	[('rn00230', 'Purine metabolism'), ('rn00250', 'Alanine, aspartate and glutamate metabolism')]	0	1	FALSE
ADSL2r	fig|476272.21.peg.1189	(S)-2-[5-Amino-1-(5-phospho-D-ribosyl)imidazole-4-carboxamido]succinate <=> 5-Amino-1-(5-Phospho-D-ribosyl)imidazole-4-carboxamide + Fumarate	[('DENOVOPURINE2-PWY', 'superpathway of purine nucleotides <i>de novo</i> biosynthesis II'), ('IMP-Biosynthesis', "Inosine-5'-phosphate Biosynthesis"), ('Nucleotide-Biosynthesis', 'Nucleoside and Nucleotide Biosynthesis'), ('PRPP-PWY', 'superpathway of histidine, purine, and pyrimidine biosynthesis'), ('PUR-NUC-SYN', 'Purine Nucleotide Biosynthesis'), ('PWY-6123', "inosine-5'-phosphate biosynthes…	[('rn00230', 'Purine metabolism'), ('rn01110', 'Biosynthesis of secondary metabolites')]	0	1	FALSE
ADSS	fig|476272.21.peg.1190	L-aspartate(1-) + GTP + IMP --> N6-(1,2-Dicarboxyethyl)-AMP + GDP + 2.0 proton + hydrogenphosphate	[('DENOVOPURINE2-PWY', 'superpathway of purine nucleotides <i>de novo</i> biosynthesis II'), ('Nucleotide-Biosynthesis', 'Nucleoside and Nucleotide Biosynthesis'), ('PRPP-PWY', 'superpathway of histidine, purine, and pyrimidine biosynthesis'), ('PUR-NUC-SYN', 'Purine Nucleotide Biosynthesis'), ('PWY-6126', 'superpathway of adenosine nucleotides <i>de novo</i> biosynthesis II'), ('PWY-7219', 'aden…	[('rn00230', 'Purine metabolism'), ('rn00250', 'Alanine, aspartate and glutamate metabolism')]	0	1	FALSE
AEPPT	fig|476272.21.peg.770	(2-Aminoethyl)phosphonate + pyruvate --> L-alanine + Phosphonoacetaldehyde	[('2-Aminoethylphosphonate-Degradation ()', None), ('Degradation', 'Degradation/Utilization/Assimilation'), ('Noncarbon-Nutrients', 'Inorganic Nutrient Metabolism'), ('PHOSPHONOTASE-PWY', '2-aminoethylphosphonate degradation I'), ('PWY-6832', '2-aminoethylphosphonate degradation II'), ('Phosphorus-Compounds', 'Phosphorus Compound Metabolism')]	[('rn00440', 'Phosphonate and phosphinate metabolism')]	0	1	FALSE
AGDC	fig|476272.21.peg.530	N-acetyl-D-glucosamine 6-phosphate(2-) + Water --> acetate + D-Glucosamine 6-phosphate	[('AMINE-DEG', 'Amine and Polyamine Degradation'), ('Anhydromuropeptides-Recycling', 'Anhydromuropeptide Recycling'), ('CARBOXYLATES-DEG', 'Carboxylate Degradation'), ('Carbohydrates-Degradation', 'Carbohydrate Degradation'), ('Chitin-Degradation', 'Chitin Degradation'), ('Degradation', 'Degradation/Utilization/Assimilation'), ('GLCMANNANAUT-PWY', 'superpathway of <i>N</i>-acetylglucosamine, <i>N…	[('rn00520', 'Amino sugar and nucleotide sugar metabolism'), ('rn01110', 'Biosynthesis of secondary metabolites')]	0	1	FALSE
AGMT	fig|476272.21.peg.1744	agmatinium(2+) + Water --> Putrescine + Urea	[('ARG+POLYAMINE-SYN', 'superpathway of arginine and polyamine biosynthesis'), ('ARGDEG-PWY', 'superpathway of L-arginine, putrescine, and 4-aminobutanoate degradation'), ('ARGININE-DEG', 'L-arginine Degradation'), ('Amino-Acid-Degradation', 'Amino Acid Degradation'), ('Degradation', 'Degradation/Utilization/Assimilation'), ('ORNARGDEG-PWY', 'superpathway of L-arginine and L-ornithine degradation…	[('rn00330', 'Arginine and proline metabolism')]	1.57272	1	FALSE
AGPAT120	fig|476272.21.peg.499	1-acyl-sn-glycerol 3-phosphate(2-) + Dodecanoyl-ACP (n-C12:0ACP) --> acyl carrier protein + 1,2-didodecanoyl-sn-glycerol 3-phosphate	[]	[]	0	1	FALSE
AGPAT140	fig|476272.21.peg.499	1-tetradecanoyl-sn-glycerol 3-phosphate + Myristoyl-ACP (n-C14:0ACP) --> acyl carrier protein + 1,2-ditetradecanoyl-sn-glycerol 3-phosphate	[]	[]	0	1	FALSE
AGPAT141	fig|476272.21.peg.499	1-tetradec-7-enoyl-sn-glycerol 3-phosphate + cis-tetradec-7-enoyl-[acyl-carrier protein] (n-C14:1) --> acyl carrier protein + 1,2-ditetradec-7-enoyl-sn-glycerol 3-phosphate	[]	[]	0	1	FALSE
AGPAT160	fig|476272.21.peg.499	1-hexadecanoyl-sn-glycerol 3-phosphate + Palmitoyl-ACP (n-C16:0ACP) --> acyl carrier protein + 1,2-dihexadecanoyl-sn-glycerol 3-phosphate	[]	[]	0	1	FALSE
AGPAT161	fig|476272.21.peg.499	1-hexadec-9-enoyl-sn-glycerol 3-phosphate + cis-hexadec-9-enoyl-[acyl-carrier protein] (n-C16:1) --> acyl carrier protein + 1,2-dihexadec-9-enoyl-sn-glycerol 3-phosphate	[]	[]	0	1	FALSE
AGPAT180	fig|476272.21.peg.499	1-octadecanoyl-sn-glycerol 3-phosphate + Octadecanoyl-ACP (n-C18:0ACP) --> acyl carrier protein + 1,2-dioctadecanoyl-sn-glycerol 3-phosphate	[]	[]	0	1	FALSE
AGPAT181	fig|476272.21.peg.499	1-octadec-11-enoyl-sn-glycerol 3-phosphate + cis-octadec-11-enoyl-[acyl-carrier protein] (n-C18:1) --> acyl carrier protein + 1,2-dioctadec-11-enoyl-sn-glycerol 3-phosphate	[]	[]	0	1	FALSE
AGPR	fig|476272.21.peg.1305	2-acetamido-5-oxopentanoate + Nicotinamide adenine dinucleotide phosphate + hydrogenphosphate <=> N-acetyl-L-gamma-glutamyl phosphate(3-) + proton + Nicotinamide adenine dinucleotide phosphate - reduced	[('ARG+POLYAMINE-SYN', 'superpathway of arginine and polyamine biosynthesis'), ('ARGININE-SYN', 'L-arginine Biosynthesis'), ('ARGSYN-PWY', 'L-arginine biosynthesis I (via L-ornithine)'), ('ARGSYNBSUB-PWY', 'L-arginine biosynthesis II (acetyl cycle)'), ('Amino-Acid-Biosynthesis', 'Amino Acid Biosynthesis'), ('GLUTORN-PWY', 'L-ornithine biosynthesis I'), ('IND-AMINO-ACID-SYN', 'Proteinogenic Amino …	[('rn00330', 'Arginine and proline metabolism'), ('rn01110', 'Biosynthesis of secondary metabolites'), ('rn01210', '2-Oxocarboxylic acid metabolism'), ('rn01230', 'Biosynthesis of amino acids')]	0	1	FALSE
AHEXASE3	fig|476272.21.peg.3838	N,N-diacetylchitobiose + Water <=> 2.0 N-acetyl-D-glucosamine	[]	[('rn00520', 'Amino sugar and nucleotide sugar metabolism'), ('rn01110', 'Biosynthesis of secondary metabolites')]	0	1	FALSE
AHMMPS	fig|476272.21.peg.1896	5-amino-1-(5-phospho-D-ribosyl)imidazole + Water --> 4-Amino-5-hydroxymethyl-2-methylpyrimidine + glycolaldehyde + 0.5 O2 + hydrogenphosphate	[]	[]	0	1	FALSE
AICART	fig|476272.21.peg.1113	10-Formyltetrahydrofolate + 5-Amino-1-(5-Phospho-D-ribosyl)imidazole-4-carboxamide <=> 5-Formamido-1-(5-phospho-D-ribosyl)imidazole-4-carboxamide + 5,6,7,8-Tetrahydrofolate	[('DENOVOPURINE2-PWY', 'superpathway of purine nucleotides <i>de novo</i> biosynthesis II'), ('IMP-Biosynthesis', "Inosine-5'-phosphate Biosynthesis"), ('Nucleotide-Biosynthesis', 'Nucleoside and Nucleotide Biosynthesis'), ('PRPP-PWY', 'superpathway of histidine, purine, and pyrimidine biosynthesis'), ('PUR-NUC-SYN', 'Purine Nucleotide Biosynthesis'), ('PWY-6123', "inosine-5'-phosphate biosynthes…	[('rn00230', 'Purine metabolism'), ('rn00670', 'One carbon pool by folate'), ('rn01110', 'Biosynthesis of secondary metabolites')]	0	1	FALSE
AIHPDCOATA	fig|476272.21.peg.2237	14-methyl-hexa-decanoyl-ACP + Coenzyme A <=> acyl carrier protein + fa12coa,Anteiso-C17:0 CoA Anteisoheptadecanoyl-CoA	[]	[]	0	1	FALSE
AIPDCOATA	fig|476272.21.peg.2237	12-methyl-tetra-decanoyl-ACP + Coenzyme A <=> acyl carrier protein + fa4coa,Anteiso-C15:0 CoA Anteisopentadecanoyl-CoA	[]	[]	0	1	FALSE
AIRC4	fig|476272.21.peg.1891	5-amino-1-(5-phospho-D-ribosyl)imidazole + ATP + Bicarbonate --> 5-amino-1-(5-phospho-D-ribosyl)imidazole-4-carboxylate + ADP + proton + hydrogenphosphate	[]	[]	0	1	FALSE
AKP1	fig|476272.21.peg.1171	7,8-dihydroneopterin 3-triphosphate(4-) + 3.0 Water --> Dihydroneopterin + 2.0 proton + 3.0 hydrogenphosphate	[]	[('rn00790', 'Folate biosynthesis')]	0	1	FALSE
ALAALA	fig|476272.21.peg.443	2.0 D-alanine + ATP --> ADP + D-Alanyl-D-alanine + proton + hydrogenphosphate	[('Acetylmuramoyl-Pentapeptide-Biosynthesis', 'UDP-<i>N</i>-Acetylmuramoyl-Pentapeptide Biosynthesis'), ('Antibiotic-Resistance', 'Antibiotic Resistance'), ('Cell-Structure-Biosynthesis', 'Cell Structure Biosynthesis'), ('Cell-Wall-Biosynthesis', 'Cell Wall Biosynthesis'), ('Detoxification', 'Detoxification'), ('PEPTIDOGLYCANSYN-PWY', 'peptidoglycan biosynthesis I (<I>meso</I>-diaminopimelate con…	[('rn00473', 'D-Alanine metabolism'), ('rn00550', 'Peptidoglycan biosynthesis')]	0	1	FALSE
ALAASP1c	fig|476272.21.peg.3494	L-alanyl-L-aspartate + Water <=> L-alanine + L-aspartate(1-)	[]	[]	0	1	FALSE
ALAASPabc	fig|476272.21.peg.3642	L-alanyl-L-aspartate + ATP + Water --> ADP + L-alanyl-L-aspartate + proton + hydrogenphosphate	[]	[]	1.12216	1	FALSE
ALACI	fig|476272.21.peg.2045	(S)-2-Acetolactate <=> 2-Oxo-3-hydroxyisovalerate	[]	[]	-1.24229	1	FALSE
ALAGLN1c	fig|476272.21.peg.3494	L-alanyl-L-glutamine + Water <=> L-alanine + L-glutamine	[]	[]	0	1	FALSE
ALAGLNabc	fig|476272.21.peg.3642	L-alanyl-L-glutamine + ATP + Water --> ADP + L-alanyl-L-glutamine + proton + hydrogenphosphate	[]	[]	1.12216	1	FALSE
ALAGLU1c	fig|476272.21.peg.3494	L-alanyl-L-glutamate + Water <=> L-alanine + L-glutamate(1-)	[]	[]	0	1	FALSE
ALAGLUabc	fig|476272.21.peg.3642	L-alanyl-L-glutamate + ATP + Water --> ADP + L-alanyl-L-glutamate + proton + hydrogenphosphate	[]	[]	1.12216	1	FALSE
ALAGLY1c	fig|476272.21.peg.3494	L-alanylglycine + Water <=> L-alanine + Glycine	[]	[]	0	1	FALSE
ALAGLYabc	fig|476272.21.peg.3642	L-alanylglycine + ATP + Water --> ADP + L-alanylglycine + proton + hydrogenphosphate	[]	[]	1.12216	1	FALSE
ALAHIS1c	fig|476272.21.peg.3494	L-alanyl-L-histidine + Water <=> L-alanine + L-histidine	[]	[]	0	1	FALSE
ALAHISabc	fig|476272.21.peg.3642	L-alanyl-L-histidine + ATP + Water --> ADP + L-alanyl-L-histidine + proton + hydrogenphosphate	[]	[]	1.12216	1	FALSE
ALALEU1c	fig|476272.21.peg.3494	L-alanyl-L-leucine + Water <=> L-alanine + L-leucine	[]	[]	0	1	FALSE
ALALEUabc	fig|476272.21.peg.3642	L-alanyl-L-leucine + ATP + Water --> ADP + L-alanyl-L-leucine + proton + hydrogenphosphate	[]	[]	1.12216	1	FALSE
ALAR	fig|476272.21.peg.3360	L-alanine <=> D-alanine	[('ALADEG-PWY', 'L-alanine degradation I'), ('ALANINE-DEG', 'L-alanine Degradation'), ('ALANINE-SYN', 'L-alanine Biosynthesis'), ('ALANINE-VALINESYN-PWY', 'L-alanine biosynthesis I'), ('Amino-Acid-Biosynthesis', 'Amino Acid Biosynthesis'), ('Amino-Acid-Degradation', 'Amino Acid Degradation'), ('Degradation', 'Degradation/Utilization/Assimilation'), ('Energy-Metabolism', 'Generation of Precursor M…	[('rn00473', 'D-Alanine metabolism')]	0	1	FALSE
ALATHR1c	fig|476272.21.peg.3494	L-alanyl-L-threonine + Water <=> L-alanine + L-threonine	[]	[]	0	1	FALSE
ALATHRabc	fig|476272.21.peg.3642	L-alanyl-L-threonine + ATP + Water --> ADP + L-alanyl-L-threonine + proton + hydrogenphosphate	[]	[]	1.12216	1	FALSE
ALAt2r	NF	L-alanine + proton <=> L-alanine + proton			0	1	FALSE
ALCD4	fig|476272.21.peg.1462	butanol + Nicotinamide adenine dinucleotide <=> Butanal + proton + Nicotinamide adenine dinucleotide - reduced	[('Alcohol-Biosynthesis', 'Fermentation to Alcohols'), ('Energy-Metabolism', 'Generation of Precursor Metabolite and Energy'), ('Fermentation ()', None), ('PWY-6583', 'pyruvate fermentation to butanol I'), ('PWY-6594', 'superpathway of <i>Clostridium acetobutylicum</i> solventogenic fermentation'), ('PWY-6604', 'superpathway of <i>Clostridium acetobutylicum</i> acidogenic and solventogenic fermen…	[('rn00650', 'Butanoate metabolism')]	3.55981	1	FALSE
ALDD2x	fig|476272.21.peg.1868	acetaldehyde + Water + Nicotinamide adenine dinucleotide --> acetate + 2.0 proton + Nicotinamide adenine dinucleotide - reduced	[('Alcohol-Degradation', 'Alcohol Degradation'), ('Degradation', 'Degradation/Utilization/Assimilation'), ('Ethanol-Degradation', 'Ethanol Degradation'), ('NITROGEN-DEG', 'Nitrogen Compound Metabolism'), ('Noncarbon-Nutrients', 'Inorganic Nutrient Metabolism'), ('PWY-7387', 'hypotaurine degradation'), ('PWY66-161', 'ethanol degradation III'), ('PWY66-162', 'ethanol degradation IV'), ('PWY66-21', …	[('rn00010', 'Glycolysis / Gluconeogenesis'), ('rn00620', 'Pyruvate metabolism'), ('rn01110', 'Biosynthesis of secondary metabolites')]	0	1	FALSE
ALDD8x	fig|476272.21.peg.1868	D-Glyceraldehyde + Water + Nicotinamide adenine dinucleotide --> D-glycerate + 2.0 proton + Nicotinamide adenine dinucleotide - reduced			0	1	FALSE
ALLTNRS	NF	5-Hydroxy-2-oxo-4-ureido-2,5-dihydro-1H-imidazole-5-carboxylate + proton --> (R)-Allantoin + carbon dioxide	[]	[('rn00230', 'Purine metabolism')]	0	1	FALSE
ALLTNS	NF	5-Hydroxy-2-oxo-4-ureido-2,5-dihydro-1H-imidazole-5-carboxylate + proton --> Allantoin + carbon dioxide	[('AROMATIC-COMPOUNDS-DEGRADATION', 'Aromatic Compound Degradation'), ('Degradation', 'Degradation/Utilization/Assimilation'), ('P165-PWY', 'superpathway of purines degradation in plants'), ('PWY-5691', 'urate conversion to allantoin I'), ('PWY-7394', 'urate conversion to allantoin II'), ('PWY-7849', 'urate conversion to allantoin III'), ('Polyamine-Biosynthesis', 'Amine and Polyamine Biosynthesi…	[('rn00230', 'Purine metabolism')]	0	1	FALSE
ALTRH	fig|476272.21.peg.2736	D-Altronate --> 2-Dehydro-3-deoxy-D-gluconate + Water	[('CARBOXYLATES-DEG', 'Carboxylate Degradation'), ('D-Galacturonate-Degradation', 'D-Galacturonate Degradation'), ('Degradation', 'Degradation/Utilization/Assimilation'), ('GALACT-GLUCUROCAT-PWY', 'superpathway of hexuronide and hexuronate degradation'), ('GALACTUROCAT-PWY', 'D-galacturonate degradation I'), ('PWY-6516', 'superpathway of microbial D-galacturonate and D-glucuronate degradation'), …	[('rn00040', 'Pentose and glucuronate interconversions')]	0	1	FALSE
AMALT1	fig|476272.21.peg.1668	Maltose + maltotriose --> D-glucose + Maltotetraose	[]	[]	0	1	FALSE
AMALT2	fig|476272.21.peg.1668	Maltose + Maltotetraose --> D-glucose + maltopentaose	[]	[]	0	1	FALSE
AMALT3	fig|476272.21.peg.1668	Maltose + maltopentaose --> D-glucose + Maltohexaose	[]	[]	0	1	FALSE
AMALT4	fig|476272.21.peg.1668	Maltose + Maltohexaose --> D-glucose + maltoheptaose	[]	[]	0	1	FALSE
AMOPBHL	NF	2-Amino-3-oxo-4-phosphonooxybutyrate + proton --> 3-Amino-2-oxopropyl phosphate + carbon dioxide	[]	[('rn00750', 'Vitamin B6 metabolism')]	0	1	FALSE
AMPTASECG	fig|476272.21.peg.3494	L-cysteinylglycine + Water --> L-cysteine + Glycine	[]	[]	0	1	FALSE
AMPTASEGC	fig|476272.21.peg.3494	Gly-Cys + Water --> L-cysteine + Glycine			0	1	FALSE
AOBUTDs	NF	L-2-amino-3-oxobutanoic acid + proton --> ammonioacetone + carbon dioxide	[('Amino-Acid-Degradation', 'Amino Acid Degradation'), ('Aminopropanol-Phosphate-Biosynthesis', 'Aminopropanol Phosphate Biosynthesis'), ('Cobalamin-Biosynthesis', 'Cobamide Biosynthesis'), ('Cobamide-De-Novo-Biosynthesis', 'Cobamide <i>de novo</i> Biosynthesis'), ('Cofactor-Biosynthesis', 'Cofactor, Prosthetic Group, Electron Carrier, and Vitamin Biosynthesis'), ('Degradation', 'Degradation/Util…	[]	0	1	FALSE
AOXHEXCYCL	NF	6-amino-2-oxohexanoic acid <=> 1-piperideine-2-carboxylate + Water	[('Amino-Acid-Degradation', 'Amino Acid Degradation'), ('Degradation', 'Degradation/Utilization/Assimilation'), ('LYSINE-DEG', 'L-lysine Degradation'), ('PWY-5283', 'L-lysine degradation V'), ('PWY-5311', 'L-lysine degradation VII'), ('PWY-5327', 'superpathway of L-lysine degradation'), ('PWY-7861', 'L-pipecolate biosynthesis'), ('PWY66-425', 'L-lysine degradation II (L-pipecolate pathway)'), ('P…	[('rn00310', 'Lysine degradation'), ('rn00960', 'Tropane, piperidine and pyridine alkaloid biosynthesis')]	0	1	FALSE
APPLDH	NF	ammonioacetone + proton + Nicotinamide adenine dinucleotide - reduced --> 1-Aminopropan-2-ol + Nicotinamide adenine dinucleotide			0	1	FALSE
ARAI	fig|476272.21.peg.45	L-arabinose <=> L-Ribulose	[('ARABCAT-PWY', 'L-arabinose degradation I'), ('Carbohydrates-Degradation', 'Carbohydrate Degradation'), ('Degradation', 'Degradation/Utilization/Assimilation'), ('L-Arabinose-Degradation', 'L-arabinose Degradation'), ('PWY-5257', 'superpathway of pentose and pentitol degradation'), ('SECONDARY-METABOLITE-DEGRADATION', 'Secondary Metabolite Degradation'), ('SUGAR-ALCOHOLS-DEG', 'Sugar Alcohol De…	[('rn00040', 'Pentose and glucuronate interconversions')]	0	1	FALSE
ARGSL	fig|476272.21.peg.3590	N(omega)-(L-Arginino)succinate <=> L-argininium(1+) + Fumarate	[('ARG+POLYAMINE-SYN', 'superpathway of arginine and polyamine biosynthesis'), ('ARGININE-DEG', 'L-arginine Degradation'), ('ARGININE-SYN', 'L-arginine Biosynthesis'), ('ARGSYN-PWY', 'L-arginine biosynthesis I (via L-ornithine)'), ('ARGSYNBSUB-PWY', 'L-arginine biosynthesis II (acetyl cycle)'), ('Amino-Acid-Biosynthesis', 'Amino Acid Biosynthesis'), ('Amino-Acid-Degradation', 'Amino Acid Degradat…	[('rn00250', 'Alanine, aspartate and glutamate metabolism'), ('rn00330', 'Arginine and proline metabolism'), ('rn01110', 'Biosynthesis of secondary metabolites'), ('rn01230', 'Biosynthesis of amino acids')]	0	1	FALSE
ARGt2	NF	L-argininium(1+) + proton --> L-argininium(1+) + proton	[]	[]	0	1	FALSE
ASAD	fig|476272.21.peg.3589	L-Aspartate 4-semialdehyde + Nicotinamide adenine dinucleotide phosphate + hydrogenphosphate <=> 4-Phospho-L-aspartate + proton + Nicotinamide adenine dinucleotide phosphate - reduced	[('3-Dehydroquinate-Biosynthesis', '3-Dehydroquinate Biosynthesis'), ('AROMATIC-COMPOUNDS-BIOSYN', 'Aromatic Compound Biosynthesis'), ('Amino-Acid-Biosynthesis', 'Amino Acid Biosynthesis'), ('Chorismate-Biosynthesis', 'Chorismate Biosynthesis'), ('DAPLYSINESYN-PWY', 'L-lysine biosynthesis I'), ('HOMOSERSYN-PWY', 'L-homoserine biosynthesis'), ('IND-AMINO-ACID-SYN', 'Proteinogenic Amino Acid Biosyn…	[('rn00260', 'Glycine, serine and threonine metabolism'), ('rn00270', 'Cysteine and methionine metabolism'), ('rn00300', 'Lysine biosynthesis'), ('rn01110', 'Biosynthesis of secondary metabolites'), ('rn01210', '2-Oxocarboxylic acid metabolism'), ('rn01230', 'Biosynthesis of amino acids')]	0	1	FALSE
ASNS2	fig|476272.21.peg.2575	L-aspartate(1-) + ATP + Ammonium --> AMP + L-asparagine + proton + Diphosphate	[('ASPARAGINE-SYN', 'L-asparagine Biosynthesis'), ('ASPARAGINESYN-PWY', 'L-asparagine biosynthesis II'), ('ASPASN-PWY', 'superpathway of L-aspartate and L-asparagine biosynthesis'), ('Amino-Acid-Biosynthesis', 'Amino Acid Biosynthesis'), ('IND-AMINO-ACID-SYN', 'Proteinogenic Amino Acid Biosynthesis'), ('Metabolic-Clusters', 'Metabolic Clusters'), ('PWY0-1325', 'superpathway of L-asparagine biosyn…	[('rn00250', 'Alanine, aspartate and glutamate metabolism'), ('rn00460', 'Cyanoamino acid metabolism'), ('rn01110', 'Biosynthesis of secondary metabolites'), ('rn01230', 'Biosynthesis of amino acids')]	0	1	FALSE
ASNt2r	NF	L-asparagine + proton <=> L-asparagine + proton	[]	[]	0	1	FALSE
ASPKi	fig|476272.21.peg.1493	L-aspartate(1-) + ATP --> 4-Phospho-L-aspartate + ADP			-1.04523	1	FALSE
ASPT	fig|476272.21.peg.1493	L-aspartate(1-) --> Fumarate + Ammonium	[('ASPARTATE-SYN', 'L-aspartate Biosynthesis'), ('ASPASN-PWY', 'superpathway of L-aspartate and L-asparagine biosynthesis'), ('Amino-Acid-Biosynthesis', 'Amino Acid Biosynthesis'), ('Amino-Acid-Degradation', 'Amino Acid Degradation'), ('Degradation', 'Degradation/Utilization/Assimilation'), ('GLUTAMATE-DEG', 'L-glutamate Degradation'), ('GLUTDEG-PWY', 'L-glutamate degradation II'), ('IND-AMINO-AC…	[('rn00250', 'Alanine, aspartate and glutamate metabolism')]	-1.04523	1	FALSE
ASPt2r	NF	L-aspartate(1-) + proton <=> L-aspartate(1-) + proton	[]	[]	0	1	FALSE
BACCLi	fig|476272.21.peg.2312	Biotinyl-5-AMP + Diphosphate --> ATP + Biotin + proton	[]	[('rn00780', 'Biotin metabolism')]	0	1	FALSE
BCOAACT	fig|476272.21.peg.1382	acetoacetate + Butanoyl-CoA <=> Acetoacetyl-CoA + butyrate			1.12394	1	FALSE
BGLA	NF	cellobiose + Water --> 2.0 D-glucose	[]	[('rn00500', 'Starch and sucrose metabolism')]	0	1	FALSE
BGLA1	fig|476272.21.peg.127	6-Phospho-beta-D-glucosyl-(1,4)-D-glucose + Water --> D-Glucose 6-phosphate + D-glucose	[]	[]	-1.0393	1	FALSE
BPNT	NF	Water + adenosine 3,5-bismonophosphate(4-) --> AMP + hydrogenphosphate	[]	[]	0	1	FALSE
BTDD_RR	fig|476272.21.peg.759	R_R__2_3_Butanediol + Nicotinamide adenine dinucleotide <=> (R)-Acetoin + proton + Nicotinamide adenine dinucleotide - reduced	[('2-3-Butanediol-Degradation', '2,3-Butanediol Degradation'), ('Alcohol-Biosynthesis', 'Fermentation to Alcohols'), ('Alcohol-Degradation', 'Alcohol Degradation'), ('Butanediol-Biosynthesis', 'Butanediol Biosynthesis'), ('Degradation', 'Degradation/Utilization/Assimilation'), ('Energy-Metabolism', 'Generation of Precursor Metabolite and Energy'), ('Fermentation ()', None), ('P125-PWY', 'superpat…	[('rn00650', 'Butanoate metabolism')]	0	1	FALSE
CA2abc	NF	ATP + calcium(2+) + Water --> ADP + calcium(2+) + proton + hydrogenphosphate	[]	[]	0	1	FALSE
CBL1abc	fig|476272.21.peg.2372	ATP + Cob(I)alamin + Water --> ADP + Cob(I)alamin + proton + hydrogenphosphate	[]	[]	1.3608	1	FALSE
CBL2abc	fig|476272.21.peg.2372	ATP + Cob(II)alamin + Water --> ADP + Cob(II)alamin + proton + hydrogenphosphate	[]	[]	1.3608	1	FALSE
CBMK	fig|476272.21.peg.696	ATP + carbon dioxide + Ammonium --> ADP + Carbamoyl phosphate + 2.0 proton			0	1	FALSE
CBMTHL2	NF	Carbamate + 2.0 proton <=> carbon dioxide + Ammonium	[('AMINE-DEG', 'Amine and Polyamine Degradation'), ('ARGDEGRAD-PWY', 'L-arginine degradation V (arginine deiminase pathway)'), ('ARGININE-DEG', 'L-arginine Degradation'), ('ARGORNPROST-PWY', 'L-arginine degradation (Stickland reaction)'), ('Allantoin-degradation', 'Allantoin Degradation'), ('Amino-Acid-Degradation', 'Amino Acid Degradation'), ('CITRULLINE-DEG-PWY', 'L-citrulline degradation'), ('…	[('rn00910', 'Nitrogen metabolism')]	0	1	FALSE
CDPGLYCGPT	fig|476272.21.peg.3270	N-Acetyl-beta-D-mannosaminyl-1,4-N-acetyl-D- glucosaminyldiphosphoundecaprenol + 45.0 CDPglycerol <=> 45.0 CMP + 45.0 proton + Prenol-45n teichoic acid			0	1	FALSE
CDPMEK	fig|476272.21.peg.348	4-(cytidine 5-diphospho)-2-C-methyl-D-erythritol + ATP --> 2-phospho-4-(cytidine 5-diphospho)-2-C-methyl-D-erythritol + ADP + proton	[('Cofactor-Biosynthesis', 'Cofactor, Prosthetic Group, Electron Carrier, and Vitamin Biosynthesis'), ('DITERPENOID-SYN', 'Diterpenoid Biosynthesis'), ('Ergosterol-Biosynthesis', 'Ergosterol Biosynthesis'), ('GGPP-Biosynthesis', 'Geranylgeranyl Diphosphate Biosynthesis'), ('ISOPRENOIDS', 'Hemiterpene Biosynthesis'), ('Isopentenyl-Diphosphate-Biosynthesis', 'Isopentenyl Diphosphate Biosynthesis'),…	[('rn00900', 'Terpenoid backbone biosynthesis'), ('rn01110', 'Biosynthesis of secondary metabolites')]	1.07275	1	FALSE
CELLBabc	NF	ATP + cellobiose + Water --> ADP + cellobiose + proton + hydrogenphosphate			0	1	FALSE
CGLYabc	fig|476272.21.peg.3642	ATP + L-cysteinylglycine + Water --> ADP + L-cysteinylglycine + proton + hydrogenphosphate	[]	[]	1.12216	1	FALSE
CHTBSabc	NF	ATP + N,N-diacetylchitobiose + Water --> ADP + N,N-diacetylchitobiose + proton + hydrogenphosphate			0	1	FALSE
CMLDC	fig|476272.21.peg.1647	2-Carboxy-2,5-dihydro-5-oxofuran-2-acetate + proton --> 5-Oxo-4,5-dihydrofuran-2-acetate + carbon dioxide	[('AROMATIC-COMPOUNDS-DEGRADATION', 'Aromatic Compound Degradation'), ('Catechol-Degradation', 'Catechol Degradation'), ('Degradation', 'Degradation/Utilization/Assimilation'), ('PROTOCATECHUATE-ORTHO-CLEAVAGE-PWY', 'protocatechuate degradation II (ortho-cleavage pathway)'), ('PWY-2504', 'superpathway of aromatic compound degradation via 3-oxoadipate'), ('PWY-5181', 'toluene degradation III (aero…	[('rn00362', 'Benzoate degradation'), ('rn01220', 'Degradation of aromatic compounds')]	1.28947	1	FALSE
CO2t	NF	carbon dioxide <=> carbon dioxide	[]	[]	0	1	FALSE
COBALTt5	fig|476272.21.peg.3226	Co2+ <=> Co2+	[]	[]	1.02726	1	FALSE
CPC2MT	fig|476272.21.peg.3203	S-Adenosyl-L-methionine + cobalt-precorrin 2 --> S-Adenosyl-L-homocysteine + cobalt-precorrin 3 + proton	[]	[]	0	1	FALSE
CPC3MT	fig|476272.21.peg.3206	S-Adenosyl-L-methionine + cobalt-precorrin 3 --> S-Adenosyl-L-homocysteine + cobalt-precorrin 4	[('Adenosylcobamide-Biosynthesis', 'Adenosylcobamide Biosynthesis'), ('Cobalamin-Biosynthesis', 'Cobamide Biosynthesis'), ('Cobamide-De-Novo-Biosynthesis', 'Cobamide <i>de novo</i> Biosynthesis'), ('Cobyrinate-diamide-Biosynthesis', 'cob(II)yrinate <i>a,c</i>-diamide biosynthesis'), ('Cofactor-Biosynthesis', 'Cofactor, Prosthetic Group, Electron Carrier, and Vitamin Biosynthesis'), ('De-Novo-Aden…	[('rn00860', 'Porphyrin and chlorophyll metabolism')]	0	1	FALSE
CPC4MT	fig|476272.21.peg.3204	S-Adenosyl-L-methionine + cobalt-precorrin 4 --> S-Adenosyl-L-homocysteine + cobalt-precorrin 5 + proton	[('Adenosylcobamide-Biosynthesis', 'Adenosylcobamide Biosynthesis'), ('Cobalamin-Biosynthesis', 'Cobamide Biosynthesis'), ('Cobamide-De-Novo-Biosynthesis', 'Cobamide <i>de novo</i> Biosynthesis'), ('Cobyrinate-diamide-Biosynthesis', 'cob(II)yrinate <i>a,c</i>-diamide biosynthesis'), ('Cofactor-Biosynthesis', 'Cofactor, Prosthetic Group, Electron Carrier, and Vitamin Biosynthesis'), ('De-Novo-Aden…	[('rn00860', 'Porphyrin and chlorophyll metabolism')]	-1.29265	1	FALSE
CPC5MT	fig|476272.21.peg.3202	S-Adenosyl-L-methionine + cobalt-precorrin 5 + Water --> acetaldehyde + S-Adenosyl-L-homocysteine + cobalt-precorrin 6 + proton	[('Adenosylcobamide-Biosynthesis', 'Adenosylcobamide Biosynthesis'), ('Cobalamin-Biosynthesis', 'Cobamide Biosynthesis'), ('Cobamide-De-Novo-Biosynthesis', 'Cobamide <i>de novo</i> Biosynthesis'), ('Cobyrinate-diamide-Biosynthesis', 'cob(II)yrinate <i>a,c</i>-diamide biosynthesis'), ('Cofactor-Biosynthesis', 'Cofactor, Prosthetic Group, Electron Carrier, and Vitamin Biosynthesis'), ('De-Novo-Aden…	[('rn00860', 'Porphyrin and chlorophyll metabolism')]	0	1	FALSE
CPC6MT	fig|476272.21.peg.3207	2.0 S-Adenosyl-L-methionine + cobalt-dihydro-precorrin 6 --> 2.0 S-Adenosyl-L-homocysteine + carbon dioxide + cobalt-precorrin 8 + proton	[]	[('rn00860', 'Porphyrin and chlorophyll metabolism')]	-1.3106	1	FALSE
CPC6R	fig|476272.21.peg.3202	cobalt-precorrin 6 + proton + Nicotinamide adenine dinucleotide phosphate - reduced --> cobalt-dihydro-precorrin 6 + Nicotinamide adenine dinucleotide phosphate	[('Adenosylcobamide-Biosynthesis', 'Adenosylcobamide Biosynthesis'), ('Cobalamin-Biosynthesis', 'Cobamide Biosynthesis'), ('Cobamide-De-Novo-Biosynthesis', 'Cobamide <i>de novo</i> Biosynthesis'), ('Cobyrinate-diamide-Biosynthesis', 'cob(II)yrinate <i>a,c</i>-diamide biosynthesis'), ('Cofactor-Biosynthesis', 'Cofactor, Prosthetic Group, Electron Carrier, and Vitamin Biosynthesis'), ('De-Novo-Aden…	[('rn00860', 'Porphyrin and chlorophyll metabolism')]	0	1	FALSE
CPC8MM	fig|476272.21.peg.3212	cobalt-precorrin 8 <=> Cobyrinate	[]	[('rn00860', 'Porphyrin and chlorophyll metabolism')]	0	1	FALSE
CPPPGO	fig|476272.21.peg.2554	Coproporphyrinogen III + 2.0 proton + O2 --> 2.0 carbon dioxide + 2.0 Water + Protoporphyrinogen IX	[('CHLOROPHYLL-SYN', '3,8-divinyl-chlorophyllide <i>a</i> biosynthesis I (aerobic, light-dependent)'), ('Chlorophyll-Biosynthesis', 'Chlorophyll Biosynthesis'), ('Chlorophyllide-a-Biosynthesis', 'Chlorophyllide <i>a</i> Biosynthesis'), ('Cofactor-Biosynthesis', 'Cofactor, Prosthetic Group, Electron Carrier, and Vitamin Biosynthesis'), ('HEME-BIOSYNTHESIS-II', 'heme <i>b</i> biosynthesis I (aerobi…	[('rn00860', 'Porphyrin and chlorophyll metabolism'), ('rn01110', 'Biosynthesis of secondary metabolites')]	0	1	FALSE
CTPS1	fig|476272.21.peg.3754	ATP + Ammonium + UTP --> ADP + CTP + 2.0 proton + hydrogenphosphate	[]	[('rn00240', 'Pyrimidine metabolism')]	0	1	FALSE
CTPS2	fig|476272.21.peg.3754	ATP + L-glutamine + Water + UTP --> ADP + CTP + L-glutamate(1-) + 2.0 proton + hydrogenphosphate	[('Degradation', 'Degradation/Utilization/Assimilation'), ('Deoxyribonucleotide-Biosynthesis', "2'-Deoxyribonucleotide Biosynthesis"), ('NUCLEO-DEG', 'Nucleoside and Nucleotide Degradation'), ('Nucleotide-Biosynthesis', 'Nucleoside and Nucleotide Biosynthesis'), ('PRPP-PWY', 'superpathway of histidine, purine, and pyrimidine biosynthesis'), ('PWY-7176', 'UTP and CTP <i>de novo</i> biosynthesis'),…	[('rn00240', 'Pyrimidine metabolism')]	0	1	FALSE
CYRDAAT	fig|476272.21.peg.3208	ATP + Cob(I)yrinate a,c diamide + proton --> Adenosyl cobyrinate diamide + triphosphate(5-)	[('Adenosylcobamide-Biosynthesis', 'Adenosylcobamide Biosynthesis'), ('Cobalamin-Biosynthesis', 'Cobamide Biosynthesis'), ('Cobamide-De-Novo-Biosynthesis', 'Cobamide <i>de novo</i> Biosynthesis'), ('Cofactor-Biosynthesis', 'Cofactor, Prosthetic Group, Electron Carrier, and Vitamin Biosynthesis'), ('De-Novo-Adenosylcobalamin-Biosynthesis', 'Adenosylcobalamin <i>de novo</i> Biosynthesis'), ('P381-P…	[('rn00860', 'Porphyrin and chlorophyll metabolism')]	0	1	FALSE
CYRDAR	fig|476272.21.peg.3208	2.0 Cob(II)yrinate a,c diamide + Nicotinamide adenine dinucleotide - reduced --> 2.0 Cob(I)yrinate a,c diamide + proton + Nicotinamide adenine dinucleotide			0	1	FALSE
CYRDAS	fig|476272.21.peg.3208	2.0 ATP + Cobyrinate + 2.0 L-glutamine + Water --> 2.0 ADP + Cob(II)yrinate a,c diamide + 2.0 L-glutamate(1-) + proton + Diphosphate	[('Adenosylcobamide-Biosynthesis', 'Adenosylcobamide Biosynthesis'), ('Cobalamin-Biosynthesis', 'Cobamide Biosynthesis'), ('Cobamide-De-Novo-Biosynthesis', 'Cobamide <i>de novo</i> Biosynthesis'), ('Cobyrinate-diamide-Biosynthesis', 'cob(II)yrinate <i>a,c</i>-diamide biosynthesis'), ('Cofactor-Biosynthesis', 'Cofactor, Prosthetic Group, Electron Carrier, and Vitamin Biosynthesis'), ('De-Novo-Aden…	[('rn00860', 'Porphyrin and chlorophyll metabolism')]	0	1	FALSE
CYSt2r	NF	L-cysteine + proton <=> L-cysteine + proton			0	1	FALSE
CYTDK1	fig|476272.21.peg.1228	ATP + Cytidine --> ADP + CMP + proton	[('Degradation', 'Degradation/Utilization/Assimilation'), ('NUCLEO-DEG', 'Nucleoside and Nucleotide Degradation'), ('Nucleotide-Biosynthesis', 'Nucleoside and Nucleotide Biosynthesis'), ('PWY-5532', 'nucleoside and nucleotide degradation (archaea)'), ('PWY-7193', 'pyrimidine ribonucleosides salvage I'), ('PWY-7196', 'superpathway of pyrimidine ribonucleosides salvage'), ('PYR-NUC-SYN', 'Pyrimidin…	[('rn00240', 'Pyrimidine metabolism')]	0	1	FALSE
CYTDK2	fig|476272.21.peg.1228	Cytidine + GTP --> CMP + GDP + proton	[]	[('rn00240', 'Pyrimidine metabolism')]	0	1	FALSE
CYTDK3	fig|476272.21.peg.1207	Cytidine + ITP(3-) --> CMP + proton + IDP(3-)	[]	[('rn00240', 'Pyrimidine metabolism')]	0	1	FALSE
CYTDK4	fig|476272.21.peg.1228	Cytidine + UTP --> CMP + proton + UDP	[]	[('rn00240', 'Pyrimidine metabolism')]	0	1	FALSE
CYTK1	fig|476272.21.peg.1207	ATP + CMP <=> ADP + CDP	[('Nucleotide-Biosynthesis', 'Nucleoside and Nucleotide Biosynthesis'), ('PWY-7196', 'superpathway of pyrimidine ribonucleosides salvage'), ('PWY-7205', 'CMP phosphorylation'), ('PYR-NUC-SYN', 'Pyrimidine Nucleotide Biosynthesis'), ('Pyrimidine-Nucleotide-Salvage', 'Pyrimidine Nucleotide Salvage')]	[('rn00240', 'Pyrimidine metabolism')]	0	1	FALSE
CYTK2	fig|476272.21.peg.1207	ATP + dCMP <=> ADP + dCDP	[('Metabolic-Clusters', 'Metabolic Clusters'), ('Nucleotide-Biosynthesis', 'Nucleoside and Nucleotide Biosynthesis'), ('PWY-7197', 'pyrimidine deoxyribonucleotide phosphorylation'), ('PWY-7200', 'superpathway of pyrimidine deoxyribonucleoside salvage'), ('PYR-NUC-SYN', 'Pyrimidine Nucleotide Biosynthesis'), ('Pyrimidine-Nucleotide-Salvage', 'Pyrimidine Nucleotide Salvage')]	[('rn00240', 'Pyrimidine metabolism')]	0	1	FALSE
DAPDC	fig|476272.21.peg.3229	meso-2,6-Diaminoheptanedioate + proton --> carbon dioxide + L-lysinium(1+)	[('Amino-Acid-Biosynthesis', 'Amino Acid Biosynthesis'), ('DAPLYSINESYN-PWY', 'L-lysine biosynthesis I'), ('IND-AMINO-ACID-SYN', 'Proteinogenic Amino Acid Biosynthesis'), ('LYSINE-SYN', 'L-lysine Biosynthesis'), ('P4-PWY', 'superpathway of L-lysine, L-threonine and L-methionine biosynthesis I'), ('PWY-2941', 'L-lysine biosynthesis II'), ('PWY-2942', 'L-lysine biosynthesis III'), ('PWY-5097', 'L-l…	[('rn00300', 'Lysine biosynthesis'), ('rn01110', 'Biosynthesis of secondary metabolites'), ('rn01230', 'Biosynthesis of amino acids')]	1.06792	1	FALSE
DAPE	fig|476272.21.peg.1400	LL-2,6-Diaminoheptanedioate <=> meso-2,6-Diaminoheptanedioate	[('Amino-Acid-Biosynthesis', 'Amino Acid Biosynthesis'), ('DAPLYSINESYN-PWY', 'L-lysine biosynthesis I'), ('IND-AMINO-ACID-SYN', 'Proteinogenic Amino Acid Biosynthesis'), ('LYSINE-SYN', 'L-lysine Biosynthesis'), ('P4-PWY', 'superpathway of L-lysine, L-threonine and L-methionine biosynthesis I'), ('PWY-2941', 'L-lysine biosynthesis II'), ('PWY-5097', 'L-lysine biosynthesis VI'), ('PWY-724', 'super…	[('rn00300', 'Lysine biosynthesis'), ('rn01110', 'Biosynthesis of secondary metabolites'), ('rn01230', 'Biosynthesis of amino acids')]	0	1	FALSE
DAPMDH	fig|476272.21.peg.817	meso-2,6-Diaminoheptanedioate + Water + Nicotinamide adenine dinucleotide phosphate <=> proton + L-2-Amino-6-oxopimelate + Nicotinamide adenine dinucleotide phosphate - reduced + Ammonium	[('Amino-Acid-Biosynthesis', 'Amino Acid Biosynthesis'), ('IND-AMINO-ACID-SYN', 'Proteinogenic Amino Acid Biosynthesis'), ('LYSINE-SYN', 'L-lysine Biosynthesis'), ('PWY-2942', 'L-lysine biosynthesis III')]	[('rn00300', 'Lysine biosynthesis'), ('rn01110', 'Biosynthesis of secondary metabolites'), ('rn01230', 'Biosynthesis of amino acids')]	0	1	FALSE
DAPabc	NF	meso-2,6-Diaminoheptanedioate + ATP + Water --> meso-2,6-Diaminoheptanedioate + ADP + proton + hydrogenphosphate	[]	[]	0	1	FALSE
DASYN120	fig|476272.21.peg.1212	CTP + proton + 1,2-didodecanoyl-sn-glycerol 3-phosphate --> CDP-1,2-didodecanoylglycerol + Diphosphate	[]	[]	0	1	FALSE
DASYN140	fig|476272.21.peg.1212	CTP + proton + 1,2-ditetradecanoyl-sn-glycerol 3-phosphate --> CDP-1,2-ditetradecanoylglycerol + Diphosphate	[]	[]	0	1	FALSE
DASYN141	fig|476272.21.peg.1212	CTP + proton + 1,2-ditetradec-7-enoyl-sn-glycerol 3-phosphate --> CDP-1,2-ditetradec-7-enoylglycerol + Diphosphate	[]	[]	0	1	FALSE
DASYN160	fig|476272.21.peg.1212	CTP + proton + 1,2-dihexadecanoyl-sn-glycerol 3-phosphate --> CDP-1,2-dihexadecanoylglycerol + Diphosphate	[]	[]	0	1	FALSE
DASYN161	fig|476272.21.peg.1212	CTP + proton + 1,2-dihexadec-9-enoyl-sn-glycerol 3-phosphate --> CDP-1,2-dihexadec-9-enoylglycerol + Diphosphate	[]	[]	0	1	FALSE
DASYN180	fig|476272.21.peg.1212	CTP + proton + 1,2-dioctadecanoyl-sn-glycerol 3-phosphate --> CDP-1,2-dioctadecanoylglycerol + Diphosphate	[]	[]	0	1	FALSE
DASYN181	fig|476272.21.peg.1212	CTP + proton + 1,2-dioctadec-11-enoyl-sn-glycerol 3-phosphate --> CDP-1,2-dioctadec-11-enoylglycerol + Diphosphate	[]	[]	0	1	FALSE
DASYNAI15	fig|476272.21.peg.1212	CTP + proton + 1,2-dianteisopentadecanoyl-sn-glycerol 3-phosphate (12-methyl-tetradecanoyl, anteiso-C15) --> CDP-1,2-dianteisopentadecanoylglycerol (12-methyl-tetradecanoyl, anteiso-C15) + Diphosphate	[]	[]	0	1	FALSE
DASYNAI17	fig|476272.21.peg.1212	CTP + proton + 1,2-dianteisoheptadecanoyl-sn-glycerol 3-phosphate (14-methyl-hexadecanoyl, anteiso-C17) --> CDP-1,2-dianteisoheptadecanoylglycerol (14-methyl-hexadecanoyl, anteiso-C17) + Diphosphate	[]	[]	0	1	FALSE
DASYNI14	fig|476272.21.peg.1212	CTP + proton + 1,2-diisotetradecanoyl-sn-glycerol 3-phosphate (12-methyl-tridecanoyl, iso-C14) --> CDP-1,2-diisotetradecanoylglycerol (12-methyl-tridecanoyl, iso-C14) + Diphosphate	[]	[]	0	1	FALSE
DASYNI15	fig|476272.21.peg.1212	CTP + proton + 1,2-diisopentadecanoyl-sn-glycerol 3-phosphate (13-methyl-tetradecanoyl, iso-C15) --> CDP-1,2-diisopentadecanoylglycerol (13-methyl-tetradecanoyl, iso-C15) + Diphosphate	[]	[]	0	1	FALSE
DASYNI16	fig|476272.21.peg.1212	CTP + proton + 1,2-diisohexadecanoyl-sn-glycerol 3-phosphate (14-methyl-pentadecanoyl, iso-C16) --> CDP-1,2-diisohexadecanoylglycerol (14-methyl-pentadecanoyl, iso-C16) + Diphosphate	[]	[]	0	1	FALSE
DASYNI17	fig|476272.21.peg.1212	CTP + proton + 1,2-diisoheptadecanoyl-sn-glycerol 3-phosphate (15-methyl-hexadecanoyl, iso-C17) --> CDP-1,2-diisoheptadecanoylglycerol (15-methyl-hexadecanoyl, iso-C17) + Diphosphate	[]	[]	0	1	FALSE
DEXTRINabc	NF	ATP + Dextrin + Water --> ADP + Dextrin + proton + hydrogenphosphate			0	1	FALSE
DGK1	fig|476272.21.peg.2206	ATP + dGMP <=> ADP + dGDP	[('Metabolic-Clusters', 'Metabolic Clusters'), ('Nucleotide-Biosynthesis', 'Nucleoside and Nucleotide Biosynthesis'), ('PUR-NUC-SYN', 'Purine Nucleotide Biosynthesis'), ('PWY-7224', 'purine deoxyribonucleosides salvage'), ('Purine-Nucleotides-Salvage', 'Purine Nucleotide Salvage')]	[('rn00230', 'Purine metabolism')]	0	1	FALSE
DHAD1	fig|476272.21.peg.3737	(R)-2,3-Dihydroxy-3-methylbutanoate --> 3-methyl-2-oxobutanoate + Water	[]	[('rn00770', 'Pantothenate and CoA biosynthesis')]	0	1	FALSE
DHAD2	fig|476272.21.peg.3737	(R)-2,3-Dihydroxy-3-methylpentanoate --> 3-methyl-2-oxopentanoate + Water	[('Amino-Acid-Biosynthesis', 'Amino Acid Biosynthesis'), ('Amino-Acid-Degradation', 'Amino Acid Degradation'), ('BRANCHED-CHAIN-AA-SYN-PWY', 'superpathway of branched chain amino acid biosynthesis'), ('Degradation', 'Degradation/Utilization/Assimilation'), ('ILEUSYN-PWY', 'L-isoleucine biosynthesis I (from threonine)'), ('IND-AMINO-ACID-SYN', 'Proteinogenic Amino Acid Biosynthesis'), ('ISOLEUCINE…	[('rn00290', 'Valine, leucine and isoleucine biosynthesis'), ('rn01110', 'Biosynthesis of secondary metabolites'), ('rn01210', '2-Oxocarboxylic acid metabolism'), ('rn01230', 'Biosynthesis of amino acids')]	0	1	FALSE
DHAPT	fig|476272.21.peg.3282	glycerone + Phosphoenolpyruvate --> Dihydroxyacetone phosphate + pyruvate	[('Alcohol-Degradation', 'Alcohol Degradation'), ('Degradation', 'Degradation/Utilization/Assimilation'), ('GLYCEROL-DEG', 'Glycerol Degradation'), ('GLYCEROLMETAB-PWY', 'glycerol degradation V')]	[]	-1.13063	1	FALSE
DHDPRy	fig|476272.21.peg.2467	2,3-Dihydrodipicolinate + proton + Nicotinamide adenine dinucleotide phosphate - reduced --> Nicotinamide adenine dinucleotide phosphate + 2,3,4,5-Tetrahydrodipicolinate	[]	[('rn00300', 'Lysine biosynthesis'), ('rn01110', 'Biosynthesis of secondary metabolites'), ('rn01230', 'Biosynthesis of amino acids')]	0	1	FALSE
DHDPS	fig|476272.21.peg.3134	L-Aspartate 4-semialdehyde + pyruvate --> 2,3-Dihydrodipicolinate + 2.0 Water + proton	[('Amino-Acid-Biosynthesis', 'Amino Acid Biosynthesis'), ('DAPLYSINESYN-PWY', 'L-lysine biosynthesis I'), ('IND-AMINO-ACID-SYN', 'Proteinogenic Amino Acid Biosynthesis'), ('LYSINE-SYN', 'L-lysine Biosynthesis'), ('P4-PWY', 'superpathway of L-lysine, L-threonine and L-methionine biosynthesis I'), ('PWY-2941', 'L-lysine biosynthesis II'), ('PWY-2942', 'L-lysine biosynthesis III'), ('PWY-5097', 'L-l…	[]	0	1	FALSE
DHEDAA	fig|476272.21.peg.3914	2,4-Dihydroxyhept-2-enedioate --> pyruvate + Succinic semialdehyde	[]	[('rn00350', 'Tyrosine metabolism')]	0	1	FALSE
DHFS	fig|476272.21.peg.877	ATP + Dihydropteroate + L-glutamate(1-) --> ADP + 7,8-Dihydrofolate + proton + hydrogenphosphate	[('ALL-CHORISMATE-PWY', 'superpathway of chorismate metabolism'), ('Cofactor-Biosynthesis', 'Cofactor, Prosthetic Group, Electron Carrier, and Vitamin Biosynthesis'), ('FOLSYN-PWY', 'superpathway of tetrahydrofolate biosynthesis and salvage'), ('Folate-Biosynthesis', 'Folate Biosynthesis'), ('PWY-6612', 'superpathway of tetrahydrofolate biosynthesis'), ('PWY-6614', 'tetrahydrofolate biosynthesis'…	[('rn00790', 'Folate biosynthesis')]	0	1	FALSE
DHNPA	fig|476272.21.peg.1174	Dihydroneopterin --> 2-Amino-4-hydroxy-6-hydroxymethyl-7,8-dihydropteridine + glycolaldehyde	[('6-HM-Dihydropterin-PP-Biosynthesis', '6-Hydroxymethyl-Dihydropterin Diphosphate Biosynthesis'), ('ALL-CHORISMATE-PWY', 'superpathway of chorismate metabolism'), ('Cofactor-Biosynthesis', 'Cofactor, Prosthetic Group, Electron Carrier, and Vitamin Biosynthesis'), ('FOLSYN-PWY', 'superpathway of tetrahydrofolate biosynthesis and salvage'), ('Folate-Biosynthesis', 'Folate Biosynthesis'), ('PWY-614…	[('rn00790', 'Folate biosynthesis')]	0	1	FALSE
DHNPA2	fig|476272.21.peg.1174	Dihydroneopterin --> 6-hydroxymethyl dihydropterin + glycolaldehyde			0	1	FALSE
DHORD2	fig|476272.21.peg.1883	(S)-dihydroorotate + Ubiquinone-8 --> Orotate + Ubiquinol-8	[('Deoxyribonucleotide-Biosynthesis', "2'-Deoxyribonucleotide Biosynthesis"), ('Nucleotide-Biosynthesis', 'Nucleoside and Nucleotide Biosynthesis'), ('PRPP-PWY', 'superpathway of histidine, purine, and pyrimidine biosynthesis'), ('PWY-5686', 'UMP biosynthesis I'), ('PWY-7211', 'superpathway of pyrimidine deoxyribonucleotides <i>de novo</i> biosynthesis'), ('PWY0-162', 'superpathway of pyrimidine …	[]	0	1	FALSE
DHORD5	fig|476272.21.peg.1883	(S)-dihydroorotate + Menaquinone 8 --> Menaquinol 8 + Orotate	[]	[]	0	1	FALSE
DHORDfum	NF	(S)-dihydroorotate + Fumarate --> Orotate + Succinate			0	1	FALSE
DHORDi	fig|476272.21.peg.1883	(S)-dihydroorotate + O2 --> Hydrogen peroxide + Orotate	[('Nucleotide-Biosynthesis', 'Nucleoside and Nucleotide Biosynthesis'), ('PWY-7790', 'UMP biosynthesis II'), ('PYR-NUC-SYN', 'Pyrimidine Nucleotide Biosynthesis'), ('Pyrimid-Ribonucleot-De-Novo-Biosyn', 'Pyrimidine Ribonucleotide <i>De Novo</i> Biosynthesis'), ('Pyrimidine-De-Novo-Biosyn', 'Pyrimidine Nucleotide <i>De Novo</i> Biosynthesis'), ('UMP-Biosynthesis', 'UMP Biosynthesis')]	[('rn00240', 'Pyrimidine metabolism')]	0	1	FALSE
DHPS	fig|476272.21.peg.1172	2-Amino-4-hydroxy-6-hydroxymethyl-7,8-dihydropteridine + 4-Aminobenzoate --> Dihydropteroate + Water	[]	[('rn00790', 'Folate biosynthesis')]	0	1	FALSE
DHPS2	fig|476272.21.peg.1172	4-Aminobenzoate + 6-hydroxymethyl-dihydropterin pyrophosphate --> Dihydropteroate + Diphosphate			0	1	FALSE
DHQTi	fig|476272.21.peg.1161	3-Dehydroquinate --> 3-Dehydroshikimate + Water	[('ALL-CHORISMATE-PWY', 'superpathway of chorismate metabolism'), ('ARO-PWY', 'chorismate biosynthesis I'), ('AROMATIC-COMPOUNDS-BIOSYN', 'Aromatic Compound Biosynthesis'), ('AROMATIC-COMPOUNDS-DEGRADATION', 'Aromatic Compound Degradation'), ('Amino-Acid-Biosynthesis', 'Amino Acid Biosynthesis'), ('COMPLETE-ARO-PWY', 'superpathway of aromatic amino acid biosynthesis'), ('Chorismate-Biosynthesis',…	[('rn00400', 'Phenylalanine, tyrosine and tryptophan biosynthesis'), ('rn01110', 'Biosynthesis of secondary metabolites'), ('rn01230', 'Biosynthesis of amino acids')]	0	1	FALSE
DMATT	fig|476272.21.peg.2263	Dimethylallyl diphosphate + Isopentenyl diphosphate --> Geranyl diphosphate + Diphosphate	[('ALL-CHORISMATE-PWY', 'superpathway of chorismate metabolism'), ('All-Trans-Farnesyl-PP-Biosynthesis ()', None), ('Antibiotic-Biosynthesis', 'Antibiotic Biosynthesis'), ('Cell-Structure-Biosynthesis', 'Cell Structure Biosynthesis'), ('Cell-Wall-Biosynthesis', 'Cell Wall Biosynthesis'), ('Cofactor-Biosynthesis', 'Cofactor, Prosthetic Group, Electron Carrier, and Vitamin Biosynthesis'), ('DITERPE…	[('rn00900', 'Terpenoid backbone biosynthesis'), ('rn01110', 'Biosynthesis of secondary metabolites')]	0	1	FALSE
DM_2HYMEPH	NF	2-(Hydroxymethyl)phenol -->			0	1	FALSE
DM_HQN	NF	Hydroquinone -->			0	1	FALSE
DM_atp_c_	NF	ATP + Water --> ADP + proton + hydrogenphosphate	[]	[('rn00230', 'Purine metabolism')]	0	1	FALSE
DM_dhptd(c)	NF	4,5-dihydroxy-2,3-pentanedione <=>			0	1	FALSE
DM_teich_45_BS(c)	NF	teichuronic acid (GlcA + GalNac, 45 repeating unit) -->			0	1	FALSE
DNTPPA	fig|476272.21.peg.1171	7,8-dihydroneopterin 3-triphosphate(4-) + Water --> Dihydroneopterin monophosphate + proton + Diphosphate	[('6-HM-Dihydropterin-PP-Biosynthesis', '6-Hydroxymethyl-Dihydropterin Diphosphate Biosynthesis'), ('ALL-CHORISMATE-PWY', 'superpathway of chorismate metabolism'), ('Cofactor-Biosynthesis', 'Cofactor, Prosthetic Group, Electron Carrier, and Vitamin Biosynthesis'), ('FOLSYN-PWY', 'superpathway of tetrahydrofolate biosynthesis and salvage'), ('Folate-Biosynthesis', 'Folate Biosynthesis'), ('PWY-614…	[('rn00790', 'Folate biosynthesis')]	0	1	FALSE
DPCOAK	fig|476272.21.peg.3239	ATP + Dephospho-CoA --> ADP + Coenzyme A + proton	[('COA-PWY', 'coenzyme A biosynthesis I (prokaryotic)'), ('COA-PWY-1', 'superpathway of coenzyme A biosynthesis III (mammals)'), ('CoA-Biosynthesis', 'Coenzyme A Biosynthesis'), ('Cofactor-Biosynthesis', 'Cofactor, Prosthetic Group, Electron Carrier, and Vitamin Biosynthesis'), ('PANTOSYN-PWY', 'superpathway of coenzyme A biosynthesis I (bacteria)'), ('PWY-4221', 'superpathway of coenzyme A biosy…	[('rn00770', 'Pantothenate and CoA biosynthesis')]	0	1	FALSE
DPRr	fig|476272.21.peg.1363	2-Dehydropantoate + proton + Nicotinamide adenine dinucleotide phosphate - reduced <=> Nicotinamide adenine dinucleotide phosphate + (R)-Pantoate	[('CoA-Biosynthesis', 'Coenzyme A Biosynthesis'), ('Cofactor-Biosynthesis', 'Cofactor, Prosthetic Group, Electron Carrier, and Vitamin Biosynthesis'), ('PANTO-PWY', 'phosphopantothenate biosynthesis I'), ('PANTOSYN-PWY', 'superpathway of coenzyme A biosynthesis I (bacteria)'), ('PWY-4221', 'superpathway of coenzyme A biosynthesis II (plants)'), ('PWY-6654', 'phosphopantothenate biosynthesis III (…	[('rn00770', 'Pantothenate and CoA biosynthesis'), ('rn01110', 'Biosynthesis of secondary metabolites')]	1.67595	1	FALSE
DTMPK	NF	ATP + dTMP --> ADP + dTDP	[('Deoxyribonucleotide-Biosynthesis', "2'-Deoxyribonucleotide Biosynthesis"), ('Metabolic-Clusters', 'Metabolic Clusters'), ('Nucleotide-Biosynthesis', 'Nucleoside and Nucleotide Biosynthesis'), ('PWY-6545', 'pyrimidine deoxyribonucleotides <i>de novo</i> biosynthesis III'), ('PWY-7184', 'pyrimidine deoxyribonucleotides <i>de novo</i> biosynthesis I'), ('PWY-7187', 'pyrimidine deoxyribonucleotide…	[('rn00240', 'Pyrimidine metabolism')]	0	1	FALSE
DURIPP	fig|476272.21.peg.819	Deoxyuridine + hydrogenphosphate <=> 2-Deoxy-D-ribose 1-phosphate + uracil	[('Degradation', 'Degradation/Utilization/Assimilation'), ('NUCLEO-DEG', 'Nucleoside and Nucleotide Degradation'), ('PWY-7181', 'pyrimidine deoxyribonucleosides degradation'), ('PWY0-1298', 'superpathway of pyrimidine deoxyribonucleosides degradation'), ('Pyrimidine-Degradation', 'Pyrimidine Nucleotide Degradation'), ('Pyrimidine-Deoxyribonucleosides-Deg', 'Pyrimidine Deoxyribonucleoside Degradat…	[('rn00240', 'Pyrimidine metabolism')]	0	1	FALSE
DUTPDP	fig|476272.21.peg.3940	dUTP + Water --> dUMP + proton + Diphosphate	[('Degradation', 'Degradation/Utilization/Assimilation'), ('Deoxyribonucleotide-Biosynthesis', "2'-Deoxyribonucleotide Biosynthesis"), ('Metabolic-Clusters', 'Metabolic Clusters'), ('NUCLEO-DEG', 'Nucleoside and Nucleotide Degradation'), ('Nucleotide-Biosynthesis', 'Nucleoside and Nucleotide Biosynthesis'), ('PWY-6545', 'pyrimidine deoxyribonucleotides <i>de novo</i> biosynthesis III'), ('PWY-718…	[('rn00240', 'Pyrimidine metabolism')]	0	1	FALSE
DXPRIr	fig|476272.21.peg.1214	1-deoxy-D-xylulose 5-phosphate + proton + Nicotinamide adenine dinucleotide phosphate - reduced <=> 2-C-methyl-D-erythritol 4-phosphate + Nicotinamide adenine dinucleotide phosphate	[('Cofactor-Biosynthesis', 'Cofactor, Prosthetic Group, Electron Carrier, and Vitamin Biosynthesis'), ('DITERPENOID-SYN', 'Diterpenoid Biosynthesis'), ('Ergosterol-Biosynthesis', 'Ergosterol Biosynthesis'), ('GGPP-Biosynthesis', 'Geranylgeranyl Diphosphate Biosynthesis'), ('ISOPRENOIDS', 'Hemiterpene Biosynthesis'), ('Isopentenyl-Diphosphate-Biosynthesis', 'Isopentenyl Diphosphate Biosynthesis'),…	[('rn00900', 'Terpenoid backbone biosynthesis'), ('rn01110', 'Biosynthesis of secondary metabolites')]	0	1	FALSE
DXPS	fig|476272.21.peg.2264	Glyceraldehyde 3-phosphate + proton + pyruvate --> carbon dioxide + 1-deoxy-D-xylulose 5-phosphate	[('Cofactor-Biosynthesis', 'Cofactor, Prosthetic Group, Electron Carrier, and Vitamin Biosynthesis'), ('DITERPENOID-SYN', 'Diterpenoid Biosynthesis'), ('Ergosterol-Biosynthesis', 'Ergosterol Biosynthesis'), ('GGPP-Biosynthesis', 'Geranylgeranyl Diphosphate Biosynthesis'), ('ISOPRENOIDS', 'Hemiterpene Biosynthesis'), ('Isopentenyl-Diphosphate-Biosynthesis', 'Isopentenyl Diphosphate Biosynthesis'),…	[('rn00730', 'Thiamine metabolism'), ('rn00900', 'Terpenoid backbone biosynthesis'), ('rn01110', 'Biosynthesis of secondary metabolites')]	0	1	FALSE
D_LACD	fig|476272.21.peg.36	2.0 Ferricytochrome c + (R)-lactate --> 2.0 Ferrocytochrome C + 2.0 proton + pyruvate	[]	[('rn00620', 'Pyruvate metabolism')]	0	1	FALSE
D_LACt2	NF	proton + (R)-lactate <=> proton + (R)-lactate			0	1	FALSE
D_PROHOX	fig|476272.21.peg.1447	O2 + D-proline --> 1-pyrroline-2-carboxylate + Hydrogen peroxide + proton			3.08605	1	FALSE
ETOHt	NF	ethanol <=> ethanol			0	1	FALSE
EX_26dap_M(e)	NF	meso-2,6-Diaminoheptanedioate <=>			0	1	FALSE
EX_ac(e)	NF	acetate <=>			0	1	FALSE
EX_acald(e)	NF	acetaldehyde <=>			0	1	FALSE
EX_adocbl(e)	NF	Adenosylcobalamin <=>			0	1	FALSE
EX_ala_L(e)	NF	L-alanine <=>			0	1	FALSE
EX_alaasp(e)	NF	L-alanyl-L-aspartate <=>			0	1	FALSE
EX_alagln(e)	NF	L-alanyl-L-glutamine <=>			0	1	FALSE
EX_alaglu(e)	NF	L-alanyl-L-glutamate <=>			0	1	FALSE
EX_alagly(e)	NF	L-alanylglycine <=>			0	1	FALSE
EX_alahis(e)	NF	L-alanyl-L-histidine <=>			0	1	FALSE
EX_alaleu(e)	NF	L-alanyl-L-leucine <=>			0	1	FALSE
EX_alathr(e)	NF	L-alanyl-L-threonine <=>			0	1	FALSE
EX_arab_L(e)	NF	L-arabinose <=>			0	1	FALSE
EX_arbt(e)	NF	Arbutin <=>			0	1	FALSE
EX_arg_L(e)	NF	L-argininium(1+) <=>			0	1	FALSE
EX_asn_L(e)	NF	L-asparagine <=>			0	1	FALSE
EX_asp_L(e)	NF	L-aspartate(1-) <=>			0	1	FALSE
EX_biomass(e)	NF	Produced biomass <=>			0	1	FALSE
EX_btn(e)	NF	Biotin <=>			0	1	FALSE
EX_ca2(e)	NF	calcium(2+) <=>			0	1	FALSE
EX_cbl1(e)	NF	Cob(I)alamin <=>			0	1	FALSE
EX_cbl2(e)	NF	Cob(II)alamin <=>			0	1	FALSE
EX_cd2(e)	NF	Cadmium <=>			0	1	FALSE
EX_cellb(e)	NF	cellobiose <=>			0	1	FALSE
EX_cgly(e)	NF	L-cysteinylglycine <=>			0	1	FALSE
EX_chtbs(e)	NF	N,N-diacetylchitobiose <=>			0	1	FALSE
EX_cl(e)	NF	Chloride <=>			0	1	FALSE
EX_co2(e)	NF	carbon dioxide <=>			0	1	FALSE
EX_cobalt2(e)	NF	Co2+ <=>			0	1	FALSE
EX_cu2(e)	NF	Cu2+ <=>			0	1	FALSE
EX_cys_L(e)	NF	L-cysteine <=>			0	1	FALSE
EX_dextrin(e)	NF	Dextrin <=>			0	1	FALSE
EX_drib(e)	NF	2-deoxy-D-ribose <=>			0	1	FALSE
EX_etoh(e)	NF	ethanol <=>			0	1	FALSE
EX_fe2(e)	NF	Fe2+ <=>			0	1	FALSE
EX_fe3(e)	NF	Fe3+ <=>			0	1	FALSE
EX_for(e)	NF	Formate <=>			0	1	FALSE
EX_fru(e)	NF	D-Fructose <=>			0	1	FALSE
EX_fum(e)	NF	Fumarate <=>			0	1	FALSE
EX_gal(e)	NF	D-Galactose <=>			0	1	FALSE
EX_galt(e)	NF	galactitol <=>			0	1	FALSE
EX_gcald(e)	NF	glycolaldehyde <=>			0	1	FALSE
EX_glc_D(e)	NF	D-glucose <=>			0	1	FALSE
EX_gln_L(e)	NF	L-glutamine <=>			0	1	FALSE
EX_glu_L(e)	NF	L-glutamate(1-) <=>			0	1	FALSE
EX_gly(e)	NF	Glycine <=>			0	1	FALSE
EX_glyasn(e)	NF	Glycyl-L-asparagine <=>			0	1	FALSE
EX_glyasp(e)	NF	Glycyl-L-aspartate <=>			0	1	FALSE
EX_glyb(e)	NF	glycine betaine <=>			0	1	FALSE
EX_glycys(e)	NF	Gly-Cys <=>			0	1	FALSE
EX_glygln(e)	NF	Glycyl-L-glutamine <=>			0	1	FALSE
EX_glyglu(e)	NF	Glycyl-L-glutamate <=>			0	1	FALSE
EX_glyleu(e)	NF	Glycylleucine <=>			0	1	FALSE
EX_glymet(e)	NF	Glycyl-L-methionine <=>			0	1	FALSE
EX_glyphe(e)	NF	Glycylphenylalanine <=>			0	1	FALSE
EX_glypro(e)	NF	Glycylproline <=>			0	1	FALSE
EX_glytyr(e)	NF	Glycyl-L-tyrosine <=>			0	1	FALSE
EX_h(e)	NF	proton <=>			0	1	FALSE
EX_h2(e)	NF	Hydrogen <=>			0	1	FALSE
EX_h2o(e)	NF	Water <=>			0	1	FALSE
EX_hg2(e)	NF	Hg2+ <=>			0	1	FALSE
EX_his_L(e)	NF	L-histidine <=>			0	1	FALSE
EX_hxan(e)	NF	Hypoxanthine <=>			0	1	FALSE
EX_ile_L(e)	NF	L-isoleucine <=>			0	1	FALSE
EX_isobut(e)	NF	Isobutyrate, 2-Methylpropanoate <=>			0	1	FALSE
EX_isocapr(e)	NF	Isocaproate <=>			0	1	FALSE
EX_isoval(e)	NF	Isovalerate, 3-Methylbutanoate <=>			0	1	FALSE
EX_k(e)	NF	potassium <=>			0	1	FALSE
EX_lac_D(e)	NF	(R)-lactate <=>			0	1	FALSE
EX_lac_L(e)	NF	(S)-lactate <=>			0	1	FALSE
EX_lcts(e)	NF	Lactose <=>			0	1	FALSE
EX_leu_L(e)	NF	L-leucine <=>			0	1	FALSE
EX_lys_L(e)	NF	L-lysinium(1+) <=>			0	1	FALSE
EX_malt(e)	NF	Maltose <=>			0	1	FALSE
EX_malthx(e)	NF	Maltohexaose <=>			0	1	FALSE
EX_malttr(e)	NF	maltotriose <=>			0	1	FALSE
EX_man(e)	NF	D-Mannose <=>			0	1	FALSE
EX_met_L(e)	NF	L-methionine <=>			0	1	FALSE
EX_metala(e)	NF	L-methionyl-L-alanine <=>			0	1	FALSE
EX_mg2(e)	NF	magnesium <=>			0	1	FALSE
EX_mn2(e)	NF	Mn2+ <=>			0	1	FALSE
EX_na1(e)	NF	Sodium <=>			0	1	FALSE
EX_nac(e)	NF	Nicotinate <=>			0	1	FALSE
EX_nh4(e)	NF	Ammonium <=>			0	1	FALSE
EX_nmn(e)	NF	NMN <=>			0	1	FALSE
EX_no2(e)	NF	Nitrite <=>			0	1	FALSE
EX_o2(e)	NF	O2 <=>			0	1	FALSE
EX_orn(e)	NF	Ornithine <=>			0	1	FALSE
EX_oxa(e)	NF	oxalate(2-) <=>			0	1	FALSE
EX_pb(e)	NF	Lead <=>			0	1	FALSE
EX_phe_L(e)	NF	L-phenylalanine <=>			0	1	FALSE
EX_pi(e)	NF	hydrogenphosphate <=>			0	1	FALSE
EX_pnto_R(e)	NF	(R)-Pantothenate <=>			0	1	FALSE
EX_pro_L(e)	NF	L-proline <=>			0	1	FALSE
EX_ptrc(e)	NF	Putrescine <=>			0	1	FALSE
EX_pydx(e)	NF	Pyridoxal <=>			0	1	FALSE
EX_raffin(e)	NF	Raffinose <=>			0	1	FALSE
EX_rib_D(e)	NF	D-ribose <=>			0	1	FALSE
EX_ribflv(e)	NF	Riboflavin <=>			0	1	FALSE
EX_salcn(e)	NF	Salicin <=>			0	1	FALSE
EX_ser_L(e)	NF	L-serine <=>			0	1	FALSE
EX_so4(e)	NF	sulfate <=>			0	1	FALSE
EX_spmd(e)	NF	Spermidine <=>			0	1	FALSE
EX_succ(e)	NF	Succinate <=>			0	1	FALSE
EX_taur(e)	NF	Taurine <=>			0	1	FALSE
EX_thr_L(e)	NF	L-threonine <=>			0	1	FALSE
EX_tre(e)	NF	Trehalose <=>			0	1	FALSE
EX_tyr_L(e)	NF	L-tyrosine <=>			0	1	FALSE
EX_ura(e)	NF	uracil <=>			0	1	FALSE
EX_urea(e)	NF	Urea <=>			0	1	FALSE
EX_val_L(e)	NF	L-valine <=>			0	1	FALSE
EX_zn2(e)	NF	Zinc <=>			0	1	FALSE
FBA2	fig|476272.21.peg.166	D-Fructose 1-phosphate <=> Dihydroxyacetone phosphate + D-Glyceraldehyde	[('Carbohydrates-Degradation', 'Carbohydrate Degradation'), ('Degradation', 'Degradation/Utilization/Assimilation'), ('PWY66-373 (sucrose degradation V (sucrose &alpha', None), ('-glucosidase))', None), ('SUCROSE-DEG', 'Sucrose Degradation'), ('Sugars-And-Polysaccharides-Degradation', 'Sugar Degradation')]	[('rn00051', 'Fructose and mannose metabolism')]	1.09367	1	FALSE
FCI	fig|476272.21.peg.3135	L-fucose <=> L-fuculose	[]	[('rn00051', 'Fructose and mannose metabolism')]	1.57214	1	FALSE
FE2abc	fig|476272.21.peg.2332	ATP + Fe2+ + Water --> ADP + Fe2+ + proton + hydrogenphosphate	[]	[]	0	1	FALSE
FE3abc	NF	ATP + Fe3+ + Water --> ADP + Fe3+ + proton + hydrogenphosphate	[]	[]	0	1	FALSE
FFSD	fig|476272.21.peg.1630	Water + Sucrose 6-phosphate --> D-Fructose + D-Glucose 6-phosphate	[]	[('rn00500', 'Starch and sucrose metabolism')]	0	1	FALSE
FMNAT	fig|476272.21.peg.3934	ATP + FMN + proton --> Flavin adenine dinucleotide oxidized + Diphosphate	[('Cofactor-Biosynthesis', 'Cofactor, Prosthetic Group, Electron Carrier, and Vitamin Biosynthesis'), ('Flavin-Biosynthesis', 'Flavin Biosynthesis'), ('PWY-6167', 'flavin biosynthesis II (archaea)'), ('PWY-6168', 'flavin biosynthesis III (fungi)'), ('PWY66-366', 'flavin biosynthesis IV (mammalian)'), ('RIBOSYN2-PWY', 'flavin biosynthesis I (bacteria and plants)'), ('Vitamin-Biosynthesis', 'Vitami…	[('rn00740', 'Riboflavin metabolism')]	0	1	FALSE
FOLD3	fig|476272.21.peg.1172	2-Amino-4-hydroxy-6-hydroxymethyl-7,8-dihydropteridine diphosphate + 4-Aminobenzoate --> Dihydropteroate + Diphosphate	[('ALL-CHORISMATE-PWY', 'superpathway of chorismate metabolism'), ('Cofactor-Biosynthesis', 'Cofactor, Prosthetic Group, Electron Carrier, and Vitamin Biosynthesis'), ('FOLSYN-PWY', 'superpathway of tetrahydrofolate biosynthesis and salvage'), ('Folate-Biosynthesis', 'Folate Biosynthesis'), ('PWY-6612', 'superpathway of tetrahydrofolate biosynthesis'), ('PWY-6614', 'tetrahydrofolate biosynthesis'…	[('rn00790', 'Folate biosynthesis')]	0	1	FALSE
FPGS	fig|476272.21.peg.877	ATP + 4.0 L-glutamate(1-) + 5,6,7,8-Tetrahydrofolate --> pentaglutamyl folate (THF) + ADP + 3.0 Water + proton + hydrogenphosphate			0	1	FALSE
FPGS7	fig|476272.21.peg.877	10-Formyltetrahydrofolate + ATP + 4.0 L-glutamate(1-) --> 10-formyltetrahydrofolate-[Glu](5) + ADP + 3.0 Water + proton + hydrogenphosphate	[]	[]	0	1	FALSE
FPGS_tm	fig|476272.21.peg.877	ATP + L-glutamate(1-) + 5,6,7,8-Tetrahydrofolate --> ADP + proton + hydrogenphosphate + Tetrahydrofolyl-[Glu](2)	[]	[('rn00790', 'Folate biosynthesis')]	0	1	FALSE
FRTT	fig|476272.21.peg.3517	Farnesyl diphosphate + Isopentenyl diphosphate --> 2-trans,6-trans,10-trans-geranylgeranyl diphosphate(3-) + Diphosphate	[('Cofactor-Biosynthesis', 'Cofactor, Prosthetic Group, Electron Carrier, and Vitamin Biosynthesis'), ('DITERPENOID-SYN', 'Diterpenoid Biosynthesis'), ('GGPP-Biosynthesis', 'Geranylgeranyl Diphosphate Biosynthesis'), ('PWY-5120', 'geranylgeranyl diphosphate biosynthesis'), ('PWY-5121', 'superpathway of geranylgeranyl diphosphate biosynthesis II (via MEP)'), ('PWY-5863', 'superpathway of phylloqui…	[('rn00900', 'Terpenoid backbone biosynthesis'), ('rn01110', 'Biosynthesis of secondary metabolites')]	0	1	FALSE
FTHFCL	fig|476272.21.peg.3411	5-formyltetrahydrofolate(2-) + ATP --> ADP + 5,10-Methenyltetrahydrofolate + hydrogenphosphate	[('1CMET2-PWY', '<i>N</i><sup>10</sup>-formyl-tetrahydrofolate biosynthesis'), ('Cofactor-Biosynthesis', 'Cofactor, Prosthetic Group, Electron Carrier, and Vitamin Biosynthesis'), ('Folate-Biosynthesis', 'Folate Biosynthesis'), ('Folate-Transformations', 'Folate Transformations'), ('PWY-2201', 'folate transformations I'), ('PWY-3841', 'folate transformations II'), ('Vitamin-Biosynthesis', 'Vitami…	[('rn00670', 'One carbon pool by folate')]	0	1	FALSE
FUM	fig|476272.21.peg.497	Fumarate + Water <=> (S)-malate(2-)	[('Alcohol-Biosynthesis', 'Fermentation to Alcohols'), ('Amino-Acid-Degradation', 'Amino Acid Degradation'), ('Autotrophic-CO2-Fixation', 'Autotrophic CO<sub>2</sub> Fixation'), ('C1-COMPOUNDS', 'C1 Compound Utilization and Assimilation'), ('CO2-Fixation', 'CO<sub>2</sub> Fixation'), ('Degradation', 'Degradation/Utilization/Assimilation'), ('Energy-Metabolism', 'Generation of Precursor Metabolite…	[('rn00020', 'Citrate cycle (TCA cycle)'), ('rn00620', 'Pyruvate metabolism'), ('rn00720', 'Carbon fixation pathways in prokaryotes'), ('rn01110', 'Biosynthesis of secondary metabolites'), ('rn01200', 'Carbon metabolism')]	0	1	FALSE
G1PACT	fig|476272.21.peg.3585	Acetyl-CoA + D-Glucosamine 1-phosphate --> N-Acetyl-D-glucosamine 1-phosphate + Coenzyme A + proton	[('Anhydromuropeptides-Recycling', 'Anhydromuropeptide Recycling'), ('CARBO-BIOSYNTHESIS', 'Sugar Biosynthesis'), ('Carbohydrates-Biosynthesis', 'Carbohydrate Biosynthesis'), ('Cell-Structure-Biosynthesis', 'Cell Structure Biosynthesis'), ('Cell-Wall-Biosynthesis', 'Cell Wall Biosynthesis'), ('Degradation', 'Degradation/Utilization/Assimilation'), ('Metabolic-Clusters', 'Metabolic Clusters'), ('O…	[('rn00520', 'Amino sugar and nucleotide sugar metabolism')]	0	1	FALSE
G1PTT	fig|476272.21.peg.667	dTTP + D-Glucose 1-phosphate + proton --> dTDP-glucose(2-) + Diphosphate	[('Antibiotic-Biosynthesis', 'Antibiotic Biosynthesis'), ('CARBO-BIOSYNTHESIS', 'Sugar Biosynthesis'), ('Carbohydrates-Biosynthesis', 'Carbohydrate Biosynthesis'), ('Cell-Structure-Biosynthesis', 'Cell Structure Biosynthesis'), ('Cell-Wall-Biosynthesis', 'Cell Wall Biosynthesis'), ('DTDPRHAMSYN-PWY', 'dTDP-L-rhamnose biosynthesis'), ('ECASYN-PWY', 'enterobacterial common antigen biosynthesis'), (…	[('rn00521', 'Streptomycin biosynthesis'), ('rn00523', 'Polyketide sugar unit biosynthesis'), ('rn01110', 'Biosynthesis of secondary metabolites')]	0	1	FALSE
G3PAT120	fig|476272.21.peg.3313	Dodecanoyl-ACP (n-C12:0ACP) + Glycerol 3-phosphate --> 1-acyl-sn-glycerol 3-phosphate(2-) + acyl carrier protein	[]	[]	0	1	FALSE
G3PAT140	fig|476272.21.peg.3313	Glycerol 3-phosphate + Myristoyl-ACP (n-C14:0ACP) --> 1-tetradecanoyl-sn-glycerol 3-phosphate + acyl carrier protein	[]	[]	0	1	FALSE
G3PAT141	fig|476272.21.peg.3313	Glycerol 3-phosphate + cis-tetradec-7-enoyl-[acyl-carrier protein] (n-C14:1) --> 1-tetradec-7-enoyl-sn-glycerol 3-phosphate + acyl carrier protein	[]	[]	0	1	FALSE
G3PAT160	fig|476272.21.peg.3313	Glycerol 3-phosphate + Palmitoyl-ACP (n-C16:0ACP) --> 1-hexadecanoyl-sn-glycerol 3-phosphate + acyl carrier protein	[]	[]	0	1	FALSE
G3PAT161	fig|476272.21.peg.3313	Glycerol 3-phosphate + cis-hexadec-9-enoyl-[acyl-carrier protein] (n-C16:1) --> 1-hexadec-9-enoyl-sn-glycerol 3-phosphate + acyl carrier protein	[]	[]	0	1	FALSE
G3PAT180	fig|476272.21.peg.3313	Glycerol 3-phosphate + Octadecanoyl-ACP (n-C18:0ACP) --> 1-octadecanoyl-sn-glycerol 3-phosphate + acyl carrier protein	[('CDP-diacylglycerol-Biosynthesis', 'CDP-diacylglycerol Biosynthesis'), ('Lipid-Biosynthesis', 'Fatty Acid and Lipid Biosynthesis'), ('PHOSLIPSYN-PWY', 'superpathway of phospholipid biosynthesis I (bacteria)'), ('PHOSLIPSYN2-PWY', 'superpathway of phospholipid biosynthesis II (plants)'), ('PWY-5667', 'CDP-diacylglycerol biosynthesis I'), ('PWY4FS-8', 'phosphatidylglycerol biosynthesis II (non-pl…	[]	0	1	FALSE
G3PAT181	fig|476272.21.peg.3313	Glycerol 3-phosphate + cis-octadec-11-enoyl-[acyl-carrier protein] (n-C18:1) --> 1-octadec-11-enoyl-sn-glycerol 3-phosphate + acyl carrier protein	[]	[]	0	1	FALSE
G3PATAI15	fig|476272.21.peg.3313	fa4coa,Anteiso-C15:0 CoA Anteisopentadecanoyl-CoA + Glycerol 3-phosphate + proton --> 1-anteisopentadecanoyl-sn-glycerol 3-phosphate (12-methyl-tetradecanoyl, anteiso-C15) + Coenzyme A	[]	[]	0	1	FALSE
G3PATAI17	fig|476272.21.peg.3313	fa12coa,Anteiso-C17:0 CoA Anteisoheptadecanoyl-CoA + Glycerol 3-phosphate --> 1-anteisoheptadecanoyl-sn-glycerol 3-phosphate (14-methyl-hexadecanoyl, anteiso-C17) + Coenzyme A	[]	[]	0	1	FALSE
G3PATI14	fig|476272.21.peg.3313	Glycerol 3-phosphate + proton + fa1coa,Iso-C14:0 CoA Isotetradecanoyl-CoA --> 1-isotetradecanoyl-sn-glycerol 3-phosphate (12-methyl-tridecanoyl, iso-C14) + Coenzyme A	[]	[]	0	1	FALSE
G3PATI15	fig|476272.21.peg.3313	Glycerol 3-phosphate + proton + fa3coa,Iso-C15:0 CoA Isopentadecanoyl-CoA --> 1-isopentadecanoyl-sn-glycerol 3-phosphate (13-methyl-tetradecanoyl, iso-C15) + Coenzyme A	[]	[]	0	1	FALSE
G3PATI16	fig|476272.21.peg.3313	Glycerol 3-phosphate + proton + fa6coa,Iso-C16:0 CoA Isohexadecanoyl-CoA --> 1-isohexadecanoyl-sn-glycerol 3-phosphate (14-methyl-pentadecanoyl, iso-C16) + Coenzyme A	[]	[]	0	1	FALSE
G3PATI17	fig|476272.21.peg.3313	Glycerol 3-phosphate + fa11coa, Iso-C17:0 CoA Isoheptadecanoyl-CoA --> 1-isoheptadecanoyl-sn-glycerol 3-phosphate (15-methyl-hexadecanoyl, iso-C17) + Coenzyme A	[]	[]	0	1	FALSE
G3PCT	fig|476272.21.peg.2905	CTP + Glycerol 3-phosphate + proton --> CDPglycerol + Diphosphate	[('Cell-Structure-Biosynthesis', 'Cell Structure Biosynthesis'), ('Cell-Wall-Biosynthesis', 'Cell Wall Biosynthesis'), ('PWY-7815', 'poly(ribitol phosphate) wall teichoic acid biosynthesis I (<i>B. subtilis</i>)'), ('PWY-7816', 'poly(ribitol phosphate) wall teichoic acid biosynthesis II (<i>S. aureus</i>)'), ('PWY-7819 (poly(3-O-&beta', None), ('-D-glucopyranosyl-<i>N</i>-acetylgalactosamine 1-ph…	[('rn00564', 'Glycerophospholipid metabolism')]	-1.22874	1	FALSE
G3PD1	fig|476272.21.peg.3314	Glycerol 3-phosphate + Nicotinamide adenine dinucleotide <=> Dihydroxyacetone phosphate + proton + Nicotinamide adenine dinucleotide - reduced	[('Alcohol-Biosynthesis', 'Fermentation to Alcohols'), ('CDP-diacylglycerol-Biosynthesis', 'CDP-diacylglycerol Biosynthesis'), ('Energy-Metabolism', 'Generation of Precursor Metabolite and Energy'), ('Fermentation ()', None), ('Glycolipids-Biosynthesis', 'Glycolipid Biosynthesis'), ('Lipid-Biosynthesis', 'Fatty Acid and Lipid Biosynthesis'), ('OTHER-ENERGY', 'Other'), ('PHOSLIPSYN-PWY', 'superpat…	[('rn00564', 'Glycerophospholipid metabolism')]	0	1	FALSE
G3PD2	fig|476272.21.peg.3314	Glycerol 3-phosphate + Nicotinamide adenine dinucleotide phosphate <=> Dihydroxyacetone phosphate + proton + Nicotinamide adenine dinucleotide phosphate - reduced	[('CDP-diacylglycerol-Biosynthesis', 'CDP-diacylglycerol Biosynthesis'), ('Glycolipids-Biosynthesis', 'Glycolipid Biosynthesis'), ('Lipid-Biosynthesis', 'Fatty Acid and Lipid Biosynthesis'), ('PHOSLIPSYN-PWY', 'superpathway of phospholipid biosynthesis I (bacteria)'), ('PHOSLIPSYN2-PWY', 'superpathway of phospholipid biosynthesis II (plants)'), ('PWY-5667', 'CDP-diacylglycerol biosynthesis I'), (…	[('rn00564', 'Glycerophospholipid metabolism')]	0	1	FALSE
G5SADs	NF	L-Glutamate 5-semialdehyde --> 1-Pyrroline-5-carboxylate + Water + proton	[('ARG-PRO-PWY', 'L-arginine degradation VI (arginase 2 pathway)'), ('ARGININE-DEG', 'L-arginine Degradation'), ('ARGORNPROST-PWY', 'L-arginine degradation (Stickland reaction)'), ('Amino-Acid-Biosynthesis', 'Amino Acid Biosynthesis'), ('Amino-Acid-Degradation', 'Amino Acid Degradation'), ('Antibiotic-Biosynthesis', 'Antibiotic Biosynthesis'), ('CITRULBIO-PWY', 'L-citrulline biosynthesis'), ('Cit…	[('rn00330', 'Arginine and proline metabolism'), ('rn01110', 'Biosynthesis of secondary metabolites'), ('rn01230', 'Biosynthesis of amino acids')]	0	1	FALSE
G5SDr	fig|476272.21.peg.3412	L-Glutamate 5-phosphate + proton + Nicotinamide adenine dinucleotide phosphate - reduced <=> L-Glutamate 5-semialdehyde + Nicotinamide adenine dinucleotide phosphate + hydrogenphosphate	[('ARGININE-SYN4-PWY', 'L-ornithine biosynthesis II'), ('Amino-Acid-Biosynthesis', 'Amino Acid Biosynthesis'), ('CITRULBIO-PWY', 'L-citrulline biosynthesis'), ('Citrulline-Biosynthesis', 'L-citrulline Biosynthesis'), ('IND-AMINO-ACID-SYN', 'Proteinogenic Amino Acid Biosynthesis'), ('L-Ornithine-Biosynthesis', 'L-Ornithine Biosynthesis'), ('Other-Amino-Acid-Biosynthesis', 'Other Amino Acid Biosynt…	[('rn00330', 'Arginine and proline metabolism'), ('rn01230', 'Biosynthesis of amino acids')]	0	1	FALSE
G6PDA	fig|476272.21.peg.2849	D-Glucosamine 6-phosphate + Water --> D-Fructose 6-phosphate + Ammonium	[]	[('rn00520', 'Amino sugar and nucleotide sugar metabolism')]	0	1	FALSE
G6PI	fig|476272.21.peg.2435	D-Glucose 6-phosphate <=> beta-D-glucose 6-phosphate	[]	[('rn00010', 'Glycolysis / Gluconeogenesis'), ('rn00030', 'Pentose phosphate pathway'), ('rn01110', 'Biosynthesis of secondary metabolites')]	0	1	FALSE
G6PI3	fig|476272.21.peg.2435	beta-D-glucose 6-phosphate <=> D-Fructose 6-phosphate	[('ANAEROFRUCAT-PWY', 'homolactic fermentation'), ('ANAGLYCOLYSIS-PWY', 'glycolysis III (from glucose)'), ('Acetate-Formation', 'Fermentation to Acetate'), ('Alcohol-Biosynthesis', 'Fermentation to Alcohols'), ('C1-COMPOUNDS', 'C1 Compound Utilization and Assimilation'), ('CARBO-BIOSYNTHESIS', 'Sugar Biosynthesis'), ('CARBOXYLATES-DEG', 'Carboxylate Degradation'), ('COLANSYN-PWY', 'colanic acid b…	[('rn00010', 'Glycolysis / Gluconeogenesis'), ('rn01110', 'Biosynthesis of secondary metabolites')]	0	1	FALSE
GALK	fig|476272.21.peg.3600	ATP + D-Galactose --> ADP + (2R,3R,4S,5R,6R)-3,4,5-trihydroxy-6-(hydroxymethyl)oxan-2-yl phosphate + proton	[]	[('rn00052', 'Galactose metabolism'), ('rn00520', 'Amino sugar and nucleotide sugar metabolism'), ('rn01110', 'Biosynthesis of secondary metabolites')]	0	1	FALSE
GALM1r	fig|476272.21.peg.42	beta D-glucose <=> D-glucose	[('Carbohydrates-Degradation', 'Carbohydrate Degradation'), ('Degradation', 'Degradation/Utilization/Assimilation'), ('PWY0-1466', 'trehalose degradation VI (periplasmic)'), ('Sugars-And-Polysaccharides-Degradation', 'Sugar Degradation'), ('Trehalose-Degradation', 'Trehalose Degradation')]	[('rn00010', 'Glycolysis / Gluconeogenesis'), ('rn01110', 'Biosynthesis of secondary metabolites')]	0	1	FALSE
GALS3	NF	Water + Melibiose --> D-Galactose + D-glucose	[('Carbohydrates-Degradation', 'Carbohydrate Degradation'), ('Degradation', 'Degradation/Utilization/Assimilation'), ('PWY0-1301', 'melibiose degradation'), ('Sugars-And-Polysaccharides-Degradation', 'Sugar Degradation')]	[('rn00052', 'Galactose metabolism')]	0	1	FALSE
GARFTi	fig|476272.21.peg.1893	10-Formyltetrahydrofolate + N1-(5-Phospho-D-ribosyl)glycinamide --> N2-Formyl-N1-(5-phospho-D-ribosyl)glycinamide + proton + 5,6,7,8-Tetrahydrofolate	[('AIR-Biosynthesis', '5-Aminoimidazole Ribonucleotide Biosynthesis'), ('Cofactor-Biosynthesis', 'Cofactor, Prosthetic Group, Electron Carrier, and Vitamin Biosynthesis'), ('FOLSYN-PWY', 'superpathway of tetrahydrofolate biosynthesis and salvage'), ('Folate-Biosynthesis', 'Folate Biosynthesis'), ('Nucleotide-Biosynthesis', 'Nucleoside and Nucleotide Biosynthesis'), ('PUR-NUC-SYN', 'Purine Nucleot…	[('rn00230', 'Purine metabolism'), ('rn00670', 'One carbon pool by folate'), ('rn01110', 'Biosynthesis of secondary metabolites')]	1.04516	1	FALSE
GCALDD	NF	glycolaldehyde + Water + Nicotinamide adenine dinucleotide --> glycolate + 2.0 proton + Nicotinamide adenine dinucleotide - reduced			0	1	FALSE
GCALDt	NF	glycolaldehyde <=> glycolaldehyde			0	1	FALSE
GGTT	fig|476272.21.peg.3517	2-trans,6-trans,10-trans-geranylgeranyl diphosphate(3-) + Isopentenyl diphosphate --> all-trans-Pentaprenyl diphosphate + Diphosphate	[('PWY-7720', 'ophiobolin F biosynthesis'), ('PWY-7736', 'stellatic acid biosynthesis'), ('SECONDARY-METABOLITE-BIOSYNTHESIS', 'Secondary Metabolite Biosynthesis'), ('SESTERTERPENOID-BIOSYNTHESIS', 'Sesterterpenoid Biosynthesis'), ('Terpenoid-Biosynthesis', 'Terpenoid Biosynthesis')]	[]	0	1	FALSE
GHMT2r	fig|476272.21.peg.2338	L-serine + 5,6,7,8-Tetrahydrofolate <=> Glycine + Water + 5,10-Methylenetetrahydrofolate	[('1CMET2-PWY', '<i>N</i><sup>10</sup>-formyl-tetrahydrofolate biosynthesis'), ('AMINE-DEG', 'Amine and Polyamine Degradation'), ('Amino-Acid-Biosynthesis', 'Amino Acid Biosynthesis'), ('C1-COMPOUNDS', 'C1 Compound Utilization and Assimilation'), ('Cofactor-Biosynthesis', 'Cofactor, Prosthetic Group, Electron Carrier, and Vitamin Biosynthesis'), ('Degradation', 'Degradation/Utilization/Assimilati…	[('rn00260', 'Glycine, serine and threonine metabolism'), ('rn00460', 'Cyanoamino acid metabolism'), ('rn00630', 'Glyoxylate and dicarboxylate metabolism'), ('rn00670', 'One carbon pool by folate'), ('rn00680', 'Methane metabolism'), ('rn01110', 'Biosynthesis of secondary metabolites'), ('rn01200', 'Carbon metabolism'), ('rn01230', 'Biosynthesis of amino acids')]	0	1	FALSE
GK1	fig|476272.21.peg.2206	ATP + GMP <=> ADP + GDP	[('DENOVOPURINE2-PWY', 'superpathway of purine nucleotides <i>de novo</i> biosynthesis II'), ('Nucleotide-Biosynthesis', 'Nucleoside and Nucleotide Biosynthesis'), ('PRPP-PWY', 'superpathway of histidine, purine, and pyrimidine biosynthesis'), ('PUR-NUC-SYN', 'Purine Nucleotide Biosynthesis'), ('PWY-6125', 'superpathway of guanosine nucleotides <i>de novo</i> biosynthesis II'), ('PWY-7221', 'guan…	[('rn00230', 'Purine metabolism')]	0	1	FALSE
GK2	fig|476272.21.peg.2206	dATP + GMP <=> dADP + GDP	[]	[]	0	1	FALSE
GLNt2r	NF	L-glutamine + proton <=> L-glutamine + proton			0	1	FALSE
GLUR	fig|476272.21.peg.341	D-Glutamate <=> L-glutamate(1-)	[('Acetylmuramoyl-Pentapeptide-Biosynthesis', 'UDP-<i>N</i>-Acetylmuramoyl-Pentapeptide Biosynthesis'), ('Antibiotic-Resistance', 'Antibiotic Resistance'), ('Cell-Structure-Biosynthesis', 'Cell Structure Biosynthesis'), ('Cell-Wall-Biosynthesis', 'Cell Wall Biosynthesis'), ('Detoxification', 'Detoxification'), ('PEPTIDOGLYCANSYN-PWY', 'peptidoglycan biosynthesis I (<I>meso</I>-diaminopimelate con…	[('rn00471', 'D-Glutamine and D-glutamate metabolism')]	0	1	FALSE
GLUTRR	fig|476272.21.peg.3218	L-Glutamyl-tRNA(Glu) + proton + Nicotinamide adenine dinucleotide phosphate - reduced --> L-Glutamate 1-semialdehyde + Nicotinamide adenine dinucleotide phosphate + tRNA (Glu)	[]	[('rn00860', 'Porphyrin and chlorophyll metabolism'), ('rn01110', 'Biosynthesis of secondary metabolites')]	0	1	FALSE
GLUTRS	fig|476272.21.peg.2246	ATP + L-glutamate(1-) + tRNA (Glu) --> AMP + L-Glutamyl-tRNA(Glu) + Diphosphate	[]	[('rn00860', 'Porphyrin and chlorophyll metabolism'), ('rn00970', 'Aminoacyl-tRNA biosynthesis'), ('rn01110', 'Biosynthesis of secondary metabolites')]	0	1	FALSE
GLXCL	NF	2.0 glyoxylate + proton --> 2-Hydroxy-3-oxopropanoate + carbon dioxide	[('Alcohol-Degradation', 'Alcohol Degradation'), ('CARBOXYLATES-DEG', 'Carboxylate Degradation'), ('Degradation', 'Degradation/Utilization/Assimilation'), ('GLYCOL-GLYOXDEG-PWY', 'superpathway of glycol metabolism and degradation'), ('GLYCOLATEMET-PWY', 'glycolate and glyoxylate degradation I'), ('Glycolate-Degradation', 'Glycolate Degradation')]	[('rn00630', 'Glyoxylate and dicarboxylate metabolism')]	0	1	FALSE
GLXO1	fig|476272.21.peg.1868	glyoxylate + Water + Nicotinamide adenine dinucleotide --> 2.0 proton + Nicotinamide adenine dinucleotide - reduced + oxalate(2-)	[]	[]	0	1	FALSE
GLYASN1c	fig|476272.21.peg.3494	Glycyl-L-asparagine + Water <=> L-asparagine + Glycine	[]	[]	0	1	FALSE
GLYASNabc	fig|476272.21.peg.3642	ATP + Glycyl-L-asparagine + Water --> ADP + Glycyl-L-asparagine + proton + hydrogenphosphate	[]	[]	1.12216	1	FALSE
GLYASP1c	fig|476272.21.peg.3494	Glycyl-L-aspartate + Water <=> L-aspartate(1-) + Glycine	[]	[]	0	1	FALSE
GLYASPabc	fig|476272.21.peg.3642	ATP + Glycyl-L-aspartate + Water --> ADP + Glycyl-L-aspartate + proton + hydrogenphosphate	[]	[]	1.12216	1	FALSE
GLYCLTDxr	NF	glycolate + Nicotinamide adenine dinucleotide <=> glyoxylate + proton + Nicotinamide adenine dinucleotide - reduced			0	1	FALSE
GLYCYSabc	fig|476272.21.peg.3642	ATP + Gly-Cys + Water --> ADP + Gly-Cys + proton + hydrogenphosphate			1.12216	1	FALSE
GLYGLN1c	fig|476272.21.peg.3494	Glycyl-L-glutamine + Water <=> L-glutamine + Glycine	[]	[]	0	1	FALSE
GLYGLNabc	fig|476272.21.peg.3642	ATP + Glycyl-L-glutamine + Water --> ADP + Glycyl-L-glutamine + proton + hydrogenphosphate	[]	[]	1.12216	1	FALSE
GLYGLU1c	fig|476272.21.peg.3494	Glycyl-L-glutamate + Water <=> L-glutamate(1-) + Glycine	[]	[]	0	1	FALSE
GLYGLUabc	fig|476272.21.peg.3642	ATP + Glycyl-L-glutamate + Water --> ADP + Glycyl-L-glutamate + proton + hydrogenphosphate	[]	[]	1.12216	1	FALSE
GLYK	fig|476272.21.peg.1439	ATP + Glycerol --> ADP + Glycerol 3-phosphate + proton	[('Alcohol-Degradation', 'Alcohol Degradation'), ('Degradation', 'Degradation/Utilization/Assimilation'), ('Fatty-Acid-and-Lipid-Degradation', 'Fatty Acid and Lipid Degradation'), ('GLYCEROL-DEG', 'Glycerol Degradation'), ('PWY-4261', 'glycerol degradation I'), ('PWY0-381', 'glycerol and glycerophosphodiester degradation')]	[('rn00561', 'Glycerolipid metabolism')]	0	1	FALSE
GLYLEUHYDROc	fig|476272.21.peg.3494	Glycylleucine + Water <=> Glycine + L-leucine	[]	[]	0	1	FALSE
GLYLEUPEPT1tc	fig|476272.21.peg.3642	Glycylleucine + proton --> Glycylleucine + proton	[]	[]	1.12216	1	FALSE
GLYMET1c	fig|476272.21.peg.3494	Glycyl-L-methionine + Water <=> Glycine + L-methionine	[]	[]	0	1	FALSE
GLYMETabc	fig|476272.21.peg.3642	ATP + Glycyl-L-methionine + Water --> ADP + Glycyl-L-methionine + proton + hydrogenphosphate	[]	[]	1.12216	1	FALSE
GLYPHEHYc	fig|476272.21.peg.3494	Glycylphenylalanine + Water <=> Glycine + L-phenylalanine	[]	[]	0	1	FALSE
GLYPHEabc	fig|476272.21.peg.3642	ATP + Glycylphenylalanine + Water --> ADP + Glycylphenylalanine + proton + hydrogenphosphate	[]	[]	1.12216	1	FALSE
GLYPROPRO1c	fig|476272.21.peg.3494	Glycylproline + Water <=> Glycine + L-proline	[]	[]	0	1	FALSE
GLYPROabc	fig|476272.21.peg.3642	ATP + Glycylproline + Water --> ADP + Glycylproline + proton + hydrogenphosphate	[]	[]	1.12216	1	FALSE
GLYTYR1c	fig|476272.21.peg.3494	Glycyl-L-tyrosine + Water <=> Glycine + L-tyrosine	[]	[]	0	1	FALSE
GLYTYRabc	fig|476272.21.peg.3642	ATP + Glycyl-L-tyrosine + Water --> ADP + Glycyl-L-tyrosine + proton + hydrogenphosphate	[]	[]	1.12216	1	FALSE
GLYt4r	fig|476272.21.peg.536	Glycine + Sodium <=> Glycine + Sodium			0	1	FALSE
GMPS2	fig|476272.21.peg.299	ATP + L-glutamine + Water + Xanthosine 5-phosphate --> AMP + L-glutamate(1-) + GMP + 2.0 proton + Diphosphate	[('DENOVOPURINE2-PWY', 'superpathway of purine nucleotides <i>de novo</i> biosynthesis II'), ('Nucleotide-Biosynthesis', 'Nucleoside and Nucleotide Biosynthesis'), ('PRPP-PWY', 'superpathway of histidine, purine, and pyrimidine biosynthesis'), ('PUR-NUC-SYN', 'Purine Nucleotide Biosynthesis'), ('PWY-6125', 'superpathway of guanosine nucleotides <i>de novo</i> biosynthesis II'), ('PWY-7221', 'guan…	[('rn00230', 'Purine metabolism')]	0	1	FALSE
GND	fig|476272.21.peg.85	6-Phospho-D-gluconate + Nicotinamide adenine dinucleotide phosphate --> carbon dioxide + Nicotinamide adenine dinucleotide phosphate - reduced + D-ribulose 5-phosphate(2-)	[('Alcohol-Biosynthesis', 'Fermentation to Alcohols'), ('Carbohydrates-Degradation', 'Carbohydrate Degradation'), ('Degradation', 'Degradation/Utilization/Assimilation'), ('Energy-Metabolism', 'Generation of Precursor Metabolite and Energy'), ('Fermentation ()', None), ('Fermentation-to-Acids', 'Fermentation to Short-Chain Fatty Acids'), ('Fermentation-to-Lactate', 'Fermentation to Lactate'), ('O…	[('rn00030', 'Pentose phosphate pathway'), ('rn00480', 'Glutathione metabolism'), ('rn01110', 'Biosynthesis of secondary metabolites'), ('rn01200', 'Carbon metabolism')]	-1.51945	1	FALSE
GNNUC	fig|476272.21.peg.372	Guanosine + Water --> Guanine + D-ribose	[('AROMATIC-COMPOUNDS-DEGRADATION', 'Aromatic Compound Degradation'), ('Degradation', 'Degradation/Utilization/Assimilation'), ('Guanine-Guanosine-Salvage', 'Guanine and Guanosine Salvage'), ('Guanosine-Nucleotides-Degradation', 'Guanosine Nucleotide Degradation'), ('NUCLEO-DEG', 'Nucleoside and Nucleotide Degradation'), ('Nucleotide-Biosynthesis', 'Nucleoside and Nucleotide Biosynthesis'), ('P16…	[('rn00230', 'Purine metabolism')]	0	1	FALSE
GRTT	fig|476272.21.peg.2263	Geranyl diphosphate + Isopentenyl diphosphate --> Farnesyl diphosphate + Diphosphate	[('ALL-CHORISMATE-PWY', 'superpathway of chorismate metabolism'), ('All-Trans-Farnesyl-PP-Biosynthesis ()', None), ('Cofactor-Biosynthesis', 'Cofactor, Prosthetic Group, Electron Carrier, and Vitamin Biosynthesis'), ('DITERPENOID-SYN', 'Diterpenoid Biosynthesis'), ('ERGOSTEROL-SYN-PWY', 'superpathway of ergosterol biosynthesis I'), ('Energy-Metabolism', 'Generation of Precursor Metabolite and Ene…	[('rn00900', 'Terpenoid backbone biosynthesis'), ('rn01110', 'Biosynthesis of secondary metabolites')]	0	1	FALSE
GTPCI	fig|476272.21.peg.1170	GTP + Water --> 7,8-dihydroneopterin 3-triphosphate(4-) + Formate + proton	[]	[('rn00790', 'Folate biosynthesis')]	0	1	FALSE
GTPDPK	fig|476272.21.peg.3491	ATP + GTP --> AMP + Guanosine 3-diphosphate 5-triphosphate + proton	[('Metabolic-Regulators', 'Metabolic Regulator Biosynthesis'), ('PPGPPMET-PWY', 'ppGpp biosynthesis')]	[('rn00230', 'Purine metabolism')]	0	1	FALSE
GUAPRT	fig|476272.21.peg.1488	Guanine + 5-Phospho-alpha-D-ribose 1-diphosphate --> GMP + Diphosphate	[('Guanine-Guanosine-Salvage', 'Guanine and Guanosine Salvage'), ('Nucleotide-Biosynthesis', 'Nucleoside and Nucleotide Biosynthesis'), ('PUR-NUC-SYN', 'Purine Nucleotide Biosynthesis'), ('PWY-6579', 'superpathway of guanine and guanosine salvage'), ('PWY-6599', 'guanine and guanosine salvage II'), ('PWY-6620', 'guanine and guanosine salvage'), ('PWY66-409', 'superpathway of purine nucleotide sal…	[('rn00230', 'Purine metabolism')]	0	1	FALSE
H2CO3D	NF	carbon dioxide + Water <=> proton + Bicarbonate	[('Autotrophic-CO2-Fixation', 'Autotrophic CO<sub>2</sub> Fixation'), ('C1-COMPOUNDS', 'C1 Compound Utilization and Assimilation'), ('CARBO-BIOSYNTHESIS', 'Sugar Biosynthesis'), ('CO2-Fixation', 'CO<sub>2</sub> Fixation'), ('CYANCAT-PWY', 'cyanate degradation'), ('Carbohydrates-Biosynthesis', 'Carbohydrate Biosynthesis'), ('Degradation', 'Degradation/Utilization/Assimilation'), ('Detoxification',…	[('rn00910', 'Nitrogen metabolism')]	0	1	FALSE
H2Ot	NF	Water <=> Water	[]	[]	0	1	FALSE
H2td	NF	Hydrogen <=> Hydrogen			0	1	FALSE
HDG3PACT	fig|476272.21.peg.3313	Glycerol 3-phosphate + fa6coa,Iso-C16:0 CoA Isohexadecanoyl-CoA <=> 1-hexadecanoyl-sn-glycerol 3-phosphate + Coenzyme A			0	1	FALSE
HETZK	fig|476272.21.peg.3198	4-Methyl-5-(2-hydroxyethyl)-thiazole + ATP --> 4-Methyl-5-(2-phosphoethyl)-thiazole + ADP + proton	[('Cofactor-Biosynthesis', 'Cofactor, Prosthetic Group, Electron Carrier, and Vitamin Biosynthesis'), ('PWY-6897', 'thiamine salvage II'), ('PWY-7356', 'thiamine salvage IV (yeast)'), ('PWY-7357', 'thiamine formation from pyrithiamine and oxythiamine (yeast)'), ('Thiamin-Salvage', 'Thiamine Salvage'), ('Thiamine-Biosynthesis', 'Thiamine Biosynthesis'), ('Vitamin-Biosynthesis', 'Vitamin Biosynthes…	[('rn00730', 'Thiamine metabolism')]	1.19253	1	FALSE
HEX7	fig|476272.21.peg.1631	ATP + D-Fructose --> ADP + D-Fructose 6-phosphate + proton	[]	[]	1.54448	1	FALSE
HEXTT	fig|476272.21.peg.3517	all-trans-Hexaprenyl diphosphate + Isopentenyl diphosphate --> all-trans-Heptaprenyl diphosphate + Diphosphate	[]	[]	0	1	FALSE
HEXb	fig|476272.21.peg.2856	ATP + beta D-glucose --> ADP + beta-D-glucose 6-phosphate + proton	[('ANAEROFRUCAT-PWY', 'homolactic fermentation'), ('ANAGLYCOLYSIS-PWY', 'glycolysis III (from glucose)'), ('Acetate-Formation', 'Fermentation to Acetate'), ('Alcohol-Biosynthesis', 'Fermentation to Alcohols'), ('CARBO-BIOSYNTHESIS', 'Sugar Biosynthesis'), ('CARBOXYLATES-DEG', 'Carboxylate Degradation'), ('Carbohydrates-Biosynthesis', 'Carbohydrate Biosynthesis'), ('Carbohydrates-Degradation', 'Ca…	[('rn00010', 'Glycolysis / Gluconeogenesis'), ('rn01110', 'Biosynthesis of secondary metabolites')]	0	1	FALSE
HISt2r	NF	proton + L-histidine <=> proton + L-histidine			0	1	FALSE
HKt	fig|476272.21.peg.384	ATP + Water + potassium --> ADP + proton + potassium + hydrogenphosphate	[]	[]	0	1	FALSE
HMBS	fig|476272.21.peg.3220	Water + 4.0 Porphobilinogen --> Hydroxymethylbilane + 4.0 Ammonium	[('Adenosylcobamide-Biosynthesis', 'Adenosylcobamide Biosynthesis'), ('Chlorophyll-Biosynthesis', 'Chlorophyll Biosynthesis'), ('Chlorophyll-a-Biosynthesis', 'Chlorophyll <i>a</i> Biosynthesis'), ('Cobalamin-Biosynthesis', 'Cobamide Biosynthesis'), ('Cobamide-De-Novo-Biosynthesis', 'Cobamide <i>de novo</i> Biosynthesis'), ('Cofactor-Biosynthesis', 'Cofactor, Prosthetic Group, Electron Carrier, an…	[('rn00860', 'Porphyrin and chlorophyll metabolism'), ('rn01110', 'Biosynthesis of secondary metabolites')]	0	1	FALSE
HOPNTAL	fig|476272.21.peg.2910	4-Hydroxy-2-oxopentanoate --> acetaldehyde + pyruvate	[('AROMATIC-COMPOUNDS-DEGRADATION', 'Aromatic Compound Degradation'), ('Amino-Acid-Degradation', 'Amino Acid Degradation'), ('Benzoate-Degradation', 'Benzoate Degradation'), ('CARBOXYLATES-DEG', 'Carboxylate Degradation'), ('Catechol-Degradation', 'Catechol Degradation'), ('Degradation', 'Degradation/Utilization/Assimilation'), ('MANDELATE-DEG', 'Mandelate Degradation'), ('PWY-2504', 'superpathwa…	[('rn00360', 'Phenylalanine metabolism'), ('rn00362', 'Benzoate degradation'), ('rn00621', 'Dioxin degradation'), ('rn00622', 'Xylene degradation'), ('rn01220', 'Degradation of aromatic compounds')]	0	1	FALSE
HPPK	fig|476272.21.peg.1174	2-Amino-4-hydroxy-6-hydroxymethyl-7,8-dihydropteridine + ATP --> 2-Amino-4-hydroxy-6-hydroxymethyl-7,8-dihydropteridine diphosphate + AMP + proton	[('6-HM-Dihydropterin-PP-Biosynthesis', '6-Hydroxymethyl-Dihydropterin Diphosphate Biosynthesis'), ('ALL-CHORISMATE-PWY', 'superpathway of chorismate metabolism'), ('Cofactor-Biosynthesis', 'Cofactor, Prosthetic Group, Electron Carrier, and Vitamin Biosynthesis'), ('FOLSYN-PWY', 'superpathway of tetrahydrofolate biosynthesis and salvage'), ('Folate-Biosynthesis', 'Folate Biosynthesis'), ('PWY-614…	[('rn00790', 'Folate biosynthesis')]	0	1	FALSE
HPPK2	fig|476272.21.peg.1174	6-hydroxymethyl dihydropterin + ATP --> 6-hydroxymethyl-dihydropterin pyrophosphate + AMP + proton			0	1	FALSE
HSDx	fig|476272.21.peg.2480	L-homoserine + Nicotinamide adenine dinucleotide --> L-Aspartate 4-semialdehyde + proton + Nicotinamide adenine dinucleotide - reduced	[('Amino-Acid-Biosynthesis', 'Amino Acid Biosynthesis'), ('HOMOSERSYN-PWY', 'L-homoserine biosynthesis'), ('IND-AMINO-ACID-SYN', 'Proteinogenic Amino Acid Biosynthesis'), ('ISOLEUCINE-SYN', 'L-isoleucine Biosynthesis'), ('MET-SAM-PWY', 'superpathway of <i>S</i>-adenosyl-L-methionine biosynthesis'), ('METHIONINE-SYN', 'L-methionine Biosynthesis'), ('METSYN-PWY', 'superpathway of L-homoserine and L…	[('rn00260', 'Glycine, serine and threonine metabolism'), ('rn00270', 'Cysteine and methionine metabolism'), ('rn00300', 'Lysine biosynthesis'), ('rn01110', 'Biosynthesis of secondary metabolites'), ('rn01230', 'Biosynthesis of amino acids')]	0	1	FALSE
HSDy	fig|476272.21.peg.2480	L-homoserine + Nicotinamide adenine dinucleotide phosphate <=> L-Aspartate 4-semialdehyde + proton + Nicotinamide adenine dinucleotide phosphate - reduced	[('Amino-Acid-Biosynthesis', 'Amino Acid Biosynthesis'), ('HOMOSERSYN-PWY', 'L-homoserine biosynthesis'), ('IND-AMINO-ACID-SYN', 'Proteinogenic Amino Acid Biosynthesis'), ('ISOLEUCINE-SYN', 'L-isoleucine Biosynthesis'), ('MET-SAM-PWY', 'superpathway of <i>S</i>-adenosyl-L-methionine biosynthesis'), ('METHIONINE-SYN', 'L-methionine Biosynthesis'), ('METSYN-PWY', 'superpathway of L-homoserine and L…	[('rn00260', 'Glycine, serine and threonine metabolism'), ('rn00270', 'Cysteine and methionine metabolism'), ('rn00300', 'Lysine biosynthesis'), ('rn01110', 'Biosynthesis of secondary metabolites'), ('rn01230', 'Biosynthesis of amino acids')]	0	1	FALSE
HSK	fig|476272.21.peg.2481	ATP + L-homoserine --> ADP + proton + O-phosphonato-L-homoserine(2-)	[('Amino-Acid-Biosynthesis', 'Amino Acid Biosynthesis'), ('HOMOSER-THRESYN-PWY', 'L-threonine biosynthesis'), ('IND-AMINO-ACID-SYN', 'Proteinogenic Amino Acid Biosynthesis'), ('ISOLEUCINE-SYN', 'L-isoleucine Biosynthesis'), ('METHIONINE-SYN', 'L-methionine Biosynthesis'), ('Methionine-De-novo-Biosynthesis', 'L-methionine <i>De Novo</i> Biosynthesis'), ('P4-PWY', 'superpathway of L-lysine, L-threo…	[('rn00260', 'Glycine, serine and threonine metabolism'), ('rn01230', 'Biosynthesis of amino acids')]	0	1	FALSE
HSST	fig|476272.21.peg.3881	L-homoserine + Succinyl-CoA --> Coenzyme A + O-Succinyl-L-homoserine	[('Amino-Acid-Biosynthesis', 'Amino Acid Biosynthesis'), ('HOMOSER-METSYN-PWY', 'L-methionine biosynthesis I'), ('IND-AMINO-ACID-SYN', 'Proteinogenic Amino Acid Biosynthesis'), ('MET-SAM-PWY', 'superpathway of <i>S</i>-adenosyl-L-methionine biosynthesis'), ('METHIONINE-SYN', 'L-methionine Biosynthesis'), ('METSYN-PWY', 'superpathway of L-homoserine and L-methionine biosynthesis'), ('Methionine-De…	[('rn00270', 'Cysteine and methionine metabolism'), ('rn00920', 'Sulfur metabolism'), ('rn01110', 'Biosynthesis of secondary metabolites'), ('rn01230', 'Biosynthesis of amino acids')]	0	1	FALSE
HXPRT	fig|476272.21.peg.1488	Hypoxanthine + 5-Phospho-alpha-D-ribose 1-diphosphate --> IMP + Diphosphate	[('Adenine-Adenosine-Salvage', 'Adenine and Adenosine Salvage'), ('Nucleotide-Biosynthesis', 'Nucleoside and Nucleotide Biosynthesis'), ('PUR-NUC-SYN', 'Purine Nucleotide Biosynthesis'), ('PWY-6609', 'adenine and adenosine salvage III'), ('PWY-6610', 'adenine salvage'), ('PWY66-409', 'superpathway of purine nucleotide salvage'), ('Purine-Nucleotides-Salvage', 'Purine Nucleotide Salvage')]	[('rn00230', 'Purine metabolism')]	0	1	FALSE
IBCOATA	fig|476272.21.peg.2237	acyl carrier protein + isobutyryl-CoA(4-) <=> 2-methylpropionyl-ACP,isobutyryl-ACP + Coenzyme A	[]	[]	0	1	FALSE
ICDHy	fig|476272.21.peg.3355	Isocitrate + Nicotinamide adenine dinucleotide phosphate --> 2-Oxoglutarate + carbon dioxide + Nicotinamide adenine dinucleotide phosphate - reduced			0	1	FALSE
IG3PS	fig|476272.21.peg.299	L-glutamine + 5-[(5-phospho-1-deoxyribulos-1-ylamino)methylideneamino]-1-(5-phosphoribosyl)imidazole-4-carboxamide --> 5-Amino-1-(5-Phospho-D-ribosyl)imidazole-4-carboxamide + D-erythro-1-(Imidazol-4-yl)glycerol 3-phosphate + L-glutamate(1-) + proton	[('Amino-Acid-Biosynthesis', 'Amino Acid Biosynthesis'), ('HISTIDINE-SYN', 'L-histidine Biosynthesis'), ('HISTSYN-PWY', 'L-histidine biosynthesis'), ('IND-AMINO-ACID-SYN', 'Proteinogenic Amino Acid Biosynthesis'), ('PRPP-PWY', 'superpathway of histidine, purine, and pyrimidine biosynthesis')]	[('rn00340', 'Histidine metabolism'), ('rn01110', 'Biosynthesis of secondary metabolites'), ('rn01230', 'Biosynthesis of amino acids')]	0	1	FALSE
IGPDH	fig|476272.21.peg.3481	D-erythro-1-(Imidazol-4-yl)glycerol 3-phosphate --> Water + 3-(Imidazol-4-yl)-2-oxopropyl phosphate	[('Amino-Acid-Biosynthesis', 'Amino Acid Biosynthesis'), ('HISTIDINE-SYN', 'L-histidine Biosynthesis'), ('HISTSYN-PWY', 'L-histidine biosynthesis'), ('IND-AMINO-ACID-SYN', 'Proteinogenic Amino Acid Biosynthesis'), ('PRPP-PWY', 'superpathway of histidine, purine, and pyrimidine biosynthesis')]	[('rn00340', 'Histidine metabolism'), ('rn01110', 'Biosynthesis of secondary metabolites'), ('rn01230', 'Biosynthesis of amino acids')]	-1.07468	1	FALSE
IGPS	fig|476272.21.peg.1337	1-(2-Carboxyphenylamino)-1-deoxy-D-ribulose 5-phosphate + proton --> C-(3-Indolyl)-glycerol 3-phosphate + carbon dioxide + Water	[('ALL-CHORISMATE-PWY', 'superpathway of chorismate metabolism'), ('Amino-Acid-Biosynthesis', 'Amino Acid Biosynthesis'), ('COMPLETE-ARO-PWY', 'superpathway of aromatic amino acid biosynthesis'), ('IND-AMINO-ACID-SYN', 'Proteinogenic Amino Acid Biosynthesis'), ('PWY-6629', 'superpathway of L-tryptophan biosynthesis'), ('TRPSYN-PWY', 'L-tryptophan biosynthesis'), ('TRYPTOPHAN-BIOSYNTHESIS', 'L-try…	[('rn00400', 'Phenylalanine, tyrosine and tryptophan biosynthesis'), ('rn01110', 'Biosynthesis of secondary metabolites'), ('rn01230', 'Biosynthesis of amino acids')]	0	1	FALSE
IHDCOATA	fig|476272.21.peg.2237	14-methyl-pentadecanoyl-ACP + Coenzyme A <=> acyl carrier protein + fa6coa,Iso-C16:0 CoA Isohexadecanoyl-CoA	[]	[]	0	1	FALSE
IHPDCOATA	fig|476272.21.peg.2237	15-methyl-hexa-decanoyl-ACP + Coenzyme A <=> acyl carrier protein + fa11coa, Iso-C17:0 CoA Isoheptadecanoyl-CoA	[]	[]	0	1	FALSE
IMACTD	fig|476272.21.peg.1868	Water + imidazole-4-acetaldehyde + Nicotinamide adenine dinucleotide --> 2.0 proton + imidazol-4-ylacetate + Nicotinamide adenine dinucleotide - reduced	[('AMINE-DEG', 'Amine and Polyamine Degradation'), ('Degradation', 'Degradation/Utilization/Assimilation'), ('PWY-6181', 'histamine degradation')]	[('rn00340', 'Histidine metabolism')]	0	1	FALSE
IMPC	fig|476272.21.peg.1112	Water + IMP <=> 5-Formamido-1-(5-phospho-D-ribosyl)imidazole-4-carboxamide	[('DENOVOPURINE2-PWY', 'superpathway of purine nucleotides <i>de novo</i> biosynthesis II'), ('IMP-Biosynthesis', "Inosine-5'-phosphate Biosynthesis"), ('Nucleotide-Biosynthesis', 'Nucleoside and Nucleotide Biosynthesis'), ('PRPP-PWY', 'superpathway of histidine, purine, and pyrimidine biosynthesis'), ('PUR-NUC-SYN', 'Purine Nucleotide Biosynthesis'), ('PWY-6123', "inosine-5'-phosphate biosynthes…	[('rn00230', 'Purine metabolism'), ('rn01110', 'Biosynthesis of secondary metabolites')]	-1.09993	1	FALSE
IMPD	fig|476272.21.peg.1110	Water + IMP + Nicotinamide adenine dinucleotide --> proton + Nicotinamide adenine dinucleotide - reduced + Xanthosine 5-phosphate	[('AROMATIC-COMPOUNDS-DEGRADATION', 'Aromatic Compound Degradation'), ('Adenosine-Nucleotides-Degradation', 'Adenosine Nucleotide Degradation'), ('DENOVOPURINE2-PWY', 'superpathway of purine nucleotides <i>de novo</i> biosynthesis II'), ('Degradation', 'Degradation/Utilization/Assimilation'), ('NUCLEO-DEG', 'Nucleoside and Nucleotide Degradation'), ('Nucleotide-Biosynthesis', 'Nucleoside and Nucl…	[('rn00230', 'Purine metabolism'), ('rn01110', 'Biosynthesis of secondary metabolites')]	0	1	FALSE
INSH	fig|476272.21.peg.372	Water + Inosine --> Hypoxanthine + D-ribose	[('AROMATIC-COMPOUNDS-DEGRADATION', 'Aromatic Compound Degradation'), ('Adenosine-Nucleotides-Degradation', 'Adenosine Nucleotide Degradation'), ('Degradation', 'Degradation/Utilization/Assimilation'), ('NUCLEO-DEG', 'Nucleoside and Nucleotide Degradation'), ('P165-PWY', 'superpathway of purines degradation in plants'), ('PWY-5044', 'purine nucleotides degradation I (plants)'), ('PWY-6596', 'aden…	[('rn00230', 'Purine metabolism')]	0	1	FALSE
IPDCOATA	fig|476272.21.peg.2237	13-methyl-tetra-decanoyl-ACP + Coenzyme A <=> acyl carrier protein + fa3coa,Iso-C15:0 CoA Isopentadecanoyl-CoA	[]	[]	0	1	FALSE
IPMDr	fig|476272.21.peg.3738	3-Carboxy-2-hydroxy-4-methylpentanoate + Nicotinamide adenine dinucleotide <=> 3-Carboxy-4-methyl-2-oxopentanoate + proton + Nicotinamide adenine dinucleotide - reduced	[('Amino-Acid-Biosynthesis', 'Amino Acid Biosynthesis'), ('BRANCHED-CHAIN-AA-SYN-PWY', 'superpathway of branched chain amino acid biosynthesis'), ('Energy-Metabolism', 'Generation of Precursor Metabolite and Energy'), ('IND-AMINO-ACID-SYN', 'Proteinogenic Amino Acid Biosynthesis'), ('LEUCINE-SYN', 'L-leucine Biosynthesis'), ('LEUSYN-PWY', 'L-leucine biosynthesis'), ('PWY-6871', '3-methylbutanol b…	[('rn00290', 'Valine, leucine and isoleucine biosynthesis'), ('rn01110', 'Biosynthesis of secondary metabolites'), ('rn01210', '2-Oxocarboxylic acid metabolism')]	0	1	FALSE
IPPMIa	fig|476272.21.peg.2049	3-Carboxy-2-hydroxy-4-methylpentanoate <=> 2-Isopropylmaleate + Water	[('Amino-Acid-Biosynthesis', 'Amino Acid Biosynthesis'), ('BRANCHED-CHAIN-AA-SYN-PWY', 'superpathway of branched chain amino acid biosynthesis'), ('Energy-Metabolism', 'Generation of Precursor Metabolite and Energy'), ('IND-AMINO-ACID-SYN', 'Proteinogenic Amino Acid Biosynthesis'), ('LEUCINE-SYN', 'L-leucine Biosynthesis'), ('LEUSYN-PWY', 'L-leucine biosynthesis'), ('PWY-6871', '3-methylbutanol b…	[('rn00290', 'Valine, leucine and isoleucine biosynthesis'), ('rn01110', 'Biosynthesis of secondary metabolites'), ('rn01210', '2-Oxocarboxylic acid metabolism')]	1.17161	1	FALSE
IPPMIb	fig|476272.21.peg.2049	2-Isopropylmaleate + Water <=> 3-Carboxy-3-hydroxy-4-methylpentanoate	[('Amino-Acid-Biosynthesis', 'Amino Acid Biosynthesis'), ('BRANCHED-CHAIN-AA-SYN-PWY', 'superpathway of branched chain amino acid biosynthesis'), ('Energy-Metabolism', 'Generation of Precursor Metabolite and Energy'), ('IND-AMINO-ACID-SYN', 'Proteinogenic Amino Acid Biosynthesis'), ('LEUCINE-SYN', 'L-leucine Biosynthesis'), ('LEUSYN-PWY', 'L-leucine biosynthesis'), ('PWY-6871', '3-methylbutanol b…	[('rn00290', 'Valine, leucine and isoleucine biosynthesis'), ('rn01110', 'Biosynthesis of secondary metabolites'), ('rn01210', '2-Oxocarboxylic acid metabolism')]	1.17161	1	FALSE
ISOBUTt2r	NF	proton + Isobutyrate, 2-Methylpropanoate <=> proton + Isobutyrate, 2-Methylpropanoate			0	1	FALSE
ISOCAPRt2r	NF	proton + Isocaproate <=> proton + Isocaproate			0	1	FALSE
ISOVALt2r	NF	proton + Isovalerate, 3-Methylbutanoate <=> proton + Isovalerate, 3-Methylbutanoate			0	1	FALSE
ITDCOATA	fig|476272.21.peg.2237	12-methyl-tridecanoyl-ACP + Coenzyme A <=> acyl carrier protein + fa1coa,Iso-C14:0 CoA Isotetradecanoyl-CoA	[]	[]	0	1	FALSE
IVCOATA	fig|476272.21.peg.2237	acyl carrier protein + Isovaleryl-CoA <=> 3-methylbutanoyl-ACP,isovaleryl-ACP + Coenzyme A	[]	[]	0	1	FALSE
KARA1	fig|476272.21.peg.2045	(R)-2,3-Dihydroxy-3-methylbutanoate + Nicotinamide adenine dinucleotide phosphate <=> (S)-2-Acetolactate + proton + Nicotinamide adenine dinucleotide phosphate - reduced	[]	[('rn00770', 'Pantothenate and CoA biosynthesis')]	-1.24229	1	FALSE
KARA2	fig|476272.21.peg.2045	(S)-2-Aceto-2-hydroxybutanoate + proton + Nicotinamide adenine dinucleotide phosphate - reduced <=> (R)-2,3-Dihydroxy-3-methylpentanoate + Nicotinamide adenine dinucleotide phosphate			-1.24229	1	FALSE
KARA3	fig|476272.21.peg.2045	(R)-2,3-Dihydroxy-3-methylbutanoate + Nicotinamide adenine dinucleotide phosphate <=> 2-Oxo-3-hydroxyisovalerate + proton + Nicotinamide adenine dinucleotide phosphate - reduced	[]	[('rn00290', 'Valine, leucine and isoleucine biosynthesis'), ('rn01110', 'Biosynthesis of secondary metabolites'), ('rn01210', '2-Oxocarboxylic acid metabolism'), ('rn01230', 'Biosynthesis of amino acids')]	-1.24229	1	FALSE
KAS14	fig|476272.21.peg.3894	Acetyl-ACP + proton + Malonyl-[acyl-carrier protein] --> acyl carrier protein + Acetoacetyl-ACP + carbon dioxide	[('FASYN-INITIAL-PWY', 'superpathway of fatty acid biosynthesis initiation (E. coli)'), ('Fatty-acid-biosynthesis', 'Fatty Acid Biosynthesis'), ('Lipid-Biosynthesis', 'Fatty Acid and Lipid Biosynthesis'), ('PWY-5965', 'fatty acid biosynthesis initiation III'), ('PWY-5966', 'fatty acid biosynthesis initiation II'), ('PWY-7388', 'octanoyl-[acyl-carrier protein] biosynthesis (mitochondria, yeast)'),…	[('rn00061', 'Fatty acid biosynthesis'), ('rn01212', 'Fatty acid metabolism')]	0	1	FALSE
KAS_HP	NF	2.0 proton + Malonyl-[acyl-carrier protein] + Myristoyl-ACP (n-C14:0ACP) + Nicotinamide adenine dinucleotide phosphate - reduced --> R-3-hydroxypalmitoyl-[acyl-carrier protein] + acyl carrier protein + carbon dioxide + Nicotinamide adenine dinucleotide phosphate			0	1	FALSE
KDOCT2	fig|476272.21.peg.2909	CTP + 3-Deoxy-D-manno-2-octulosonate --> CMP-3-deoxy-D-manno-octulosonate + Diphosphate	[('CARBO-BIOSYNTHESIS', 'Sugar Biosynthesis'), ('CMP-KDO-Biosynthesis', 'CMP-3-deoxy-D-<I>manno</I>-octulosonate Biosynthesis'), ('CMP-Sugar-Biosynthesis', 'CMP-sugar Biosynthesis'), ('Carbohydrates-Biosynthesis', 'Carbohydrate Biosynthesis'), ('Cell-Structure-Biosynthesis', 'Cell Structure Biosynthesis'), ('KDO-NAGLIPASYN-PWY', 'superpathway of (Kdo)<SUB>2</SUB>-lipid A biosynthesis'), ('LPSSYN-…	[('rn00540', 'Lipopolysaccharide biosynthesis')]	-1.23412	1	FALSE
KDOPP	fig|476272.21.peg.2911	Water + 3-Deoxy-D-manno-octulosonate 8-phosphate --> 3-Deoxy-D-manno-2-octulosonate + hydrogenphosphate	[('CARBO-BIOSYNTHESIS', 'Sugar Biosynthesis'), ('CMP-KDO-Biosynthesis', 'CMP-3-deoxy-D-<I>manno</I>-octulosonate Biosynthesis'), ('CMP-Sugar-Biosynthesis', 'CMP-sugar Biosynthesis'), ('Carbohydrates-Biosynthesis', 'Carbohydrate Biosynthesis'), ('Cell-Structure-Biosynthesis', 'Cell Structure Biosynthesis'), ('KDO-NAGLIPASYN-PWY', 'superpathway of (Kdo)<SUB>2</SUB>-lipid A biosynthesis'), ('LPSSYN-…	[('rn00540', 'Lipopolysaccharide biosynthesis')]	0	1	FALSE
L2A6ODs	NF	L-2-Amino-6-oxopimelate --> Water + proton + 2,3,4,5-Tetrahydrodipicolinate	[('Amino-Acid-Biosynthesis', 'Amino Acid Biosynthesis'), ('IND-AMINO-ACID-SYN', 'Proteinogenic Amino Acid Biosynthesis'), ('LYSINE-SYN', 'L-lysine Biosynthesis'), ('PWY-2942', 'L-lysine biosynthesis III')]	[('rn00300', 'Lysine biosynthesis'), ('rn01110', 'Biosynthesis of secondary metabolites'), ('rn01230', 'Biosynthesis of amino acids')]	0	1	FALSE
LACZ	fig|476272.21.peg.2676	Water + Lactose --> D-Galactose + D-glucose	[]	[]	0	1	FALSE
LCTSabc	NF	ATP + Water + Lactose --> ADP + proton + Lactose + hydrogenphosphate			0	1	FALSE
LDH_D	fig|476272.21.peg.36	(R)-lactate + Nicotinamide adenine dinucleotide <=> proton + Nicotinamide adenine dinucleotide - reduced + pyruvate	[('ALACAT2-PWY', 'L-alanine degradation II (to D-lactate)'), ('ALANINE-DEG', 'L-alanine Degradation'), ('Acetate-Formation', 'Fermentation to Acetate'), ('Alcohol-Biosynthesis', 'Fermentation to Alcohols'), ('Amino-Acid-Degradation', 'Amino Acid Degradation'), ('Antibiotic-Resistance', 'Antibiotic Resistance'), ('CARBOXYLATES-DEG', 'Carboxylate Degradation'), ('Carbohydrates-Degradation', 'Carboh…	[('rn00620', 'Pyruvate metabolism')]	0	1	FALSE
LDH_D2	fig|476272.21.peg.36	(R)-lactate + Ubiquinone-8 --> pyruvate + Ubiquinol-8	[('2-Chloroacrylates-Degradation', '2-Chloroacrylate-Degradation'), ('AEROBIC-RESPIRATION', 'Aerobic Respiration'), ('Aldehyde-Degradation', 'Aldehyde Degradation'), ('CHLORINATED-COMPOUNDS-DEG', 'Chlorinated Compound Degradation'), ('Degradation', 'Degradation/Utilization/Assimilation'), ('Detoxification', 'Detoxification'), ('Electron-Transfer', 'Electron Transfer'), ('Energy-Metabolism', 'Gene…	[]	0	1	FALSE
LEUO	NF	2.0 Water + 3.0 L-leucine --> carbon dioxide + 2.0 Isocaproate + Isovalerate, 3-Methylbutanoate + 3.0 Ammonium			0	1	FALSE
LLEUDr	fig|476272.21.peg.2968	Water + L-leucine + Nicotinamide adenine dinucleotide <=> 4-methyl-2-oxopentanoate + proton + Nicotinamide adenine dinucleotide - reduced + Ammonium			0	1	FALSE
LPAMS	NF	S-Acetyldihydrolipoamide + Thiamine diphosphate --> Hydroxy ethyl Thiamin diphosphate + lipoamide	[]	[('rn00010', 'Glycolysis / Gluconeogenesis'), ('rn00020', 'Citrate cycle (TCA cycle)'), ('rn00620', 'Pyruvate metabolism'), ('rn01110', 'Biosynthesis of secondary metabolites')]	0	1	FALSE
LPLIPAL1A120	fig|476272.21.peg.1125	1-acyl-sn-glycerol 3-phosphate(2-) + Water --> laurate + Glycerol 3-phosphate + proton	[]	[]	0	1	FALSE
LPLIPAL1A140	fig|476272.21.peg.1125	1-tetradecanoyl-sn-glycerol 3-phosphate + Water --> Glycerol 3-phosphate + proton + tetradecanoate (n-C14:0)	[]	[]	0	1	FALSE
LPLIPAL1A141	fig|476272.21.peg.1125	1-tetradec-7-enoyl-sn-glycerol 3-phosphate + Water --> Glycerol 3-phosphate + proton + tetradecenoate (n-C14:1)	[]	[]	0	1	FALSE
LPLIPAL1A160	fig|476272.21.peg.1125	1-hexadecanoyl-sn-glycerol 3-phosphate + Water --> Glycerol 3-phosphate + proton + Hexadecanoate (n-C16:0)	[]	[]	0	1	FALSE
LPLIPAL1A161	fig|476272.21.peg.1125	1-hexadec-9-enoyl-sn-glycerol 3-phosphate + Water --> Glycerol 3-phosphate + proton + Hexadecenoate (n-C16:1)	[]	[]	0	1	FALSE
LPLIPAL1A180	fig|476272.21.peg.1125	1-octadecanoyl-sn-glycerol 3-phosphate + Water --> Glycerol 3-phosphate + proton + octadecanoate (n-C18:0)	[]	[]	0	1	FALSE
LPLIPAL1A181	fig|476272.21.peg.1125	1-octadec-11-enoyl-sn-glycerol 3-phosphate + Water --> Glycerol 3-phosphate + proton + octadecenoate (n-C18:1)	[]	[]	0	1	FALSE
LPLIPAL1E120	fig|476272.21.peg.1125	1-Acyl-sn-glycero-3-phosphoethanolamine (n-C12:0) + Water --> laurate + sn-Glycero-3-phosphoethanolamine + proton	[]	[]	0	1	FALSE
LPLIPAL1E140	fig|476272.21.peg.1125	1-Acyl-sn-glycero-3-phosphoethanolamine (n-C14:0) + Water --> sn-Glycero-3-phosphoethanolamine + proton + tetradecanoate (n-C14:0)	[]	[]	0	1	FALSE
LPLIPAL1E141	fig|476272.21.peg.1125	1-Acyl-sn-glycero-3-phosphoethanolamine (n-C14:1) + Water --> sn-Glycero-3-phosphoethanolamine + proton + tetradecenoate (n-C14:1)	[]	[]	0	1	FALSE
LPLIPAL1E160	fig|476272.21.peg.1125	1-Acyl-sn-glycero-3-phosphoethanolamine (n-C16:0) + Water --> sn-Glycero-3-phosphoethanolamine + proton + Hexadecanoate (n-C16:0)	[]	[]	0	1	FALSE
LPLIPAL1E161	fig|476272.21.peg.1125	1-Acyl-sn-glycero-3-phosphoethanolamine (n-C16:1) + Water --> sn-Glycero-3-phosphoethanolamine + proton + Hexadecenoate (n-C16:1)	[]	[]	0	1	FALSE
LPLIPAL1E180	fig|476272.21.peg.1125	1-Acyl-sn-glycero-3-phosphoethanolamine (n-C18:0) + Water --> sn-Glycero-3-phosphoethanolamine + proton + octadecanoate (n-C18:0)	[]	[]	0	1	FALSE
LPLIPAL1E181	fig|476272.21.peg.1125	1-Acyl-sn-glycero-3-phosphoethanolamine (n-C18:1) + Water --> sn-Glycero-3-phosphoethanolamine + proton + octadecenoate (n-C18:1)	[]	[]	0	1	FALSE
LPLIPAL1G120	fig|476272.21.peg.1125	1-Acyl-sn-glycero-3-phosphoglycerol (n-C12:0) + Water --> laurate + Glycerophosphoglycerol + proton	[]	[]	0	1	FALSE
LPLIPAL1G140	fig|476272.21.peg.1125	1-Acyl-sn-glycero-3-phosphoglycerol (n-C14:0) + Water --> Glycerophosphoglycerol + proton + tetradecanoate (n-C14:0)	[]	[]	0	1	FALSE
LPLIPAL1G141	fig|476272.21.peg.1125	1-Acyl-sn-glycero-3-phosphoglycerol (n-C14:1) + Water --> Glycerophosphoglycerol + proton + tetradecenoate (n-C14:1)	[]	[]	0	1	FALSE
LPLIPAL1G160	fig|476272.21.peg.1125	1-Acyl-sn-glycero-3-phosphoglycerol (n-C16:0) + Water --> Glycerophosphoglycerol + proton + Hexadecanoate (n-C16:0)	[]	[]	0	1	FALSE
LPLIPAL1G161	fig|476272.21.peg.1125	1-Acyl-sn-glycero-3-phosphoglycerol (n-C16:1) + Water --> Glycerophosphoglycerol + proton + Hexadecenoate (n-C16:1)	[]	[]	0	1	FALSE
LPLIPAL1G180	fig|476272.21.peg.1125	1-Acyl-sn-glycero-3-phosphoglycerol (n-C18:0) + Water --> Glycerophosphoglycerol + proton + octadecanoate (n-C18:0)	[]	[]	0	1	FALSE
LPLIPAL1G181	fig|476272.21.peg.1125	1-Acyl-sn-glycero-3-phosphoglycerol (n-C18:1) + Water --> Glycerophosphoglycerol + proton + octadecenoate (n-C18:1)	[]	[]	0	1	FALSE
LPLIPAL2A120	fig|476272.21.peg.1125	2-dodecanoyl-sn-glycerol 3-phosphate + Water --> laurate + Glycerol 3-phosphate + 2.0 proton	[]	[]	0	1	FALSE
LPLIPAL2A140	fig|476272.21.peg.1125	2-tetradecanoyl-sn-glycerol 3-phosphate + Water --> Glycerol 3-phosphate + 2.0 proton + tetradecanoate (n-C14:0)	[]	[]	0	1	FALSE
LPLIPAL2A141	fig|476272.21.peg.1125	2-tetradec-7-enoyl-sn-glycerol 3-phosphate + Water --> Glycerol 3-phosphate + 2.0 proton + tetradecenoate (n-C14:1)	[]	[]	0	1	FALSE
LPLIPAL2A160	fig|476272.21.peg.1125	2-hexadecanoyl-sn-glycerol 3-phosphate + Water --> Glycerol 3-phosphate + 2.0 proton + Hexadecanoate (n-C16:0)	[]	[]	0	1	FALSE
LPLIPAL2A161	fig|476272.21.peg.1125	2-hexadec-9-enoyl-sn-glycerol 3-phosphate + Water --> Glycerol 3-phosphate + 2.0 proton + Hexadecenoate (n-C16:1)	[]	[]	0	1	FALSE
LPLIPAL2A180	fig|476272.21.peg.1125	2-octadecanoyl-sn-glycerol 3-phosphate + Water --> Glycerol 3-phosphate + 2.0 proton + octadecanoate (n-C18:0)	[]	[]	0	1	FALSE
LPLIPAL2A181	fig|476272.21.peg.1125	2-octadec-11-enoyl-sn-glycerol 3-phosphate + Water --> Glycerol 3-phosphate + 2.0 proton + octadecenoate (n-C18:1)	[]	[]	0	1	FALSE
LPLIPAL2E120	fig|476272.21.peg.1125	2-Acyl-sn-glycero-3-phosphoethanolamine (n-C12:0) + Water --> laurate + sn-Glycero-3-phosphoethanolamine + proton	[]	[]	0	1	FALSE
LPLIPAL2E140	fig|476272.21.peg.1125	2-Acyl-sn-glycero-3-phosphoethanolamine (n-C14:0) + Water --> sn-Glycero-3-phosphoethanolamine + proton + tetradecanoate (n-C14:0)	[]	[]	0	1	FALSE
LPLIPAL2E141	fig|476272.21.peg.1125	2-Acyl-sn-glycero-3-phosphoethanolamine (n-C14:1) + Water --> sn-Glycero-3-phosphoethanolamine + proton + tetradecenoate (n-C14:1)	[]	[]	0	1	FALSE
LPLIPAL2E160	fig|476272.21.peg.1125	2-Acyl-sn-glycero-3-phosphoethanolamine (n-C16:0) + Water --> sn-Glycero-3-phosphoethanolamine + proton + Hexadecanoate (n-C16:0)	[]	[]	0	1	FALSE
LPLIPAL2E161	fig|476272.21.peg.1125	2-Acyl-sn-glycero-3-phosphoethanolamine (n-C16:1) + Water --> sn-Glycero-3-phosphoethanolamine + proton + Hexadecenoate (n-C16:1)	[]	[]	0	1	FALSE
LPLIPAL2E180	fig|476272.21.peg.1125	2-Acyl-sn-glycero-3-phosphoethanolamine (n-C18:0) + Water --> sn-Glycero-3-phosphoethanolamine + proton + octadecanoate (n-C18:0)	[]	[]	0	1	FALSE
LPLIPAL2E181	fig|476272.21.peg.1125	2-Acyl-sn-glycero-3-phosphoethanolamine (n-C18:1) + Water --> sn-Glycero-3-phosphoethanolamine + proton + octadecenoate (n-C18:1)	[]	[]	0	1	FALSE
LPLIPAL2G120	fig|476272.21.peg.1125	2-Acyl-sn-glycero-3-phosphoglycerol (n-C12:0) + Water --> laurate + Glycerophosphoglycerol + proton	[]	[]	0	1	FALSE
LPLIPAL2G140	fig|476272.21.peg.1125	2-Acyl-sn-glycero-3-phosphoglycerol (n-C14:0) + Water --> Glycerophosphoglycerol + proton + tetradecanoate (n-C14:0)	[]	[]	0	1	FALSE
LPLIPAL2G141	fig|476272.21.peg.1125	2-Acyl-sn-glycero-3-phosphoglycerol (n-C14:1) + Water --> Glycerophosphoglycerol + proton + tetradecenoate (n-C14:1)	[]	[]	0	1	FALSE
LPLIPAL2G160	fig|476272.21.peg.1125	2-Acyl-sn-glycero-3-phosphoglycerol (n-C16:0) + Water --> Glycerophosphoglycerol + proton + Hexadecanoate (n-C16:0)	[]	[]	0	1	FALSE
LPLIPAL2G161	fig|476272.21.peg.1125	2-Acyl-sn-glycero-3-phosphoglycerol (n-C16:1) + Water --> Glycerophosphoglycerol + proton + Hexadecenoate (n-C16:1)	[]	[]	0	1	FALSE
LPLIPAL2G180	fig|476272.21.peg.1125	2-Acyl-sn-glycero-3-phosphoglycerol (n-C18:0) + Water --> Glycerophosphoglycerol + proton + octadecanoate (n-C18:0)	[]	[]	0	1	FALSE
LPLIPAL2G181	fig|476272.21.peg.1125	2-Acyl-sn-glycero-3-phosphoglycerol (n-C18:1) + Water --> Glycerophosphoglycerol + proton + octadecenoate (n-C18:1)	[]	[]	0	1	FALSE
LYSt2r	NF	proton + L-lysinium(1+) <=> proton + L-lysinium(1+)	[]	[]	0	1	FALSE
L_ILE3MR	fig|476272.21.peg.2968	Water + L-isoleucine + Nicotinamide adenine dinucleotide <=> 3-methyl-2-oxopentanoate + proton + Nicotinamide adenine dinucleotide - reduced + Ammonium			0	1	FALSE
L_LACD	fig|476272.21.peg.1094	2.0 Ferricytochrome c + (S)-lactate --> 2.0 Ferrocytochrome C + 2.0 proton + pyruvate			1.02558	1	FALSE
L_LACD2	fig|476272.21.peg.1094	(S)-lactate + Ubiquinone-8 --> pyruvate + Ubiquinol-8	[]	[]	1.02558	1	FALSE
L_LACD3	fig|476272.21.peg.1094	(S)-lactate + Menaquinone 8 --> Menaquinol 8 + pyruvate	[]	[]	1.02558	1	FALSE
L_LACt2r	NF	proton + (S)-lactate <=> proton + (S)-lactate	[]	[]	0	1	FALSE
L_VALMOD	fig|476272.21.peg.2968	Water + Nicotinamide adenine dinucleotide + L-valine <=> 3-methyl-2-oxobutanoate + proton + Nicotinamide adenine dinucleotide - reduced + Ammonium			0	1	FALSE
MALTATr	fig|476272.21.peg.1504	Acetyl-CoA + Maltose <=> Acetyl-maltose + Coenzyme A	[]	[]	1.19038	1	FALSE
MCOATA	fig|476272.21.peg.2237	acyl carrier protein + Malonyl-CoA <=> Coenzyme A + Malonyl-[acyl-carrier protein]	[('Antibiotic-Biosynthesis', 'Antibiotic Biosynthesis'), ('FASYN-INITIAL-PWY', 'superpathway of fatty acid biosynthesis initiation (E. coli)'), ('Fatty-acid-biosynthesis', 'Fatty Acid Biosynthesis'), ('Lipid-Biosynthesis', 'Fatty Acid and Lipid Biosynthesis'), ('PWY-4381', 'fatty acid biosynthesis initiation I'), ('PWY-5156', 'superpathway of fatty acid biosynthesis II (plant)'), ('PWY-6113', 'su…	[('rn00061', 'Fatty acid biosynthesis'), ('rn01212', 'Fatty acid metabolism')]	0	1	FALSE
MECDPDH2	fig|476272.21.peg.3862	2-C-methyl-D-erythritol 2,4-cyclodiphosphate + Nicotinamide adenine dinucleotide - reduced --> 1-hydroxy-2-methyl-2-(E)-butenyl 4-diphosphate + Water + Nicotinamide adenine dinucleotide	[]	[]	0	1	FALSE
MECDPS	fig|476272.21.peg.1855	2-phospho-4-(cytidine 5-diphospho)-2-C-methyl-D-erythritol --> 2-C-methyl-D-erythritol 2,4-cyclodiphosphate + CMP	[('Cofactor-Biosynthesis', 'Cofactor, Prosthetic Group, Electron Carrier, and Vitamin Biosynthesis'), ('DITERPENOID-SYN', 'Diterpenoid Biosynthesis'), ('Ergosterol-Biosynthesis', 'Ergosterol Biosynthesis'), ('GGPP-Biosynthesis', 'Geranylgeranyl Diphosphate Biosynthesis'), ('ISOPRENOIDS', 'Hemiterpene Biosynthesis'), ('Isopentenyl-Diphosphate-Biosynthesis', 'Isopentenyl Diphosphate Biosynthesis'),…	[('rn00900', 'Terpenoid backbone biosynthesis'), ('rn01110', 'Biosynthesis of secondary metabolites')]	0	1	FALSE
MEPCT	fig|476272.21.peg.2867	2-C-methyl-D-erythritol 4-phosphate + CTP + proton --> 4-(cytidine 5-diphospho)-2-C-methyl-D-erythritol + Diphosphate	[('Cofactor-Biosynthesis', 'Cofactor, Prosthetic Group, Electron Carrier, and Vitamin Biosynthesis'), ('DITERPENOID-SYN', 'Diterpenoid Biosynthesis'), ('Ergosterol-Biosynthesis', 'Ergosterol Biosynthesis'), ('GGPP-Biosynthesis', 'Geranylgeranyl Diphosphate Biosynthesis'), ('ISOPRENOIDS', 'Hemiterpene Biosynthesis'), ('Isopentenyl-Diphosphate-Biosynthesis', 'Isopentenyl Diphosphate Biosynthesis'),…	[('rn00900', 'Terpenoid backbone biosynthesis'), ('rn01110', 'Biosynthesis of secondary metabolites')]	0	1	FALSE
METALA1c	fig|476272.21.peg.3494	Water + L-methionyl-L-alanine <=> L-alanine + L-methionine	[]	[]	0	1	FALSE
METALAabc	fig|476272.21.peg.3642	ATP + Water + L-methionyl-L-alanine --> ADP + proton + L-methionyl-L-alanine + hydrogenphosphate	[]	[]	1.12216	1	FALSE
METAT	fig|476272.21.peg.481	ATP + Water + L-methionine --> S-Adenosyl-L-methionine + hydrogenphosphate + Diphosphate			0	1	FALSE
METFR	fig|476272.21.peg.2536	5-Methyltetrahydrofolate + Nicotinamide adenine dinucleotide phosphate <=> 2.0 proton + 5,10-Methylenetetrahydrofolate + Nicotinamide adenine dinucleotide phosphate - reduced	[]	[('rn00670', 'One carbon pool by folate')]	1.10881	1	FALSE
METS	fig|476272.21.peg.3720	5-Methyltetrahydrofolate + L-homocysteine --> proton + L-methionine + 5,6,7,8-Tetrahydrofolate			0	1	FALSE
METt2r	NF	proton + L-methionine <=> proton + L-methionine			0	1	FALSE
MG2abc	NF	ATP + Water + magnesium --> ADP + proton + magnesium + hydrogenphosphate	[]	[]	0	1	FALSE
MGSA	fig|476272.21.peg.3499	Dihydroxyacetone phosphate --> methylglyoxal + hydrogenphosphate	[]	[('rn00640', 'Propanoate metabolism')]	0	1	FALSE
MGt5	fig|476272.21.peg.3226	magnesium <=> magnesium	[]	[]	1.02726	1	FALSE
MLTP4	fig|476272.21.peg.187	Maltose + hydrogenphosphate <=> beta D-Glucose 1-phosphate + D-glucose	[]	[('rn00500', 'Starch and sucrose metabolism')]	0	1	FALSE
MMCD	fig|476272.21.peg.3546	proton + (S)-methylmalonyl-CoA(5-) --> carbon dioxide + Propanoyl-CoA	[]	[('rn00640', 'Propanoate metabolism')]	1.32172	1	FALSE
MNt2	fig|476272.21.peg.1743	proton + Mn2+ --> proton + Mn2+	[]	[]	1.63562	1	FALSE
NACt2r	NF	proton + Nicotinate <=> proton + Nicotinate			0	1	FALSE
NADK	fig|476272.21.peg.2266	ATP + Nicotinamide adenine dinucleotide --> ADP + proton + Nicotinamide adenine dinucleotide phosphate	[('Cofactor-Biosynthesis', 'Cofactor, Prosthetic Group, Electron Carrier, and Vitamin Biosynthesis'), ('NAD-Metabolism', 'NAD Metabolism'), ('NADPHOS-DEPHOS-PWY', 'NAD phosphorylation and dephosphorylation'), ('NADPHOS-DEPHOS-PWY-1', 'NAD phosphorylation and transhydrogenation'), ('PWY-5083', 'NAD/NADH phosphorylation and dephosphorylation'), ('PWY-7245', 'superpathway NAD/NADP-NADH/NADPH interco…	[('rn00760', 'Nicotinate and nicotinamide metabolism')]	0	1	FALSE
NADK2	fig|476272.21.peg.2266	dTTP + Nicotinamide adenine dinucleotide --> dTDP + proton + Nicotinamide adenine dinucleotide phosphate	[]	[]	0	1	FALSE
NADS1	fig|476272.21.peg.857	ATP + Deamino-NAD+ + Ammonium --> AMP + proton + Nicotinamide adenine dinucleotide + Diphosphate	[('Cofactor-Biosynthesis', 'Cofactor, Prosthetic Group, Electron Carrier, and Vitamin Biosynthesis'), ('NAD-Metabolism', 'NAD Metabolism'), ('NAD-SYN', 'NAD Biosynthesis'), ('PWY0-781', 'aspartate superpathway'), ('PYRIDNUCSYN-PWY', 'NAD <i>de novo</i> biosynthesis I (from aspartate)')]	[('rn00760', 'Nicotinate and nicotinamide metabolism')]	0	1	FALSE
NADS2	fig|476272.21.peg.857	ATP + Deamino-NAD+ + L-glutamine + Water --> AMP + L-glutamate(1-) + proton + Nicotinamide adenine dinucleotide + Diphosphate	[('Cofactor-Biosynthesis', 'Cofactor, Prosthetic Group, Electron Carrier, and Vitamin Biosynthesis'), ('NAD-Metabolism', 'NAD Metabolism'), ('NAD-SYN', 'NAD Biosynthesis'), ('NADSYN-PWY', 'NAD <i>de novo</i> biosynthesis II (from tryptophan)'), ('PWY-3502', 'superpathway of NAD biosynthesis in eukaryotes'), ('PWY-5381', 'pyridine nucleotide cycling (plants)'), ('PWY-5653', 'NAD biosynthesis from …	[('rn00760', 'Nicotinate and nicotinamide metabolism')]	0	1	FALSE
NDPK1	NF	ATP + GDP <=> ADP + GTP	[('DENOVOPURINE2-PWY', 'superpathway of purine nucleotides <i>de novo</i> biosynthesis II'), ('Metabolic-Regulators', 'Metabolic Regulator Biosynthesis'), ('Nucleotide-Biosynthesis', 'Nucleoside and Nucleotide Biosynthesis'), ('PPGPPMET-PWY', 'ppGpp biosynthesis'), ('PRPP-PWY', 'superpathway of histidine, purine, and pyrimidine biosynthesis'), ('PUR-NUC-SYN', 'Purine Nucleotide Biosynthesis'), ('…	[('rn00230', 'Purine metabolism')]	0	1	FALSE
NDPK2	NF	ATP + UDP <=> ADP + UTP	[('Deoxyribonucleotide-Biosynthesis', "2'-Deoxyribonucleotide Biosynthesis"), ('Nucleotide-Biosynthesis', 'Nucleoside and Nucleotide Biosynthesis'), ('PRPP-PWY', 'superpathway of histidine, purine, and pyrimidine biosynthesis'), ('PWY-7176', 'UTP and CTP <i>de novo</i> biosynthesis'), ('PWY-7196', 'superpathway of pyrimidine ribonucleosides salvage'), ('PWY-7208', 'superpathway of pyrimidine nucl…	[('rn00240', 'Pyrimidine metabolism')]	0	1	FALSE
NDPK3	NF	ATP + CDP <=> ADP + CTP	[('Nucleotide-Biosynthesis', 'Nucleoside and Nucleotide Biosynthesis'), ('PWY-7196', 'superpathway of pyrimidine ribonucleosides salvage'), ('PWY-7205', 'CMP phosphorylation'), ('PYR-NUC-SYN', 'Pyrimidine Nucleotide Biosynthesis'), ('Pyrimidine-Nucleotide-Salvage', 'Pyrimidine Nucleotide Salvage')]	[('rn00240', 'Pyrimidine metabolism')]	0	1	FALSE
NDPK4	NF	ATP + dTDP <=> ADP + dTTP	[('Deoxyribonucleotide-Biosynthesis', "2'-Deoxyribonucleotide Biosynthesis"), ('Metabolic-Clusters', 'Metabolic Clusters'), ('Nucleotide-Biosynthesis', 'Nucleoside and Nucleotide Biosynthesis'), ('PWY-6545', 'pyrimidine deoxyribonucleotides <i>de novo</i> biosynthesis III'), ('PWY-7184', 'pyrimidine deoxyribonucleotides <i>de novo</i> biosynthesis I'), ('PWY-7187', 'pyrimidine deoxyribonucleotide…	[('rn00240', 'Pyrimidine metabolism')]	0	1	FALSE
NDPK5	NF	ATP + dGDP <=> ADP + dGTP	[('DENOVOPURINE2-PWY', 'superpathway of purine nucleotides <i>de novo</i> biosynthesis II'), ('Deoxyribonucleotide-Biosynthesis', "2'-Deoxyribonucleotide Biosynthesis"), ('Guanosine-Deoxy-Denovo-Biosynthesis', 'Guanosine Deoxyribonucleotide <i>De Novo</i> Biosynthesis'), ('Metabolic-Clusters', 'Metabolic Clusters'), ('Nucleotide-Biosynthesis', 'Nucleoside and Nucleotide Biosynthesis'), ('PRPP-PWY…	[('rn00230', 'Purine metabolism')]	0	1	FALSE
NDPK6	NF	ATP + dUDP <=> ADP + dUTP	[('Deoxyribonucleotide-Biosynthesis', "2'-Deoxyribonucleotide Biosynthesis"), ('Metabolic-Clusters', 'Metabolic Clusters'), ('Nucleotide-Biosynthesis', 'Nucleoside and Nucleotide Biosynthesis'), ('PWY-6545', 'pyrimidine deoxyribonucleotides <i>de novo</i> biosynthesis III'), ('PWY-7184', 'pyrimidine deoxyribonucleotides <i>de novo</i> biosynthesis I'), ('PWY-7211', 'superpathway of pyrimidine deo…	[('rn00240', 'Pyrimidine metabolism')]	0	1	FALSE
NDPK7	NF	ATP + dCDP <=> ADP + dCTP	[('Deoxyribonucleotide-Biosynthesis', "2'-Deoxyribonucleotide Biosynthesis"), ('Metabolic-Clusters', 'Metabolic Clusters'), ('Nucleotide-Biosynthesis', 'Nucleoside and Nucleotide Biosynthesis'), ('PWY-6545', 'pyrimidine deoxyribonucleotides <i>de novo</i> biosynthesis III'), ('PWY-7184', 'pyrimidine deoxyribonucleotides <i>de novo</i> biosynthesis I'), ('PWY-7197', 'pyrimidine deoxyribonucleotide…	[('rn00240', 'Pyrimidine metabolism')]	0	1	FALSE
NDPK8	NF	ATP + dADP <=> ADP + dATP	[('Adenosine-Deoxy-Denovo-Bbiosynthesis', 'Adenosine Deoxyribonucleotide <i>De Novo</i> Biosynthesis'), ('DENOVOPURINE2-PWY', 'superpathway of purine nucleotides <i>de novo</i> biosynthesis II'), ('Deoxyribonucleotide-Biosynthesis', "2'-Deoxyribonucleotide Biosynthesis"), ('Metabolic-Clusters', 'Metabolic Clusters'), ('Nucleotide-Biosynthesis', 'Nucleoside and Nucleotide Biosynthesis'), ('PRPP-PW…	[('rn00230', 'Purine metabolism')]	0	1	FALSE
NDPK9	NF	ATP + IDP(3-) <=> ADP + ITP(3-)	[]	[('rn00230', 'Purine metabolism')]	0	1	FALSE
NH4tb	NF	Ammonium <=> Ammonium	[]	[]	0	1	FALSE
NMNP	NF	NMN --> NMN	[]	[]	0	1	FALSE
NNAM	fig|476272.21.peg.1323	Water + Nicotinamide --> Nicotinate + Ammonium	[('AROMATIC-COMPOUNDS-DEGRADATION', 'Aromatic Compound Degradation'), ('Cofactor-Biosynthesis', 'Cofactor, Prosthetic Group, Electron Carrier, and Vitamin Biosynthesis'), ('Degradation', 'Degradation/Utilization/Assimilation'), ('NAD-Metabolism', 'NAD Metabolism'), ('NAD-SYN', 'NAD Biosynthesis'), ('P345-PWY', 'aldoxime degradation'), ('PWY-3502', 'superpathway of NAD biosynthesis in eukaryotes')…	[('rn00760', 'Nicotinate and nicotinamide metabolism')]	0	1	FALSE
NNATr	fig|476272.21.peg.3451	ATP + proton + Nicotinate D-ribonucleotide --> Deamino-NAD+ + Diphosphate	[('Cofactor-Biosynthesis', 'Cofactor, Prosthetic Group, Electron Carrier, and Vitamin Biosynthesis'), ('NAD-Metabolism', 'NAD Metabolism'), ('NAD-SYN', 'NAD Biosynthesis'), ('NADSYN-PWY', 'NAD <i>de novo</i> biosynthesis II (from tryptophan)'), ('PWY-3502', 'superpathway of NAD biosynthesis in eukaryotes'), ('PWY-5381', 'pyridine nucleotide cycling (plants)'), ('PWY-5653', 'NAD biosynthesis from …	[('rn00760', 'Nicotinate and nicotinamide metabolism')]	0	1	FALSE
NO3t7	NF	Nitrite + Nitrate --> Nitrite + Nitrate			0	1	FALSE
NP1_r	fig|476272.21.peg.819	proton + Nicotinate + alpha-D-Ribose 1-phosphate <=> Nicotinate D-ribonucleoside + hydrogenphosphate	[]	[('rn00760', 'Nicotinate and nicotinamide metabolism')]	0	1	FALSE
NT5C	fig|476272.21.peg.1452	Water + Nicotinate D-ribonucleotide --> Nicotinate D-ribonucleoside + hydrogenphosphate	[]	[('rn00760', 'Nicotinate and nicotinamide metabolism')]	0	1	FALSE
NTD10	fig|476272.21.peg.1452	Water + Xanthosine 5-phosphate --> hydrogenphosphate + xanthosine	[('AROMATIC-COMPOUNDS-DEGRADATION', 'Aromatic Compound Degradation'), ('Adenosine-Nucleotides-Degradation', 'Adenosine Nucleotide Degradation'), ('Degradation', 'Degradation/Utilization/Assimilation'), ('NUCLEO-DEG', 'Nucleoside and Nucleotide Degradation'), ('P165-PWY', 'superpathway of purines degradation in plants'), ('PWY-5044', 'purine nucleotides degradation I (plants)'), ('PWY-5695', "inos…	[('rn00230', 'Purine metabolism'), ('rn01110', 'Biosynthesis of secondary metabolites')]	0	1	FALSE
NTD11	fig|476272.21.peg.1452	Water + IMP --> Inosine + hydrogenphosphate	[('AROMATIC-COMPOUNDS-DEGRADATION', 'Aromatic Compound Degradation'), ('Adenosine-Nucleotides-Degradation', 'Adenosine Nucleotide Degradation'), ('Degradation', 'Degradation/Utilization/Assimilation'), ('NUCLEO-DEG', 'Nucleoside and Nucleotide Degradation'), ('P165-PWY', 'superpathway of purines degradation in plants'), ('PWY-5044', 'purine nucleotides degradation I (plants)'), ('PWY-6596', 'aden…	[('rn00230', 'Purine metabolism')]	0	1	FALSE
NTD2	fig|476272.21.peg.1452	Water + UMP --> hydrogenphosphate + Uridine	[('Antibiotic-Biosynthesis', 'Antibiotic Biosynthesis'), ('Degradation', 'Degradation/Utilization/Assimilation'), ('NUCLEO-DEG', 'Nucleoside and Nucleotide Degradation'), ('PWY-7185', 'UTP and CTP dephosphorylation I'), ('PWY-7821', 'tunicamycin biosynthesis'), ('Pyrimidine-Degradation', 'Pyrimidine Nucleotide Degradation'), ('Pyrimidine-Ribonucleosides-Degradation', 'Pyrimidine Ribonucleoside De…	[('rn00240', 'Pyrimidine metabolism')]	0	1	FALSE
NTD3	fig|476272.21.peg.1452	dCMP + Water --> Deoxycytidine + hydrogenphosphate	[]	[('rn00240', 'Pyrimidine metabolism')]	0	1	FALSE
NTD4	fig|476272.21.peg.1452	CMP + Water --> Cytidine + hydrogenphosphate	[('Degradation', 'Degradation/Utilization/Assimilation'), ('NUCLEO-DEG', 'Nucleoside and Nucleotide Degradation'), ('PWY-7185', 'UTP and CTP dephosphorylation I'), ('Pyrimidine-Degradation', 'Pyrimidine Nucleotide Degradation'), ('Pyrimidine-Ribonucleosides-Degradation', 'Pyrimidine Ribonucleoside Degradation'), ('UTP-CTP-Dephosphorylation', 'UTP and CTP Dephosphorylation')]	[('rn00240', 'Pyrimidine metabolism')]	0	1	FALSE
NTD5	fig|476272.21.peg.1452	dTMP + Water --> hydrogenphosphate + Thymidine	[]	[('rn00240', 'Pyrimidine metabolism')]	0	1	FALSE
NTD5_a	fig|476272.21.peg.1452	Water + NMN --> hydrogenphosphate + N-Ribosylnicotinamide	[('Cofactor-Biosynthesis', 'Cofactor, Prosthetic Group, Electron Carrier, and Vitamin Biosynthesis'), ('NAD-BIOSYNTHESIS-II', 'NAD salvage pathway III (to nicotinamide riboside)'), ('NAD-Metabolism', 'NAD Metabolism'), ('NAD-SYN', 'NAD Biosynthesis'), ('PWY-5381', 'pyridine nucleotide cycling (plants)')]	[('rn00760', 'Nicotinate and nicotinamide metabolism')]	0	1	FALSE
NTD6	fig|476272.21.peg.1452	dAMP(2-) + Water --> 2-deoxyadenosine + hydrogenphosphate	[]	[('rn00230', 'Purine metabolism')]	0	1	FALSE
NTD7	fig|476272.21.peg.1452	AMP + Water --> Adenosine + hydrogenphosphate	[('Adenosine-Nucleotides-Degradation', 'Adenosine Nucleotide Degradation'), ('Degradation', 'Degradation/Utilization/Assimilation'), ('NUCLEO-DEG', 'Nucleoside and Nucleotide Degradation'), ('PWY-6353', 'purine nucleotides degradation II (aerobic)'), ('Purine-Degradation', 'Purine Nucleotide Degradation'), ('SALVADEHYPOX-PWY', 'adenosine nucleotides degradation II')]	[('rn00230', 'Purine metabolism')]	0	1	FALSE
NTD8	fig|476272.21.peg.1452	dGMP + Water --> Deoxyguanosine + hydrogenphosphate	[]	[('rn00230', 'Purine metabolism')]	0	1	FALSE
NTD9	fig|476272.21.peg.1452	GMP + Water --> Guanosine + hydrogenphosphate	[('AROMATIC-COMPOUNDS-DEGRADATION', 'Aromatic Compound Degradation'), ('Degradation', 'Degradation/Utilization/Assimilation'), ('Guanosine-Nucleotides-Degradation', 'Guanosine Nucleotide Degradation'), ('NUCLEO-DEG', 'Nucleoside and Nucleotide Degradation'), ('P165-PWY', 'superpathway of purines degradation in plants'), ('PWY-5044', 'purine nucleotides degradation I (plants)'), ('PWY-6353', 'puri…	[('rn00230', 'Purine metabolism')]	0	1	FALSE
NTPTP1	fig|476272.21.peg.2168	dGTP + Water --> Deoxyguanosine + triphosphate(5-)	[]	[('rn00230', 'Purine metabolism')]	0	1	FALSE
NTRIR2x	fig|476272.21.peg.1847	5.0 proton + 3.0 Nicotinamide adenine dinucleotide - reduced + Nitrite --> 2.0 Water + 3.0 Nicotinamide adenine dinucleotide + Ammonium	[('Degradation', 'Degradation/Utilization/Assimilation'), ('NITROGEN-DEG', 'Nitrogen Compound Metabolism'), ('Nitrate-Reduction', 'Nitrate Reduction'), ('Noncarbon-Nutrients', 'Inorganic Nutrient Metabolism'), ('Other-Degradation', 'Degradation/Utilization/Assimilation-Other'), ('PWY-5675', 'nitrate reduction V (assimilatory)'), ('PWY-723', 'alkylnitronates degradation')]	[('rn00910', 'Nitrogen metabolism')]	0	1	FALSE
NTRIR2y	fig|476272.21.peg.1847	5.0 proton + 3.0 Nicotinamide adenine dinucleotide phosphate - reduced + Nitrite --> 2.0 Water + 3.0 Nicotinamide adenine dinucleotide phosphate + Ammonium	[('Degradation', 'Degradation/Utilization/Assimilation'), ('NITROGEN-DEG', 'Nitrogen Compound Metabolism'), ('Nitrate-Reduction', 'Nitrate Reduction'), ('Noncarbon-Nutrients', 'Inorganic Nutrient Metabolism'), ('Other-Degradation', 'Degradation/Utilization/Assimilation-Other'), ('PWY-5675', 'nitrate reduction V (assimilatory)'), ('PWY-723', 'alkylnitronates degradation')]	[('rn00910', 'Nitrogen metabolism')]	0	1	FALSE
O2t	NF	O2 <=> O2	[]	[]	0	1	FALSE
OAADC	fig|476272.21.peg.3545	proton + Oxaloacetate --> carbon dioxide + pyruvate	[('AROMATIC-COMPOUNDS-DEGRADATION', 'Aromatic Compound Degradation'), ('Degradation', 'Degradation/Utilization/Assimilation'), ('METHYLGALLATE-DEGRADATION-PWY', 'methylgallate degradation'), ('P184-PWY', 'protocatechuate degradation I (<I>meta</I>-cleavage pathway)'), ('PWY-6338', 'superpathway of vanillin and vanillate degradation'), ('PWY-6339', 'syringate degradation'), ('Protocatechuate-Degra…	[('rn00620', 'Pyruvate metabolism')]	0	1	FALSE
OAASr	fig|476272.21.peg.3870	Citrate + Coenzyme A + proton <=> Acetyl-CoA + Water + Oxaloacetate	[('Alcohol-Biosynthesis', 'Fermentation to Alcohols'), ('Amino-Acid-Biosynthesis', 'Amino Acid Biosynthesis'), ('Energy-Metabolism', 'Generation of Precursor Metabolite and Energy'), ('Ethylene-Biosynthesis', 'Ethylene Biosynthesis'), ('FERMENTATION-PWY', 'mixed acid fermentation'), ('Fermentation ()', None), ('Fermentation-to-Acids', 'Fermentation to Short-Chain Fatty Acids'), ('GLUTAMINE-SYN', …	[('rn00020', 'Citrate cycle (TCA cycle)'), ('rn00630', 'Glyoxylate and dicarboxylate metabolism'), ('rn01110', 'Biosynthesis of secondary metabolites'), ('rn01200', 'Carbon metabolism'), ('rn01210', '2-Oxocarboxylic acid metabolism'), ('rn01230', 'Biosynthesis of amino acids')]	0	1	FALSE
OBTFL	fig|476272.21.peg.1150	2-Oxobutanoate + Coenzyme A --> Formate + Propanoyl-CoA	[('Amino-Acid-Degradation', 'Amino Acid Degradation'), ('Degradation', 'Degradation/Utilization/Assimilation'), ('PWY-5437', 'L-threonine degradation I'), ('Proteinogenic-Amino-Acids-Degradation', 'Proteinogenic Amino Acid Degradation'), ('THREOCAT-PWY', 'superpathway of L-threonine metabolism'), ('THREONINE-DEG', 'L-threonine Degradation')]	[('rn00640', 'Propanoate metabolism')]	1.42415	1	FALSE
OCBT	fig|476272.21.peg.2311	Carbamoyl phosphate + Ornithine <=> L-citrulline + proton + hydrogenphosphate	[('ARG+POLYAMINE-SYN', 'superpathway of arginine and polyamine biosynthesis'), ('ARGDEGRAD-PWY', 'L-arginine degradation V (arginine deiminase pathway)'), ('ARGININE-DEG', 'L-arginine Degradation'), ('ARGININE-SYN', 'L-arginine Biosynthesis'), ('ARGORNPROST-PWY', 'L-arginine degradation (Stickland reaction)'), ('ARGSYN-PWY', 'L-arginine biosynthesis I (via L-ornithine)'), ('ARGSYNBSUB-PWY', 'L-ar…	[('rn00330', 'Arginine and proline metabolism'), ('rn01110', 'Biosynthesis of secondary metabolites'), ('rn01230', 'Biosynthesis of amino acids')]	0	1	FALSE
OCOAT1r	fig|476272.21.peg.1382	acetoacetate + Succinyl-CoA <=> Acetoacetyl-CoA + Succinate	[('Energy-Metabolism', 'Generation of Precursor Metabolite and Energy'), ('OTHER-ENERGY', 'Other'), ('PWY66-368', 'ketolysis'), ('REDCITCYC', 'TCA cycle VIII (helicobacter)'), ('TCA-VARIANTS', 'TCA cycle')]	[('rn00072', 'Synthesis and degradation of ketone bodies'), ('rn00280', 'Valine, leucine and isoleucine degradation'), ('rn00650', 'Butanoate metabolism')]	1.12394	1	FALSE
OHPBAT	fig|476272.21.peg.3735	L-glutamate(1-) + 2-Oxo-3-hydroxy-4-phosphobutanoate <=> 2-Oxoglutarate + O-Phospho-4-hydroxy-L-threonine	[]	[('rn00750', 'Vitamin B6 metabolism')]	0	1	FALSE
OMCDC	NF	3-Carboxy-4-methyl-2-oxopentanoate + proton --> 4-methyl-2-oxopentanoate + carbon dioxide	[('Amino-Acid-Biosynthesis', 'Amino Acid Biosynthesis'), ('BRANCHED-CHAIN-AA-SYN-PWY', 'superpathway of branched chain amino acid biosynthesis'), ('Energy-Metabolism', 'Generation of Precursor Metabolite and Energy'), ('IND-AMINO-ACID-SYN', 'Proteinogenic Amino Acid Biosynthesis'), ('LEUCINE-SYN', 'L-leucine Biosynthesis'), ('LEUSYN-PWY', 'L-leucine biosynthesis'), ('PWY-6871', '3-methylbutanol b…	[('rn00290', 'Valine, leucine and isoleucine biosynthesis'), ('rn01110', 'Biosynthesis of secondary metabolites'), ('rn01210', '2-Oxocarboxylic acid metabolism')]	0	1	FALSE
OPHBDC	fig|476272.21.peg.2513	3-Octaprenyl-4-hydroxybenzoate + proton --> 2-Octaprenylphenol + carbon dioxide	[('ALL-CHORISMATE-PWY', 'superpathway of chorismate metabolism'), ('Cofactor-Biosynthesis', 'Cofactor, Prosthetic Group, Electron Carrier, and Vitamin Biosynthesis'), ('PWY-6708', 'ubiquinol-8 biosynthesis (prokaryotic)'), ('Quinone-Biosynthesis', 'Quinol and Quinone Biosynthesis'), ('UBISYN-PWY', 'superpathway of ubiquinol-8 biosynthesis (prokaryotic)'), ('Ubiquinone-Biosynthesis', 'Ubiquinol Bi…	[('rn00130', 'Ubiquinone and other terpenoid-quinone biosynthesis'), ('rn01110', 'Biosynthesis of secondary metabolites')]	0	1	FALSE
OXAte	NF	oxalate(2-) --> oxalate(2-)			0	1	FALSE
PACTH	fig|476272.21.peg.771	Water + Phosphonoacetaldehyde --> acetaldehyde + hydrogenphosphate	[('2-Aminoethylphosphonate-Degradation ()', None), ('Degradation', 'Degradation/Utilization/Assimilation'), ('Noncarbon-Nutrients', 'Inorganic Nutrient Metabolism'), ('PHOSPHONOTASE-PWY', '2-aminoethylphosphonate degradation I'), ('Phosphorus-Compounds', 'Phosphorus Compound Metabolism')]	[('rn00440', 'Phosphonate and phosphinate metabolism')]	0	1	FALSE
PAPPT2	fig|476272.21.peg.721	UDP-N-acetylmuramoyl-L-alanyl-gamma-D-glutamyl-L-lysyl-D-alanyl-D-alanine + Undecaprenyl phosphate --> Undecaprenyl-diphospho-N-acetylmuramoyl-L-alanyl-gamma-D-glutamyl-L-lysyl-D-alanyl-D-alanine + UMP	[]	[('rn00550', 'Peptidoglycan biosynthesis')]	0	1	FALSE
PAPPT3	fig|476272.21.peg.721	Undecaprenyl phosphate + UDP-N-acetylmuramoyl-L-alanyl-D-glutamyl-meso-2,6-diaminopimeloyl-D-alanyl-D-alanine --> Undecaprenyl-diphospho-N-acetylmuramoyl-L-alanyl-D-glutamyl-meso-2,6-diaminopimeloyl-D-alanyl-D-alanine + UMP	[('Cell-Structure-Biosynthesis', 'Cell Structure Biosynthesis'), ('Cell-Wall-Biosynthesis', 'Cell Wall Biosynthesis'), ('PEPTIDOGLYCANSYN-PWY', 'peptidoglycan biosynthesis I (<I>meso</I>-diaminopimelate containing)'), ('Peptidoglycan-Biosynthesis', 'Peptidoglycan Biosynthesis')]	[('rn00550', 'Peptidoglycan biosynthesis')]	0	1	FALSE
PC	fig|476272.21.peg.3797	ATP + Bicarbonate + pyruvate --> ADP + proton + Oxaloacetate + hydrogenphosphate	[('Autotrophic-CO2-Fixation', 'Autotrophic CO<sub>2</sub> Fixation'), ('C1-COMPOUNDS', 'C1 Compound Utilization and Assimilation'), ('CARBO-BIOSYNTHESIS', 'Sugar Biosynthesis'), ('CO2-Fixation', 'CO<sub>2</sub> Fixation'), ('Carbohydrates-Biosynthesis', 'Carbohydrate Biosynthesis'), ('Degradation', 'Degradation/Utilization/Assimilation'), ('Gluconeogenesis', 'Gluconeogenesis'), ('P42-PWY', 'incom…	[('rn00020', 'Citrate cycle (TCA cycle)'), ('rn00620', 'Pyruvate metabolism'), ('rn00720', 'Carbon fixation pathways in prokaryotes'), ('rn01200', 'Carbon metabolism'), ('rn01230', 'Biosynthesis of amino acids')]	0	1	FALSE
PC11M	fig|476272.21.peg.3204	S-Adenosyl-L-methionine + Precorrin 4 --> S-Adenosyl-L-homocysteine + proton + Precorrin 5	[('Adenosylcobamide-Biosynthesis', 'Adenosylcobamide Biosynthesis'), ('Cobalamin-Biosynthesis', 'Cobamide Biosynthesis'), ('Cobamide-De-Novo-Biosynthesis', 'Cobamide <i>de novo</i> Biosynthesis'), ('Cobyrinate-diamide-Biosynthesis', 'cob(II)yrinate <i>a,c</i>-diamide biosynthesis'), ('Cofactor-Biosynthesis', 'Cofactor, Prosthetic Group, Electron Carrier, and Vitamin Biosynthesis'), ('De-Novo-Aden…	[('rn00860', 'Porphyrin and chlorophyll metabolism')]	-1.29265	1	FALSE
PC17M	fig|476272.21.peg.3206	S-Adenosyl-L-methionine + Precorrin 3B --> S-Adenosyl-L-homocysteine + 3.0 proton + Precorrin 4	[('Adenosylcobamide-Biosynthesis', 'Adenosylcobamide Biosynthesis'), ('Cobalamin-Biosynthesis', 'Cobamide Biosynthesis'), ('Cobamide-De-Novo-Biosynthesis', 'Cobamide <i>de novo</i> Biosynthesis'), ('Cobyrinate-diamide-Biosynthesis', 'cob(II)yrinate <i>a,c</i>-diamide biosynthesis'), ('Cofactor-Biosynthesis', 'Cofactor, Prosthetic Group, Electron Carrier, and Vitamin Biosynthesis'), ('De-Novo-Aden…	[('rn00860', 'Porphyrin and chlorophyll metabolism')]	0	1	FALSE
PC20M	fig|476272.21.peg.3203	S-Adenosyl-L-methionine + dihydrosirohydrochlorin --> S-Adenosyl-L-homocysteine + proton + Precorrin 3 A	[('Adenosylcobamide-Biosynthesis', 'Adenosylcobamide Biosynthesis'), ('Cobalamin-Biosynthesis', 'Cobamide Biosynthesis'), ('Cobamide-De-Novo-Biosynthesis', 'Cobamide <i>de novo</i> Biosynthesis'), ('Cobyrinate-diamide-Biosynthesis', 'cob(II)yrinate <i>a,c</i>-diamide biosynthesis'), ('Cofactor-Biosynthesis', 'Cofactor, Prosthetic Group, Electron Carrier, and Vitamin Biosynthesis'), ('De-Novo-Aden…	[('rn00860', 'Porphyrin and chlorophyll metabolism')]	0	1	FALSE
PC6YM	fig|476272.21.peg.3207	2.0 S-Adenosyl-L-methionine + Precorrin 6B --> 2.0 S-Adenosyl-L-homocysteine + carbon dioxide + 2.0 proton + Precorrin 8	[]	[('rn00860', 'Porphyrin and chlorophyll metabolism')]	-1.3106	1	FALSE
PC8XM	fig|476272.21.peg.3212	proton + Precorrin 8 --> Hydrogenobyrinate	[('Adenosylcobamide-Biosynthesis', 'Adenosylcobamide Biosynthesis'), ('Cobalamin-Biosynthesis', 'Cobamide Biosynthesis'), ('Cobamide-De-Novo-Biosynthesis', 'Cobamide <i>de novo</i> Biosynthesis'), ('Cobyrinate-diamide-Biosynthesis', 'cob(II)yrinate <i>a,c</i>-diamide biosynthesis'), ('Cofactor-Biosynthesis', 'Cofactor, Prosthetic Group, Electron Carrier, and Vitamin Biosynthesis'), ('De-Novo-Aden…	[('rn00860', 'Porphyrin and chlorophyll metabolism')]	0	1	FALSE
PDHa	NF	proton + lipoamide + pyruvate --> S-Acetyldihydrolipoamide + carbon dioxide			0	1	FALSE
PDHbr	NF	S-Acetyldihydrolipoamide + Coenzyme A <=> Acetyl-CoA + dihydrolipoamide	[]	[('rn00010', 'Glycolysis / Gluconeogenesis'), ('rn00020', 'Citrate cycle (TCA cycle)'), ('rn00620', 'Pyruvate metabolism'), ('rn01110', 'Biosynthesis of secondary metabolites')]	0	1	FALSE
PGAMT	fig|476272.21.peg.1281	D-Glucosamine 1-phosphate <=> D-Glucosamine 6-phosphate	[('Anhydromuropeptides-Recycling', 'Anhydromuropeptide Recycling'), ('CARBO-BIOSYNTHESIS', 'Sugar Biosynthesis'), ('CMP-Legionaminate-Biosynthesis', 'CMP-legionaminate biosynthesis'), ('CMP-Sugar-Biosynthesis', 'CMP-sugar Biosynthesis'), ('Carbohydrates-Biosynthesis', 'Carbohydrate Biosynthesis'), ('Cell-Structure-Biosynthesis', 'Cell Structure Biosynthesis'), ('Cell-Wall-Biosynthesis', 'Cell Wal…	[('rn00520', 'Amino sugar and nucleotide sugar metabolism')]	0	1	FALSE
PGL	fig|476272.21.peg.3225	6-phospho-D-glucono-1,5-lactone + Water --> 6-Phospho-D-gluconate + proton	[('Alcohol-Biosynthesis', 'Fermentation to Alcohols'), ('C1-COMPOUNDS', 'C1 Compound Utilization and Assimilation'), ('Carbohydrates-Degradation', 'Carbohydrate Degradation'), ('Degradation', 'Degradation/Utilization/Assimilation'), ('Energy-Metabolism', 'Generation of Precursor Metabolite and Energy'), ('Entner-Duodoroff-Pathways', 'Entner-Duodoroff Pathways'), ('Fermentation ()', None), ('Ferme…	[('rn00030', 'Pentose phosphate pathway'), ('rn01110', 'Biosynthesis of secondary metabolites'), ('rn01200', 'Carbon metabolism')]	0	1	FALSE
PGLYCP	fig|476272.21.peg.1145	2-phosphonatoglycolate(3-) + Water --> glycolate + hydrogenphosphate	[('Energy-Metabolism', 'Generation of Precursor Metabolite and Energy'), ('PWY-181', 'photorespiration'), ('Photosynthesis ()', None)]	[('rn00630', 'Glyoxylate and dicarboxylate metabolism'), ('rn01110', 'Biosynthesis of secondary metabolites')]	0	1	FALSE
PGMT	NF	D-Glucose 1-phosphate <=> D-Glucose 6-phosphate	[('Antibiotic-Biosynthesis', 'Antibiotic Biosynthesis'), ('Ascorbate-Biosynthesis', 'Ascorbate Biosynthesis'), ('CARBO-BIOSYNTHESIS', 'Sugar Biosynthesis'), ('COLANSYN-PWY', 'colanic acid building blocks biosynthesis'), ('Carbohydrates-Biosynthesis', 'Carbohydrate Biosynthesis'), ('Carbohydrates-Degradation', 'Carbohydrate Degradation'), ('Cofactor-Biosynthesis', 'Cofactor, Prosthetic Group, Elec…	[('rn00010', 'Glycolysis / Gluconeogenesis'), ('rn00052', 'Galactose metabolism'), ('rn00500', 'Starch and sucrose metabolism'), ('rn00520', 'Amino sugar and nucleotide sugar metabolism'), ('rn00521', 'Streptomycin biosynthesis'), ('rn01110', 'Biosynthesis of secondary metabolites')]	0	1	FALSE
PGMT2	fig|476272.21.peg.186	beta D-Glucose 1-phosphate <=> beta-D-glucose 6-phosphate	[('Carbohydrates-Degradation', 'Carbohydrate Degradation'), ('Degradation', 'Degradation/Utilization/Assimilation'), ('MALTOSECAT-PWY', 'maltose degradation'), ('PWY-2721', 'trehalose degradation III'), ('PWY-2722', 'trehalose degradation IV'), ('PWY-7459', 'kojibiose degradation'), ('Sugars-And-Polysaccharides-Degradation', 'Sugar Degradation'), ('Trehalose-Degradation', 'Trehalose Degradation')]	[('rn00500', 'Starch and sucrose metabolism')]	0	1	FALSE
PGSA120	fig|476272.21.peg.2209	CDP-1,2-didodecanoylglycerol + Glycerol 3-phosphate --> CMP + proton + Phosphatidylglycerophosphate (didodecanoyl, n-C12:0)	[]	[]	0	1	FALSE
PGSA140	fig|476272.21.peg.2209	CDP-1,2-ditetradecanoylglycerol + Glycerol 3-phosphate --> CMP + proton + Phosphatidylglycerophosphate (ditetradecanoyl, n-C14:0)	[]	[]	0	1	FALSE
PGSA141	fig|476272.21.peg.2209	CDP-1,2-ditetradec-7-enoylglycerol + Glycerol 3-phosphate --> CMP + proton + Phosphatidylglycerophosphate (ditetradec-7-enoyl, n-C14:1)	[]	[]	0	1	FALSE
PGSA160	fig|476272.21.peg.2209	CDP-1,2-dihexadecanoylglycerol + Glycerol 3-phosphate --> CMP + proton + Phosphatidylglycerophosphate (dihexadecanoyl, n-C16:0)	[]	[]	0	1	FALSE
PGSA161	fig|476272.21.peg.2209	CDP-1,2-dihexadec-9-enoylglycerol + Glycerol 3-phosphate --> CMP + proton + Phosphatidylglycerophosphate (dihexadec-9-enoyl, n-C16:1)	[]	[]	0	1	FALSE
PGSA180	fig|476272.21.peg.2209	CDP-1,2-dioctadecanoylglycerol + Glycerol 3-phosphate --> CMP + proton + Phosphatidylglycerophosphate (dioctadecanoyl, n-C18:0)	[]	[]	0	1	FALSE
PGSA181	fig|476272.21.peg.2209	CDP-1,2-dioctadec-11-enoylglycerol + Glycerol 3-phosphate --> CMP + proton + Phosphatidylglycerophosphate (dioctadec-11-enoyl, n-C18:1)	[]	[]	0	1	FALSE
PGSAAI15	fig|476272.21.peg.2209	CDP-1,2-dianteisopentadecanoylglycerol (12-methyl-tetradecanoyl, anteiso-C15) + Glycerol 3-phosphate --> CMP + proton + Phosphatidylglycerophosphate (12-methyl-tetradecanoyl, anteiso-C15)	[]	[]	0	1	FALSE
PGSAAI17	fig|476272.21.peg.2209	CDP-1,2-dianteisoheptadecanoylglycerol (14-methyl-hexadecanoyl, anteiso-C17) + Glycerol 3-phosphate --> CMP + proton + Phosphatidylglycerophosphate (14-methyl-hexadecanoyl, anteiso-C17)	[]	[]	0	1	FALSE
PGSAI14	fig|476272.21.peg.2209	CDP-1,2-diisotetradecanoylglycerol (12-methyl-tridecanoyl, iso-C14) + Glycerol 3-phosphate --> CMP + proton + Phosphatidylglycerophosphate (12-methyltridecanoyl, iso-C14)	[]	[]	0	1	FALSE
PGSAI15	fig|476272.21.peg.2209	CDP-1,2-diisopentadecanoylglycerol (13-methyl-tetradecanoyl, iso-C15) + Glycerol 3-phosphate --> CMP + proton + Phosphatidylglycerophosphate (13-methyltetradecanoyl, iso-C15)	[]	[]	0	1	FALSE
PGSAI16	fig|476272.21.peg.2209	CDP-1,2-diisohexadecanoylglycerol (14-methyl-pentadecanoyl, iso-C16) + Glycerol 3-phosphate --> CMP + proton + Phosphatidylglycerophosphate (14-methylpentadecanoyl, iso-C16)	[]	[]	0	1	FALSE
PGSAI17	fig|476272.21.peg.2209	CDP-1,2-diisoheptadecanoylglycerol (15-methyl-hexadecanoyl, iso-C17) + Glycerol 3-phosphate --> CMP + proton + Phosphatidylglycerophosphate (15-methyl-hexadecanoyl, iso-C17)	[]	[]	0	1	FALSE
PHEt2r	NF	proton + L-phenylalanine <=> proton + L-phenylalanine	[]	[]	0	1	FALSE
PIabc	fig|476272.21.peg.334	ATP + Water + hydrogenphosphate --> ADP + proton + 2.0 hydrogenphosphate	[]	[]	0	1	FALSE
PMTCOATA	fig|476272.21.peg.2237	Coenzyme A + Palmitoyl-ACP (n-C16:0ACP) <=> acyl carrier protein + Palmitoyl-CoA (n-C16:0CoA)	[]	[('rn00061', 'Fatty acid biosynthesis'), ('rn01212', 'Fatty acid metabolism')]	0	1	FALSE
PNP	fig|476272.21.peg.819	hydrogenphosphate + N-Ribosylnicotinamide <=> proton + Nicotinamide + alpha-D-Ribose 1-phosphate	[]	[('rn00760', 'Nicotinate and nicotinamide metabolism')]	0	1	FALSE
PNTK	fig|476272.21.peg.3900	ATP + (R)-Pantothenate --> D-4-Phosphopantothenate + ADP + proton	[('COA-PWY-1', 'superpathway of coenzyme A biosynthesis III (mammals)'), ('CoA-Biosynthesis', 'Coenzyme A Biosynthesis'), ('Cofactor-Biosynthesis', 'Cofactor, Prosthetic Group, Electron Carrier, and Vitamin Biosynthesis'), ('PANTO-PWY', 'phosphopantothenate biosynthesis I'), ('PANTOSYN-PWY', 'superpathway of coenzyme A biosynthesis I (bacteria)'), ('PWY-3961', 'phosphopantothenate biosynthesis II…	[('rn00770', 'Pantothenate and CoA biosynthesis')]	0	1	FALSE
PNTOt4	NF	Sodium + (R)-Pantothenate --> Sodium + (R)-Pantothenate	[]	[]	0	1	FALSE
PPA	fig|476272.21.peg.477	Water + Diphosphate --> proton + 2.0 hydrogenphosphate	[('Degradation', 'Degradation/Utilization/Assimilation'), ('Glyphosate-Degradation', 'glyphosate degradation'), ('Noncarbon-Nutrients', 'Inorganic Nutrient Metabolism'), ('PWY-7805', '(aminomethyl)phosphonate degradation'), ('PWY-7807', 'glyphosate degradation III'), ('Phosphorus-Compounds', 'Phosphorus Compound Metabolism')]	[]	0	1	FALSE
PPAKr	fig|476272.21.peg.3266	ADP + Propanoyl phosphate <=> ATP + propionate	[('Alcohol-Degradation', 'Alcohol Degradation'), ('Amino-Acid-Degradation', 'Amino Acid Degradation'), ('Degradation', 'Degradation/Utilization/Assimilation'), ('Energy-Metabolism', 'Generation of Precursor Metabolite and Energy'), ('Fermentation ()', None), ('Fermentation-to-Acids', 'Fermentation to Short-Chain Fatty Acids'), ('Fermentation-to-propanoate', 'Fermentation to Propanoate'), ('PWY-54…	[('rn00640', 'Propanoate metabolism')]	1.20862	1	FALSE
PPBNGS	fig|476272.21.peg.3222	2.0 5-Amino-4-oxopentanoate --> 2.0 Water + proton + Porphobilinogen	[('Adenosylcobamide-Biosynthesis', 'Adenosylcobamide Biosynthesis'), ('Chlorophyll-Biosynthesis', 'Chlorophyll Biosynthesis'), ('Chlorophyll-a-Biosynthesis', 'Chlorophyll <i>a</i> Biosynthesis'), ('Cobalamin-Biosynthesis', 'Cobamide Biosynthesis'), ('Cobamide-De-Novo-Biosynthesis', 'Cobamide <i>de novo</i> Biosynthesis'), ('Cofactor-Biosynthesis', 'Cofactor, Prosthetic Group, Electron Carrier, an…	[('rn00860', 'Porphyrin and chlorophyll metabolism'), ('rn01110', 'Biosynthesis of secondary metabolites')]	0	1	FALSE
PPCDC	fig|476272.21.peg.3898	N-((R)-4-Phosphopantothenoyl)-L-cysteine + proton --> carbon dioxide + Pantetheine 4-phosphate	[('COA-PWY', 'coenzyme A biosynthesis I (prokaryotic)'), ('COA-PWY-1', 'superpathway of coenzyme A biosynthesis III (mammals)'), ('CoA-Biosynthesis', 'Coenzyme A Biosynthesis'), ('Cofactor-Biosynthesis', 'Cofactor, Prosthetic Group, Electron Carrier, and Vitamin Biosynthesis'), ('PANTOSYN-PWY', 'superpathway of coenzyme A biosynthesis I (bacteria)'), ('PWY-4221', 'superpathway of coenzyme A biosy…	[('rn00770', 'Pantothenate and CoA biosynthesis')]	0	1	FALSE
PPCKr	fig|476272.21.peg.2169	ATP + Oxaloacetate <=> ADP + carbon dioxide + Phosphoenolpyruvate	[('CARBO-BIOSYNTHESIS', 'Sugar Biosynthesis'), ('Carbohydrates-Biosynthesis', 'Carbohydrate Biosynthesis'), ('Energy-Metabolism', 'Generation of Precursor Metabolite and Energy'), ('GLUCONEO-PWY', 'gluconeogenesis I'), ('Gluconeogenesis', 'Gluconeogenesis'), ('PWY-561', 'superpathway of glyoxylate cycle and fatty acid degradation'), ('PWY-7117', 'C4 photosynthetic carbon assimilation cycle, PEPCK…	[('rn00010', 'Glycolysis / Gluconeogenesis'), ('rn00020', 'Citrate cycle (TCA cycle)'), ('rn00620', 'Pyruvate metabolism'), ('rn00710', 'Carbon fixation in photosynthetic organisms'), ('rn01110', 'Biosynthesis of secondary metabolites'), ('rn01200', 'Carbon metabolism')]	0	1	FALSE
PPDK	fig|476272.21.peg.3161	ATP + hydrogenphosphate + pyruvate --> AMP + proton + Phosphoenolpyruvate + Diphosphate	[('Amino-Acid-Biosynthesis', 'Amino Acid Biosynthesis'), ('Energy-Metabolism', 'Generation of Precursor Metabolite and Energy'), ('GLUTAMINE-SYN', 'L-glutamine Biosynthesis'), ('IND-AMINO-ACID-SYN', 'Proteinogenic Amino Acid Biosynthesis'), ('PWY-241', 'C4 photosynthetic carbon assimilation cycle, NADP-ME type'), ('PWY-6549', 'L-glutamine biosynthesis III'), ('PWY-7115', 'C4 photosynthetic carbon…	[('rn00620', 'Pyruvate metabolism'), ('rn00710', 'Carbon fixation in photosynthetic organisms'), ('rn00720', 'Carbon fixation pathways in prokaryotes'), ('rn01200', 'Carbon metabolism')]	0	1	FALSE
PPM	fig|476272.21.peg.1809	alpha-D-Ribose 1-phosphate <=> alpha-D-Ribose 5-phosphate	[('Degradation', 'Degradation/Utilization/Assimilation'), ('NUCLEO-DEG', 'Nucleoside and Nucleotide Degradation'), ('PWY0-1296', 'purine ribonucleosides degradation'), ('Purine-Degradation', 'Purine Nucleotide Degradation')]	[('rn00030', 'Pentose phosphate pathway'), ('rn00230', 'Purine metabolism')]	0	1	FALSE
PPNCL3	fig|476272.21.peg.3898	D-4-Phosphopantothenate + ATP + L-cysteine --> N-((R)-4-Phosphopantothenoyl)-L-cysteine + AMP + proton + Diphosphate	[('COA-PWY-1', 'superpathway of coenzyme A biosynthesis III (mammals)'), ('CoA-Biosynthesis', 'Coenzyme A Biosynthesis'), ('Cofactor-Biosynthesis', 'Cofactor, Prosthetic Group, Electron Carrier, and Vitamin Biosynthesis'), ('PWY-4221', 'superpathway of coenzyme A biosynthesis II (plants)'), ('PWY-7850', 'taurine biosynthesis II'), ('PWY-7851', 'coenzyme A biosynthesis II (eukaryotic)'), ('S-CONTA…	[('rn00770', 'Pantothenate and CoA biosynthesis')]	0	1	FALSE
PPTT	fig|476272.21.peg.3517	Isopentenyl diphosphate + all-trans-Pentaprenyl diphosphate --> all-trans-Hexaprenyl diphosphate + Diphosphate	[]	[]	0	1	FALSE
PRAGS	fig|476272.21.peg.1894	ATP + Glycine + 5-Phospho-beta-D-ribosylamine --> ADP + N1-(5-Phospho-D-ribosyl)glycinamide + proton + hydrogenphosphate	[('AIR-Biosynthesis', '5-Aminoimidazole Ribonucleotide Biosynthesis'), ('DENOVOPURINE2-PWY', 'superpathway of purine nucleotides <i>de novo</i> biosynthesis II'), ('Nucleotide-Biosynthesis', 'Nucleoside and Nucleotide Biosynthesis'), ('PRPP-PWY', 'superpathway of histidine, purine, and pyrimidine biosynthesis'), ('PUR-NUC-SYN', 'Purine Nucleotide Biosynthesis'), ('PWY-6121', '5-aminoimidazole rib…	[('rn00230', 'Purine metabolism'), ('rn01110', 'Biosynthesis of secondary metabolites')]	0	1	FALSE
PRAI	fig|476272.21.peg.1338	N-(5-Phospho-D-ribosyl)anthranilate <=> 1-(2-Carboxyphenylamino)-1-deoxy-D-ribulose 5-phosphate	[('ALL-CHORISMATE-PWY', 'superpathway of chorismate metabolism'), ('Amino-Acid-Biosynthesis', 'Amino Acid Biosynthesis'), ('COMPLETE-ARO-PWY', 'superpathway of aromatic amino acid biosynthesis'), ('IND-AMINO-ACID-SYN', 'Proteinogenic Amino Acid Biosynthesis'), ('PWY-6629', 'superpathway of L-tryptophan biosynthesis'), ('TRPSYN-PWY', 'L-tryptophan biosynthesis'), ('TRYPTOPHAN-BIOSYNTHESIS', 'L-try…	[('rn00400', 'Phenylalanine, tyrosine and tryptophan biosynthesis'), ('rn01110', 'Biosynthesis of secondary metabolites'), ('rn01230', 'Biosynthesis of amino acids')]	0	1	FALSE
PRAIS	fig|476272.21.peg.1892	ATP + 2-(Formamido)-N1-(5-phospho-D-ribosyl)acetamidine --> ADP + 5-amino-1-(5-phospho-D-ribosyl)imidazole + 2.0 proton + hydrogenphosphate	[('AIR-Biosynthesis', '5-Aminoimidazole Ribonucleotide Biosynthesis'), ('DENOVOPURINE2-PWY', 'superpathway of purine nucleotides <i>de novo</i> biosynthesis II'), ('Nucleotide-Biosynthesis', 'Nucleoside and Nucleotide Biosynthesis'), ('PRPP-PWY', 'superpathway of histidine, purine, and pyrimidine biosynthesis'), ('PUR-NUC-SYN', 'Purine Nucleotide Biosynthesis'), ('PWY-6121', '5-aminoimidazole rib…	[('rn00230', 'Purine metabolism'), ('rn01110', 'Biosynthesis of secondary metabolites')]	0	1	FALSE
PRAMPC	fig|476272.21.peg.3480	Water + 1-(5-Phosphoribosyl)-AMP --> 1-(5-Phosphoribosyl)-5-[(5-phosphoribosylamino)methylideneamino]imidazole-4-carboxamide	[('Amino-Acid-Biosynthesis', 'Amino Acid Biosynthesis'), ('HISTIDINE-SYN', 'L-histidine Biosynthesis'), ('HISTSYN-PWY', 'L-histidine biosynthesis'), ('IND-AMINO-ACID-SYN', 'Proteinogenic Amino Acid Biosynthesis'), ('PRPP-PWY', 'superpathway of histidine, purine, and pyrimidine biosynthesis')]	[('rn00340', 'Histidine metabolism'), ('rn01110', 'Biosynthesis of secondary metabolites'), ('rn01230', 'Biosynthesis of amino acids')]	0	1	FALSE
PRASCSi	fig|476272.21.peg.1188	5-amino-1-(5-phospho-D-ribosyl)imidazole-4-carboxylate + L-aspartate(1-) + ATP --> (S)-2-[5-Amino-1-(5-phospho-D-ribosyl)imidazole-4-carboxamido]succinate + ADP + proton + hydrogenphosphate	[('DENOVOPURINE2-PWY', 'superpathway of purine nucleotides <i>de novo</i> biosynthesis II'), ('IMP-Biosynthesis', "Inosine-5'-phosphate Biosynthesis"), ('Nucleotide-Biosynthesis', 'Nucleoside and Nucleotide Biosynthesis'), ('PRPP-PWY', 'superpathway of histidine, purine, and pyrimidine biosynthesis'), ('PUR-NUC-SYN', 'Purine Nucleotide Biosynthesis'), ('PWY-6123', "inosine-5'-phosphate biosynthes…	[('rn00230', 'Purine metabolism'), ('rn01110', 'Biosynthesis of secondary metabolites')]	0	1	FALSE
PRATPP	fig|476272.21.peg.3480	Water + 1-(5-Phosphoribosyl)-ATP --> proton + Diphosphate + 1-(5-Phosphoribosyl)-AMP	[('Amino-Acid-Biosynthesis', 'Amino Acid Biosynthesis'), ('HISTIDINE-SYN', 'L-histidine Biosynthesis'), ('HISTSYN-PWY', 'L-histidine biosynthesis'), ('IND-AMINO-ACID-SYN', 'Proteinogenic Amino Acid Biosynthesis'), ('PRPP-PWY', 'superpathway of histidine, purine, and pyrimidine biosynthesis')]	[('rn00340', 'Histidine metabolism'), ('rn01110', 'Biosynthesis of secondary metabolites'), ('rn01230', 'Biosynthesis of amino acids')]	0	1	FALSE
PRFGS	fig|476272.21.peg.1852	ATP + N2-Formyl-N1-(5-phospho-D-ribosyl)glycinamide + L-glutamine + Water --> ADP + 2-(Formamido)-N1-(5-phospho-D-ribosyl)acetamidine + L-glutamate(1-) + proton + hydrogenphosphate	[('AIR-Biosynthesis', '5-Aminoimidazole Ribonucleotide Biosynthesis'), ('DENOVOPURINE2-PWY', 'superpathway of purine nucleotides <i>de novo</i> biosynthesis II'), ('Nucleotide-Biosynthesis', 'Nucleoside and Nucleotide Biosynthesis'), ('PRPP-PWY', 'superpathway of histidine, purine, and pyrimidine biosynthesis'), ('PUR-NUC-SYN', 'Purine Nucleotide Biosynthesis'), ('PWY-6121', '5-aminoimidazole rib…	[('rn00230', 'Purine metabolism'), ('rn01110', 'Biosynthesis of secondary metabolites')]	1.23004	1	FALSE
PRMICI	fig|476272.21.peg.2470	1-(5-Phosphoribosyl)-5-[(5-phosphoribosylamino)methylideneamino]imidazole-4-carboxamide <=> 5-[(5-phospho-1-deoxyribulos-1-ylamino)methylideneamino]-1-(5-phosphoribosyl)imidazole-4-carboxamide	[('Amino-Acid-Biosynthesis', 'Amino Acid Biosynthesis'), ('HISTIDINE-SYN', 'L-histidine Biosynthesis'), ('HISTSYN-PWY', 'L-histidine biosynthesis'), ('IND-AMINO-ACID-SYN', 'Proteinogenic Amino Acid Biosynthesis'), ('PRPP-PWY', 'superpathway of histidine, purine, and pyrimidine biosynthesis')]	[('rn00340', 'Histidine metabolism'), ('rn01110', 'Biosynthesis of secondary metabolites'), ('rn01230', 'Biosynthesis of amino acids')]	0	1	FALSE
PSERT	fig|476272.21.peg.1250	3-phosphonatooxypyruvate(3-) + L-glutamate(1-) --> 2-Oxoglutarate + O-Phospho-L-serine	[('Amino-Acid-Biosynthesis', 'Amino Acid Biosynthesis'), ('CYSTEINE-SYN', 'L-cysteine Biosynthesis'), ('Degradation', 'Degradation/Utilization/Assimilation'), ('IND-AMINO-ACID-SYN', 'Proteinogenic Amino Acid Biosynthesis'), ('Noncarbon-Nutrients', 'Inorganic Nutrient Metabolism'), ('PWY-8010', 'L-cysteine biosynthesis IX (Trichomonas vaginalis)'), ('SER-GLYSYN-PWY', 'superpathway of L-serine and …	[('rn00260', 'Glycine, serine and threonine metabolism'), ('rn00680', 'Methane metabolism'), ('rn01200', 'Carbon metabolism'), ('rn01230', 'Biosynthesis of amino acids')]	0	1	FALSE
PSP_L	NF	Water + O-Phospho-L-serine --> hydrogenphosphate + L-serine	[('Amino-Acid-Biosynthesis', 'Amino Acid Biosynthesis'), ('Degradation', 'Degradation/Utilization/Assimilation'), ('IND-AMINO-ACID-SYN', 'Proteinogenic Amino Acid Biosynthesis'), ('Noncarbon-Nutrients', 'Inorganic Nutrient Metabolism'), ('SER-GLYSYN-PWY', 'superpathway of L-serine and glycine biosynthesis I'), ('SERINE-BIOSYNTHESIS', 'L-serine Biosynthesis'), ('SERSYN-PWY', 'L-serine biosynthesis…	[('rn00260', 'Glycine, serine and threonine metabolism'), ('rn00680', 'Methane metabolism'), ('rn01200', 'Carbon metabolism'), ('rn01230', 'Biosynthesis of amino acids')]	0	1	FALSE
PTA2	fig|476272.21.peg.3265	hydrogenphosphate + Propanoyl-CoA --> Coenzyme A + Propanoyl phosphate	[('Alcohol-Degradation', 'Alcohol Degradation'), ('Amino-Acid-Degradation', 'Amino Acid Degradation'), ('Degradation', 'Degradation/Utilization/Assimilation'), ('Energy-Metabolism', 'Generation of Precursor Metabolite and Energy'), ('Fermentation ()', None), ('Fermentation-to-Acids', 'Fermentation to Short-Chain Fatty Acids'), ('Fermentation-to-propanoate', 'Fermentation to Propanoate'), ('PWY-54…	[('rn00640', 'Propanoate metabolism')]	1.30664	1	FALSE
PTPAT	fig|476272.21.peg.3497	ATP + proton + Pantetheine 4-phosphate --> Dephospho-CoA + Diphosphate	[('COA-PWY', 'coenzyme A biosynthesis I (prokaryotic)'), ('COA-PWY-1', 'superpathway of coenzyme A biosynthesis III (mammals)'), ('CoA-Biosynthesis', 'Coenzyme A Biosynthesis'), ('Cofactor-Biosynthesis', 'Cofactor, Prosthetic Group, Electron Carrier, and Vitamin Biosynthesis'), ('PANTOSYN-PWY', 'superpathway of coenzyme A biosynthesis I (bacteria)'), ('PWY-4221', 'superpathway of coenzyme A biosy…	[('rn00770', 'Pantothenate and CoA biosynthesis')]	0	1	FALSE
PTRCabc	fig|476272.21.peg.2988	ATP + Water + Putrescine --> ADP + proton + hydrogenphosphate + Putrescine	[]	[]	-1.19886	1	FALSE
PUNP1	fig|476272.21.peg.819	Adenosine + hydrogenphosphate <=> Adenine + alpha-D-Ribose 1-phosphate	[('Adenine-Adenosine-Salvage', 'Adenine and Adenosine Salvage'), ('Degradation', 'Degradation/Utilization/Assimilation'), ('NUCLEO-DEG', 'Nucleoside and Nucleotide Degradation'), ('Nucleotide-Biosynthesis', 'Nucleoside and Nucleotide Biosynthesis'), ('P121-PWY', 'adenine and adenosine salvage I'), ('PUR-NUC-SYN', 'Purine Nucleotide Biosynthesis'), ('PWY-5532', 'nucleoside and nucleotide degradati…	[('rn00230', 'Purine metabolism')]	0	1	FALSE
PUNP2	fig|476272.21.peg.819	2-deoxyadenosine + hydrogenphosphate <=> 2-Deoxy-D-ribose 1-phosphate + Adenine	[('Degradation', 'Degradation/Utilization/Assimilation'), ('NUCLEO-DEG', 'Nucleoside and Nucleotide Degradation'), ('PWY-7179', 'purine deoxyribonucleosides degradation I'), ('PWY0-1297', 'superpathway of purine deoxyribonucleosides degradation'), ('Purine-Degradation', 'Purine Nucleotide Degradation')]	[('rn00230', 'Purine metabolism')]	0	1	FALSE
PUNP3	fig|476272.21.peg.819	Guanosine + hydrogenphosphate <=> Guanine + alpha-D-Ribose 1-phosphate	[('Degradation', 'Degradation/Utilization/Assimilation'), ('Guanine-Guanosine-Salvage', 'Guanine and Guanosine Salvage'), ('Guanosine-Nucleotides-Degradation', 'Guanosine Nucleotide Degradation'), ('NUCLEO-DEG', 'Nucleoside and Nucleotide Degradation'), ('Nucleotide-Biosynthesis', 'Nucleoside and Nucleotide Biosynthesis'), ('PUR-NUC-SYN', 'Purine Nucleotide Biosynthesis'), ('PWY-5532', 'nucleosid…	[('rn00230', 'Purine metabolism')]	0	1	FALSE
PUNP4	fig|476272.21.peg.819	Deoxyguanosine + hydrogenphosphate <=> 2-Deoxy-D-ribose 1-phosphate + Guanine	[('Degradation', 'Degradation/Utilization/Assimilation'), ('NUCLEO-DEG', 'Nucleoside and Nucleotide Degradation'), ('PWY-7179', 'purine deoxyribonucleosides degradation I'), ('PWY-7179-1', 'purine deoxyribonucleosides degradation II'), ('PWY0-1297', 'superpathway of purine deoxyribonucleosides degradation'), ('Purine-Degradation', 'Purine Nucleotide Degradation')]	[('rn00230', 'Purine metabolism')]	0	1	FALSE
PUNP5	fig|476272.21.peg.819	Inosine + hydrogenphosphate <=> Hypoxanthine + alpha-D-Ribose 1-phosphate	[('Adenine-Adenosine-Salvage', 'Adenine and Adenosine Salvage'), ('Adenosine-Nucleotides-Degradation', 'Adenosine Nucleotide Degradation'), ('Degradation', 'Degradation/Utilization/Assimilation'), ('NUCLEO-DEG', 'Nucleoside and Nucleotide Degradation'), ('Nucleotide-Biosynthesis', 'Nucleoside and Nucleotide Biosynthesis'), ('PUR-NUC-SYN', 'Purine Nucleotide Biosynthesis'), ('PWY-6353', 'purine nu…	[('rn00230', 'Purine metabolism')]	0	1	FALSE
PUNP6	fig|476272.21.peg.819	Deoxyinosine + hydrogenphosphate <=> 2-Deoxy-D-ribose 1-phosphate + Hypoxanthine	[('Degradation', 'Degradation/Utilization/Assimilation'), ('NUCLEO-DEG', 'Nucleoside and Nucleotide Degradation'), ('PWY-7179', 'purine deoxyribonucleosides degradation I'), ('PWY-7179-1', 'purine deoxyribonucleosides degradation II'), ('PWY0-1297', 'superpathway of purine deoxyribonucleosides degradation'), ('Purine-Degradation', 'Purine Nucleotide Degradation')]	[('rn00230', 'Purine metabolism')]	0	1	FALSE
PUNP7	fig|476272.21.peg.819	hydrogenphosphate + xanthosine <=> alpha-D-Ribose 1-phosphate + Xanthine	[('Degradation', 'Degradation/Utilization/Assimilation'), ('NUCLEO-DEG', 'Nucleoside and Nucleotide Degradation'), ('Nucleotide-Biosynthesis', 'Nucleoside and Nucleotide Biosynthesis'), ('PUR-NUC-SYN', 'Purine Nucleotide Biosynthesis'), ('PWY-5695', "inosine 5'-phosphate degradation"), ('PWY-6353', 'purine nucleotides degradation II (aerobic)'), ('PWY0-1296', 'purine ribonucleosides degradation')…	[('rn00230', 'Purine metabolism'), ('rn01110', 'Biosynthesis of secondary metabolites')]	0	1	FALSE
PYDAMK	fig|476272.21.peg.1177	ATP + Pyridoxamine --> ADP + proton + Pyridoxamine 5-phosphate	[('Cofactor-Biosynthesis', 'Cofactor, Prosthetic Group, Electron Carrier, and Vitamin Biosynthesis'), ('PLPSAL-PWY', "pyridoxal 5'-phosphate salvage I"), ('PWY-7204', "pyridoxal 5'-phosphate salvage II (plants)"), ('PWY0-845', "superpathway of pyridoxal 5'-phosphate biosynthesis and salvage"), ('Vitamin-B6-Biosynthesis', 'Vitamin B<sub>6</sub> Biosynthesis'), ('Vitamin-Biosynthesis', 'Vitamin Bio…	[('rn00750', 'Vitamin B6 metabolism')]	0	1	FALSE
PYDXK	fig|476272.21.peg.1177	ATP + Pyridoxal --> ADP + proton + Pyridoxal 5-phosphate			0	1	FALSE
PYDXNK	fig|476272.21.peg.1177	ATP + Pyridoxine --> ADP + proton + Pyridoxine 5-phosphate	[('Cofactor-Biosynthesis', 'Cofactor, Prosthetic Group, Electron Carrier, and Vitamin Biosynthesis'), ('HMP-PP-Biosynthesis', '4-amino-2-methyl-5-diphosphomethylpyrimidine biosynthesis'), ('PLPSAL-PWY', "pyridoxal 5'-phosphate salvage I"), ('PWY-7204', "pyridoxal 5'-phosphate salvage II (plants)"), ('PWY-7282', '4-amino-2-methyl-5-diphosphomethylpyrimidine biosynthesis (yeast)'), ('PWY0-845', "su…	[('rn00750', 'Vitamin B6 metabolism')]	0	1	FALSE
PYDXtr	NF	Pyridoxal <=> Pyridoxal			0	1	FALSE
R05224	fig|476272.21.peg.3208	2.0 ATP + 2.0 L-glutamine + Water + Hydrogenobyrinate --> 2.0 ADP + 2.0 L-glutamate(1-) + proton + Hydrogenobyrinate a,c diamide + Diphosphate	[]	[]	0	1	FALSE
RAFFabc	NF	ATP + Water + Raffinose --> ADP + proton + hydrogenphosphate + Raffinose			0	1	FALSE
RAFH	fig|476272.21.peg.1630	Water + Raffinose --> D-Fructose + Melibiose	[]	[('rn00052', 'Galactose metabolism')]	0	1	FALSE
RBFK	fig|476272.21.peg.3934	ATP + Riboflavin --> ADP + FMN + proton	[('Adenosylcobamide-Biosynthesis', 'Adenosylcobamide Biosynthesis'), ('Antibiotic-Biosynthesis', 'Antibiotic Biosynthesis'), ('Cobalamin-Biosynthesis', 'Cobamide Biosynthesis'), ('Cobamide-De-Novo-Biosynthesis', 'Cobamide <i>de novo</i> Biosynthesis'), ('Cofactor-Biosynthesis', 'Cofactor, Prosthetic Group, Electron Carrier, and Vitamin Biosynthesis'), ('DMB-Biosynthesis', '5,6-Dimethylbenzimidazo…	[('rn00740', 'Riboflavin metabolism')]	0	1	FALSE
RBP4E	fig|476272.21.peg.43	L-Ribulose 5-phosphate <=> D-xylulose 5-phosphate(2-)	[('ARABCAT-PWY', 'L-arabinose degradation I'), ('Ascorbate-Degradation', 'L-Ascorbate Degradation'), ('CARBOXYLATES-DEG', 'Carboxylate Degradation'), ('Carbohydrates-Degradation', 'Carbohydrate Degradation'), ('Degradation', 'Degradation/Utilization/Assimilation'), ('L-Arabinose-Degradation', 'L-arabinose Degradation'), ('LYXMET-PWY', 'L-lyxose degradation'), ('PWY-5257', 'superpathway of pentose…	[('rn00040', 'Pentose and glucuronate interconversions'), ('rn00053', 'Ascorbate and aldarate metabolism')]	0	1	FALSE
RE3351C	NF	5-Hydroxyisourate + Water <=> (R)-Allantoin + carbon dioxide	[]	[]	0	1	FALSE
RE3352C	NF	5-Hydroxyisourate + Water <=> Allantoin + carbon dioxide	[]	[]	0	1	FALSE
RHCCE	fig|476272.21.peg.3775	S-Ribosyl-L-homocysteine --> 4,5-dihydroxy-2,3-pentanedione + L-homocysteine	[('Amino-Acid-Biosynthesis', 'Amino Acid Biosynthesis'), ('Autoinducer-Biosynthesis', 'Autoinducer Biosynthesis'), ('CYSTEINE-SYN', 'L-cysteine Biosynthesis'), ('IND-AMINO-ACID-SYN', 'Proteinogenic Amino Acid Biosynthesis'), ('METHIONINE-SYN', 'L-methionine Biosynthesis'), ('Methionine-Salvage', 'L-methionine Salvage'), ('PWY-6151', '<i>S</i>-adenosyl-L-methionine cycle I'), ('PWY-6153', 'autoind…	[]	1.27668	1	FALSE
RIBFLVt2r	fig|476272.21.peg.2525	proton + Riboflavin <=> proton + Riboflavin	[]	[]	0	1	FALSE
RPI	fig|476272.21.peg.1472	alpha-D-Ribose 5-phosphate <=> D-ribulose 5-phosphate(2-)	[('Acetate-Formation', 'Fermentation to Acetate'), ('Alcohol-Biosynthesis', 'Fermentation to Alcohols'), ('Autotrophic-CO2-Fixation', 'Autotrophic CO<sub>2</sub> Fixation'), ('C1-COMPOUNDS', 'C1 Compound Utilization and Assimilation'), ('CALVIN-PWY', 'Calvin-Benson-Bassham cycle'), ('CARBO-BIOSYNTHESIS', 'Sugar Biosynthesis'), ('CARBOXYLATES-DEG', 'Carboxylate Degradation'), ('CO2-Fixation', 'CO<…	[('rn00030', 'Pentose phosphate pathway'), ('rn00710', 'Carbon fixation in photosynthetic organisms'), ('rn01110', 'Biosynthesis of secondary metabolites'), ('rn01200', 'Carbon metabolism'), ('rn01230', 'Biosynthesis of amino acids')]	0	1	FALSE
RZ5PP	NF	N1-(5-Phospho-alpha-D-ribosyl)-5,6-dimethylbenzimidazole + Water --> hydrogenphosphate + N1-(alpha-D-ribosyl)-5,6-dimethylbenzimidazole	[]	[('rn00860', 'Porphyrin and chlorophyll metabolism')]	0	1	FALSE
SARCOX	fig|476272.21.peg.1445	Water + O2 + Sarcosine --> formaldehyde + Glycine + Hydrogen peroxide			1.4848	1	FALSE
SBTDOX	fig|476272.21.peg.759	(S,S)-2,3-Butanediol + Nicotinamide adenine dinucleotide <=> (S)-Acetoin + proton + Nicotinamide adenine dinucleotide - reduced			0	1	FALSE
SERD_D	fig|476272.21.peg.2881	D-serine --> Ammonium + pyruvate	[]	[('rn00260', 'Glycine, serine and threonine metabolism')]	0	1	FALSE
SERt2r	NF	proton + L-serine <=> proton + L-serine	[]	[]	0	1	FALSE
SGAT	fig|476272.21.peg.3313	Glycerol 3-phosphate + Stearoyl-CoA (n-C18:0CoA) --> 1-octadecanoyl-sn-glycerol 3-phosphate + Coenzyme A			0	1	FALSE
SHCHD2	NF	dihydrosirohydrochlorin + Nicotinamide adenine dinucleotide --> proton + Nicotinamide adenine dinucleotide - reduced + sirohydrochlorin	[('Adenosylcobamide-Biosynthesis', 'Adenosylcobamide Biosynthesis'), ('Cobalamin-Biosynthesis', 'Cobamide Biosynthesis'), ('Cobamide-De-Novo-Biosynthesis', 'Cobamide <i>de novo</i> Biosynthesis'), ('Cobyrinate-diamide-Biosynthesis', 'cob(II)yrinate <i>a,c</i>-diamide biosynthesis'), ('Cofactor-Biosynthesis', 'Cofactor, Prosthetic Group, Electron Carrier, and Vitamin Biosynthesis'), ('De-Novo-Aden…	[('rn00860', 'Porphyrin and chlorophyll metabolism'), ('rn01110', 'Biosynthesis of secondary metabolites')]	0	1	FALSE
SO4t2	NF	proton + sulfate <=> proton + sulfate	[]	[]	0	1	FALSE
SPMDabc	fig|476272.21.peg.2988	ATP + Water + Spermidine --> ADP + proton + hydrogenphosphate + Spermidine	[]	[]	-1.19886	1	FALSE
STCOATA	fig|476272.21.peg.2237	Coenzyme A + Octadecanoyl-ACP (n-C18:0ACP) <=> acyl carrier protein + Stearoyl-CoA (n-C18:0CoA)	[]	[]	0	1	FALSE
SUCOAS	fig|476272.21.peg.1739	ATP + Coenzyme A + Succinate <=> ADP + hydrogenphosphate + Succinyl-CoA	[('Acetate-Formation', 'Fermentation to Acetate'), ('Autotrophic-CO2-Fixation', 'Autotrophic CO<sub>2</sub> Fixation'), ('C1-COMPOUNDS', 'C1 Compound Utilization and Assimilation'), ('CARBOXYLATES-DEG', 'Carboxylate Degradation'), ('CO2-Fixation', 'CO<sub>2</sub> Fixation'), ('Degradation', 'Degradation/Utilization/Assimilation'), ('Energy-Metabolism', 'Generation of Precursor Metabolite and Ener…	[('rn00020', 'Citrate cycle (TCA cycle)'), ('rn00640', 'Propanoate metabolism'), ('rn00720', 'Carbon fixation pathways in prokaryotes'), ('rn01110', 'Biosynthesis of secondary metabolites'), ('rn01200', 'Carbon metabolism')]	1.52558	1	FALSE
TAGURr	fig|476272.21.peg.2735	D-Altronate + Nicotinamide adenine dinucleotide <=> proton + Nicotinamide adenine dinucleotide - reduced + D-Tagaturonate	[('CARBOXYLATES-DEG', 'Carboxylate Degradation'), ('D-Galacturonate-Degradation', 'D-Galacturonate Degradation'), ('Degradation', 'Degradation/Utilization/Assimilation'), ('GALACT-GLUCUROCAT-PWY', 'superpathway of hexuronide and hexuronate degradation'), ('GALACTUROCAT-PWY', 'D-galacturonate degradation I'), ('PWY-6516', 'superpathway of microbial D-galacturonate and D-glucuronate degradation'), …	[('rn00040', 'Pentose and glucuronate interconversions')]	0	1	FALSE
TALA	fig|476272.21.peg.259	Glyceraldehyde 3-phosphate + Sedoheptulose 7-phosphate <=> D-Erythrose 4-phosphate + D-Fructose 6-phosphate	[('Acetate-Formation', 'Fermentation to Acetate'), ('C1-COMPOUNDS', 'C1 Compound Utilization and Assimilation'), ('CARBOXYLATES-DEG', 'Carboxylate Degradation'), ('Carbohydrates-Degradation', 'Carbohydrate Degradation'), ('Degradation', 'Degradation/Utilization/Assimilation'), ('Energy-Metabolism', 'Generation of Precursor Metabolite and Energy'), ('Fermentation ()', None), ('Fermentation-to-Acid…	[('rn00030', 'Pentose phosphate pathway'), ('rn01110', 'Biosynthesis of secondary metabolites'), ('rn01200', 'Carbon metabolism'), ('rn01230', 'Biosynthesis of amino acids')]	1.09952	1	FALSE
TARTD	fig|476272.21.peg.497	L-tartrate --> Water + Oxaloacetate	[]	[('rn00630', 'Glyoxylate and dicarboxylate metabolism')]	0	1	FALSE
TAURabc	fig|476272.21.peg.1346	ATP + Water + Taurine --> ADP + proton + hydrogenphosphate + Taurine	[]	[]	0	1	FALSE
TDCOATA	fig|476272.21.peg.2237	Coenzyme A + Myristoyl-ACP (n-C14:0ACP) <=> acyl carrier protein + Tetradecanoyl-CoA (n-C14:0CoA)	[]	[]	0	1	FALSE
TDG3PACT	fig|476272.21.peg.3313	Glycerol 3-phosphate + Tetradecanoyl-CoA (n-C14:0CoA) <=> 1-tetradecanoyl-sn-glycerol 3-phosphate + Coenzyme A			0	1	FALSE
TDPDRE	fig|476272.21.peg.668	dTDP-4-dehydro-6-deoxy-alpha-D-glucose(2-) --> dTDP-4-dehydro-6-deoxy-L-mannose(2-)	[]	[('rn00521', 'Streptomycin biosynthesis'), ('rn00523', 'Polyketide sugar unit biosynthesis'), ('rn01110', 'Biosynthesis of secondary metabolites')]	0	1	FALSE
TDPDRRr	fig|476272.21.peg.676	dTDP-4-dehydro-6-deoxy-L-mannose(2-) + proton + Nicotinamide adenine dinucleotide phosphate - reduced <=> dTDP-L-rhamnose + Nicotinamide adenine dinucleotide phosphate	[]	[('rn00521', 'Streptomycin biosynthesis'), ('rn00523', 'Polyketide sugar unit biosynthesis'), ('rn01110', 'Biosynthesis of secondary metabolites')]	0	1	FALSE
TECA1S140	fig|476272.21.peg.2908	24.0 CDPglycerol + Diglucosyl-1,2 dimyristoylglycerol <=> 24.0 CMP + 24.0 proton + Myristoyllipoteichoic acid (n=24), linked, unsubstituted	[]	[]	-1.0668	1	FALSE
TECA1S160	fig|476272.21.peg.2908	24.0 CDPglycerol + Diglucosyl-1,2 dipalmitoylglycerol <=> 24.0 CMP + 24.0 proton + Palmitoyllipoteichoic acid (n=24), linked, unsubstituted	[]	[]	-1.0668	1	FALSE
TECA1S180	fig|476272.21.peg.2908	24.0 CDPglycerol + Diglucosyl-1,2 distearoylglycerol <=> 24.0 CMP + 24.0 proton + Stearoyllipoteichoic acid (n=24), linked, unsubstituted	[]	[]	-1.0668	1	FALSE
TECA1SAI15	fig|476272.21.peg.2908	24.0 CDPglycerol + Diglucosyl-1,2 dianteisopentadecanoylglycerol <=> Anteisopentadecanoyllipoteichoic acid (n=24), linked, unsubstituted + 24.0 CMP + 24.0 proton	[]	[]	-1.0668	1	FALSE
TECA1SAI17	fig|476272.21.peg.2908	24.0 CDPglycerol + Diglucosyl-1,2 dianteisoheptadecanoylglycerol <=> Anteisoheptadecanoyllipoteichoic acid (n=24), linked, unsubstituted + 24.0 CMP + 24.0 proton	[]	[]	-1.0668	1	FALSE
TECA1SI14	fig|476272.21.peg.2908	24.0 CDPglycerol + Diglucosyl-1,2 diisotetradecanoylglycerol <=> 24.0 CMP + 24.0 proton + Isotetradecanoyllipoteichoic acid (n=24), linked, unsubstituted	[]	[]	-1.0668	1	FALSE
TECA1SI15	fig|476272.21.peg.2908	24.0 CDPglycerol + Diglucosyl-1,2 diisopentadecanoylglycerol <=> 24.0 CMP + 24.0 proton + Isopentadecanoyllipoteichoic acid (n=24), linked, unsubstituted	[]	[]	-1.0668	1	FALSE
TECA1SI16	fig|476272.21.peg.2908	24.0 CDPglycerol + Diglucosyl-1,2 diisohexadecanoylglycerol <=> 24.0 CMP + 24.0 proton + Isohexadecanoyllipoteichoic acid (n=24), linked, unsubstituted	[]	[]	-1.0668	1	FALSE
TECA1SI17	fig|476272.21.peg.2908	24.0 CDPglycerol + Diglucosyl-1,2 diisoheptadecanoylglycerol <=> 24.0 CMP + 24.0 proton + Isoheptadecanoyllipoteichoic acid (n=24), linked, unsubstituted	[]	[]	-1.0668	1	FALSE
TECAAE	fig|476272.21.peg.670	Peptidoglycan polymer (n-1 subunits) + Prenol-45n teichoic acid-alanine substituted <=> glycerol teichoic acid (n=45), linked, D-ala substituted + Undecaprenyl phosphate			0	1	FALSE
TECAGE	fig|476272.21.peg.670	Peptidoglycan polymer (n-1 subunits) + Prenol-45n teichoic acid-glucose substituted <=> glycerol teichoic acid (n=45), linked, glucose substituted + Undecaprenyl phosphate			0	1	FALSE
TECAUE	fig|476272.21.peg.670	Peptidoglycan polymer (n-1 subunits) + Prenol-45n teichoic acid <=> glycerol teichoic acid (n=45), linked, unsubstituted + Undecaprenyl phosphate			0	1	FALSE
TEICH45	fig|476272.21.peg.3103	45.0 UDP-N-acetyl-D-galactosamine(2-) + 45.0 UDP-D-glucuronate <=> 45.0 proton + teichuronic acid (GlcA + GalNac, 45 repeating unit) + 45.0 UDP + 45.0 UMP	[]	[]	0	1	FALSE
THRAi	fig|476272.21.peg.1532	L-threonine --> acetaldehyde + Glycine			0	1	FALSE
THRD	NF	Nicotinamide adenine dinucleotide + L-threonine --> L-2-amino-3-oxobutanoic acid + proton + Nicotinamide adenine dinucleotide - reduced	[('Amino-Acid-Degradation', 'Amino Acid Degradation'), ('Aminopropanol-Phosphate-Biosynthesis', 'Aminopropanol Phosphate Biosynthesis'), ('Cobalamin-Biosynthesis', 'Cobamide Biosynthesis'), ('Cobamide-De-Novo-Biosynthesis', 'Cobamide <i>de novo</i> Biosynthesis'), ('Cofactor-Biosynthesis', 'Cofactor, Prosthetic Group, Electron Carrier, and Vitamin Biosynthesis'), ('Degradation', 'Degradation/Util…	[('rn00260', 'Glycine, serine and threonine metabolism')]	0	1	FALSE
THRD_L	fig|476272.21.peg.3279	L-threonine --> 2-Oxobutanoate + Ammonium	[('Amino-Acid-Degradation', 'Amino Acid Degradation'), ('Degradation', 'Degradation/Utilization/Assimilation'), ('PWY66-428', 'L-threonine degradation V'), ('Proteinogenic-Amino-Acids-Degradation', 'Proteinogenic Amino Acid Degradation'), ('THREONINE-DEG', 'L-threonine Degradation')]	[('rn00260', 'Glycine, serine and threonine metabolism'), ('rn00290', 'Valine, leucine and isoleucine biosynthesis'), ('rn01110', 'Biosynthesis of secondary metabolites'), ('rn01230', 'Biosynthesis of amino acids')]	0	1	FALSE
THRS	fig|476272.21.peg.2167	Water + O-phosphonato-L-homoserine(2-) --> hydrogenphosphate + L-threonine	[('Amino-Acid-Biosynthesis', 'Amino Acid Biosynthesis'), ('HOMOSER-THRESYN-PWY', 'L-threonine biosynthesis'), ('IND-AMINO-ACID-SYN', 'Proteinogenic Amino Acid Biosynthesis'), ('ISOLEUCINE-SYN', 'L-isoleucine Biosynthesis'), ('P4-PWY', 'superpathway of L-lysine, L-threonine and L-methionine biosynthesis I'), ('PWY-3001', 'superpathway of L-isoleucine biosynthesis I'), ('PWY-724', 'superpathway of …	[('rn00260', 'Glycine, serine and threonine metabolism'), ('rn01230', 'Biosynthesis of amino acids')]	-1.1959	1	FALSE
THRt2r	NF	proton + L-threonine <=> proton + L-threonine	[]	[]	0	1	FALSE
TMDPK	fig|476272.21.peg.710	ATP + Thiamin --> AMP + proton + Thiamine diphosphate	[('Cofactor-Biosynthesis', 'Cofactor, Prosthetic Group, Electron Carrier, and Vitamin Biosynthesis'), ('PWY-6898', 'thiamine salvage III'), ('PWY-6907', 'thiamine diphosphate biosynthesis III (Staphylococcus)'), ('PWY-6908', 'thiamine diphosphate biosynthesis IV (eukaryotes)'), ('PWY-7356', 'thiamine salvage IV (yeast)'), ('THISYNARA-PWY', 'superpathway of thiamine diphosphate biosynthesis III (e…	[('rn00730', 'Thiamine metabolism')]	0	1	FALSE
TMDS	fig|476272.21.peg.3857	dUMP + 5,10-Methylenetetrahydrofolate --> 7,8-Dihydrofolate + dTMP	[('1CMET2-PWY', '<i>N</i><sup>10</sup>-formyl-tetrahydrofolate biosynthesis'), ('Cofactor-Biosynthesis', 'Cofactor, Prosthetic Group, Electron Carrier, and Vitamin Biosynthesis'), ('Deoxyribonucleotide-Biosynthesis', "2'-Deoxyribonucleotide Biosynthesis"), ('Folate-Biosynthesis', 'Folate Biosynthesis'), ('Folate-Transformations', 'Folate Transformations'), ('Metabolic-Clusters', 'Metabolic Cluste…	[('rn00240', 'Pyrimidine metabolism'), ('rn00670', 'One carbon pool by folate')]	-1.03025	1	FALSE
TRDOXOX	fig|476272.21.peg.548	Water + Peptide-L-methionine + Oxidized thioredoxin <=> Peptide-L-methionine (R)-S-oxide + Reduced thioredoxin			0	1	FALSE
TRDRr	fig|476272.21.peg.2285	proton + Nicotinamide adenine dinucleotide phosphate - reduced + Oxidized thioredoxin <=> Nicotinamide adenine dinucleotide phosphate + Reduced thioredoxin	[]	[('rn00240', 'Pyrimidine metabolism')]	0	1	FALSE
TREGLUDR2	fig|476272.21.peg.187	hydrogenphosphate + Trehalose <=> beta D-Glucose 1-phosphate + D-glucose	[('Carbohydrates-Degradation', 'Carbohydrate Degradation'), ('Degradation', 'Degradation/Utilization/Assimilation'), ('PWY-2722', 'trehalose degradation IV'), ('Sugars-And-Polysaccharides-Degradation', 'Sugar Degradation'), ('Trehalose-Degradation', 'Trehalose Degradation')]	[('rn00500', 'Starch and sucrose metabolism')]	0	1	FALSE
TRPS1	fig|476272.21.peg.1339	C-(3-Indolyl)-glycerol 3-phosphate + L-serine --> Glyceraldehyde 3-phosphate + Water + L-tryptophan	[]	[('rn00260', 'Glycine, serine and threonine metabolism'), ('rn00400', 'Phenylalanine, tyrosine and tryptophan biosynthesis'), ('rn01110', 'Biosynthesis of secondary metabolites'), ('rn01230', 'Biosynthesis of amino acids')]	0	1	FALSE
TRPS2	fig|476272.21.peg.1339	Indole + L-serine --> Water + L-tryptophan			0	1	FALSE
TRPS3	fig|476272.21.peg.1339	C-(3-Indolyl)-glycerol 3-phosphate --> Glyceraldehyde 3-phosphate + Indole			0	1	FALSE
TRSARr	NF	2-Hydroxy-3-oxopropanoate + proton + Nicotinamide adenine dinucleotide - reduced <=> D-glycerate + Nicotinamide adenine dinucleotide	[('Alcohol-Degradation', 'Alcohol Degradation'), ('CARBOXYLATES-DEG', 'Carboxylate Degradation'), ('D-Galactarate-Degradation', 'D-Galactarate Degradation'), ('D-Glucarate-Degradation', 'D-Glucarate Degradation'), ('Degradation', 'Degradation/Utilization/Assimilation'), ('GALACTARDEG-PWY', 'D-galactarate degradation I'), ('GLUCARDEG-PWY', '<i>D</i>-glucarate degradation I'), ('GLUCARGALACTSUPER-P…	[('rn00630', 'Glyoxylate and dicarboxylate metabolism')]	0	1	FALSE
TYRt2r	NF	proton + L-tyrosine <=> proton + L-tyrosine	[]	[]	0	1	FALSE
UAAGDS	fig|476272.21.peg.699	meso-2,6-Diaminoheptanedioate + ATP + UDP-N-acetylmuramoyl-L-alanyl-D-glutamate --> ADP + proton + hydrogenphosphate + UDP-N-acetylmuramoyl-L-alanyl-D-gamma-glutamyl-meso-2,6-diaminopimelate	[('Acetylmuramoyl-Pentapeptide-Biosynthesis', 'UDP-<i>N</i>-Acetylmuramoyl-Pentapeptide Biosynthesis'), ('Cell-Structure-Biosynthesis', 'Cell Structure Biosynthesis'), ('Cell-Wall-Biosynthesis', 'Cell Wall Biosynthesis'), ('PEPTIDOGLYCANSYN-PWY', 'peptidoglycan biosynthesis I (<I>meso</I>-diaminopimelate containing)'), ('PWY-6385', 'peptidoglycan biosynthesis III (mycobacteria)'), ('PWY-6387', 'U…	[('rn00300', 'Lysine biosynthesis'), ('rn00550', 'Peptidoglycan biosynthesis')]	0	1	FALSE
UACMAMAT	fig|476272.21.peg.3083	UDP-N-acetyl-D-mannosamine + Undecaprenyl diphospho N-acetyl-glucosamine <=> N-Acetyl-beta-D-mannosaminyl-1,4-N-acetyl-D- glucosaminyldiphosphoundecaprenol + proton + UDP	[('Cell-Structure-Biosynthesis', 'Cell Structure Biosynthesis'), ('Cell-Wall-Biosynthesis', 'Cell Wall Biosynthesis'), ('PWY-7815', 'poly(ribitol phosphate) wall teichoic acid biosynthesis I (<i>B. subtilis</i>)'), ('PWY-7816', 'poly(ribitol phosphate) wall teichoic acid biosynthesis II (<i>S. aureus</i>)'), ('PWY-7819 (poly(3-O-&beta', None), ('-D-glucopyranosyl-<i>N</i>-acetylgalactosamine 1-ph…	[]	0	1	FALSE
UAGDP	fig|476272.21.peg.3585	N-Acetyl-D-glucosamine 1-phosphate + proton + UTP --> Diphosphate + UDP-N-acetyl-alpha-D-glucosamine(2-)	[('Anhydromuropeptides-Recycling', 'Anhydromuropeptide Recycling'), ('CARBO-BIOSYNTHESIS', 'Sugar Biosynthesis'), ('Carbohydrates-Biosynthesis', 'Carbohydrate Biosynthesis'), ('Cell-Structure-Biosynthesis', 'Cell Structure Biosynthesis'), ('Cell-Wall-Biosynthesis', 'Cell Wall Biosynthesis'), ('Degradation', 'Degradation/Utilization/Assimilation'), ('Glycan-Biosynthesis', 'Glycan Biosynthesis'), (…	[('rn00520', 'Amino sugar and nucleotide sugar metabolism'), ('rn01110', 'Biosynthesis of secondary metabolites')]	0	1	FALSE
UAMAGS	fig|476272.21.peg.722	ATP + D-Glutamate + UDP-N-acetylmuramoyl-L-alanine --> ADP + proton + hydrogenphosphate + UDP-N-acetylmuramoyl-L-alanyl-D-glutamate	[('Acetylmuramoyl-Pentapeptide-Biosynthesis', 'UDP-<i>N</i>-Acetylmuramoyl-Pentapeptide Biosynthesis'), ('Antibiotic-Resistance', 'Antibiotic Resistance'), ('Cell-Structure-Biosynthesis', 'Cell Structure Biosynthesis'), ('Cell-Wall-Biosynthesis', 'Cell Wall Biosynthesis'), ('Detoxification', 'Detoxification'), ('PEPTIDOGLYCANSYN-PWY', 'peptidoglycan biosynthesis I (<I>meso</I>-diaminopimelate con…	[('rn00471', 'D-Glutamine and D-glutamate metabolism'), ('rn00550', 'Peptidoglycan biosynthesis')]	0	1	FALSE
UAPGR	fig|476272.21.peg.894	proton + Nicotinamide adenine dinucleotide phosphate - reduced + UDP-N-acetyl-3-O-(1-carboxyvinyl)-D-glucosamine --> Nicotinamide adenine dinucleotide phosphate + UDP-N-acetylmuramate	[('Acetylmuramoyl-Pentapeptide-Biosynthesis', 'UDP-<i>N</i>-Acetylmuramoyl-Pentapeptide Biosynthesis'), ('Anhydromuropeptides-Recycling', 'Anhydromuropeptide Recycling'), ('Antibiotic-Resistance', 'Antibiotic Resistance'), ('Cell-Structure-Biosynthesis', 'Cell Structure Biosynthesis'), ('Cell-Wall-Biosynthesis', 'Cell Wall Biosynthesis'), ('Degradation', 'Degradation/Utilization/Assimilation'), (…	[('rn00520', 'Amino sugar and nucleotide sugar metabolism'), ('rn00550', 'Peptidoglycan biosynthesis')]	0	1	FALSE
UDCPDP	fig|476272.21.peg.694	Water + Undecaprenyl diphosphate --> proton + hydrogenphosphate + Undecaprenyl phosphate	[('Cofactor-Biosynthesis', 'Cofactor, Prosthetic Group, Electron Carrier, and Vitamin Biosynthesis'), ('POLYISOPRENSYN-PWY', 'polyisoprenoid biosynthesis (<i>E. coli</i>)'), ('PWY-5785', 'di-<i>trans</i>,poly-<i>cis</i>-undecaprenyl phosphate biosynthesis'), ('Polyprenyl-Biosynthesis', 'Polyprenyl Biosynthesis')]	[('rn00550', 'Peptidoglycan biosynthesis')]	0	1	FALSE
UDCPDPS	NF	Farnesyl diphosphate + 8.0 Isopentenyl diphosphate --> 8.0 Diphosphate + Undecaprenyl diphosphate	[('Cofactor-Biosynthesis', 'Cofactor, Prosthetic Group, Electron Carrier, and Vitamin Biosynthesis'), ('POLYISOPRENSYN-PWY', 'polyisoprenoid biosynthesis (<i>E. coli</i>)'), ('PWY-5785', 'di-<i>trans</i>,poly-<i>cis</i>-undecaprenyl phosphate biosynthesis'), ('Polyprenyl-Biosynthesis', 'Polyprenyl Biosynthesis')]	[('rn00900', 'Terpenoid backbone biosynthesis'), ('rn01110', 'Biosynthesis of secondary metabolites')]	0	1	FALSE
UDPGALM	fig|476272.21.peg.3154	UDP-D-galactose(2-) --> UDP-D-galacto-1,4-furanose	[('CARBO-BIOSYNTHESIS', 'Sugar Biosynthesis'), ('Carbohydrates-Biosynthesis', 'Carbohydrate Biosynthesis'), ('Cell-Structure-Biosynthesis', 'Cell Structure Biosynthesis'), ('Cell-Wall-Biosynthesis', 'Cell Wall Biosynthesis'), ('Metabolic-Clusters', 'Metabolic Clusters'), ('OANTIGEN-PWY', '<i>O</i>-antigen building blocks biosynthesis (<i>E. coli</i>)'), ('PWY-6397', 'mycolyl-arabinogalactan-pepti…	[('rn00052', 'Galactose metabolism')]	0	1	FALSE
UDPGDr	fig|476272.21.peg.3115	Water + 2.0 Nicotinamide adenine dinucleotide + UDPglucose <=> 3.0 proton + 2.0 Nicotinamide adenine dinucleotide - reduced + UDP-D-glucuronate	[('Activation-Inactivation-Interconversion', 'Activation/Inactivation/Interconversion'), ('Ascorbate-Biosynthesis', 'Ascorbate Biosynthesis'), ('CARBO-BIOSYNTHESIS', 'Sugar Biosynthesis'), ('COLANSYN-PWY', 'colanic acid building blocks biosynthesis'), ('Carbohydrates-Biosynthesis', 'Carbohydrate Biosynthesis'), ('Cell-Structure-Biosynthesis', 'Cell Structure Biosynthesis'), ('Cell-Wall-Biosynthes…	[('rn00040', 'Pentose and glucuronate interconversions'), ('rn00053', 'Ascorbate and aldarate metabolism'), ('rn00500', 'Starch and sucrose metabolism'), ('rn00520', 'Amino sugar and nucleotide sugar metabolism'), ('rn01110', 'Biosynthesis of secondary metabolites')]	0	1	FALSE
UGLT	NF	(2R,3R,4S,5R,6R)-3,4,5-trihydroxy-6-(hydroxymethyl)oxan-2-yl phosphate + UDPglucose <=> D-Glucose 1-phosphate + UDP-D-galactose(2-)			0	1	FALSE
UP4GH	fig|476272.21.peg.2424	Water + P1,P4-Bis(5-uridyl) tetraphosphate; UppppU <=> 2.0 proton + UMP + UTP			0	1	FALSE
UPP3MT	NF	2.0 S-Adenosyl-L-methionine + Uroporphyrinogen III --> 2.0 S-Adenosyl-L-homocysteine + dihydrosirohydrochlorin + proton	[]	[('rn00860', 'Porphyrin and chlorophyll metabolism'), ('rn01110', 'Biosynthesis of secondary metabolites')]	0	1	FALSE
UPP3S	NF	Hydroxymethylbilane --> Water + Uroporphyrinogen III	[('Adenosylcobamide-Biosynthesis', 'Adenosylcobamide Biosynthesis'), ('Chlorophyll-Biosynthesis', 'Chlorophyll Biosynthesis'), ('Chlorophyll-a-Biosynthesis', 'Chlorophyll <i>a</i> Biosynthesis'), ('Cobalamin-Biosynthesis', 'Cobamide Biosynthesis'), ('Cobamide-De-Novo-Biosynthesis', 'Cobamide <i>de novo</i> Biosynthesis'), ('Cofactor-Biosynthesis', 'Cofactor, Prosthetic Group, Electron Carrier, an…	[('rn00860', 'Porphyrin and chlorophyll metabolism'), ('rn01110', 'Biosynthesis of secondary metabolites')]	0	1	FALSE
UPPRT	fig|476272.21.peg.535	5-Phospho-alpha-D-ribose 1-diphosphate + uracil --> Diphosphate + UMP	[('Nucleotide-Biosynthesis', 'Nucleoside and Nucleotide Biosynthesis'), ('PWY-7183', 'pyrimidine nucleobases salvage I'), ('PWY-7194', 'pyrimidine nucleobases salvage II'), ('PWY-7196', 'superpathway of pyrimidine ribonucleosides salvage'), ('PWY-7208', 'superpathway of pyrimidine nucleobases salvage'), ('PYR-NUC-SYN', 'Pyrimidine Nucleotide Biosynthesis'), ('Pyrimidine-Nucleotide-Salvage', 'Pyri…	[('rn00240', 'Pyrimidine metabolism')]	0	1	FALSE
URAt2r	fig|476272.21.peg.547	proton + uracil <=> proton + uracil	[]	[]	0	1	FALSE
UREAt	NF	Urea <=> Urea	[]	[]	0	1	FALSE
URIK1	fig|476272.21.peg.1228	ATP + Uridine --> ADP + proton + UMP	[('Nucleotide-Biosynthesis', 'Nucleoside and Nucleotide Biosynthesis'), ('PWY-7193', 'pyrimidine ribonucleosides salvage I'), ('PWY-7196', 'superpathway of pyrimidine ribonucleosides salvage'), ('PYR-NUC-SYN', 'Pyrimidine Nucleotide Biosynthesis'), ('Pyrimidine-Nucleotide-Salvage', 'Pyrimidine Nucleotide Salvage')]	[('rn00240', 'Pyrimidine metabolism')]	0	1	FALSE
URIK2	fig|476272.21.peg.1228	GTP + Uridine --> GDP + proton + UMP	[]	[('rn00240', 'Pyrimidine metabolism')]	0	1	FALSE
URIK3	fig|476272.21.peg.1228	ITP(3-) + Uridine --> proton + IDP(3-) + UMP	[]	[('rn00240', 'Pyrimidine metabolism')]	0	1	FALSE
URIK9	NF	dTTP + Uridine --> dTDP + proton + UMP	[]	[('rn00240', 'Pyrimidine metabolism')]	0	1	FALSE
UTPATPT	fig|476272.21.peg.930	AMP + UTP <=> ADP + UDP			1.14401	1	FALSE
VALO	NF	4.0 Water + 5.0 L-valine --> carbon dioxide + proton + 6.0 Isobutyrate, 2-Methylpropanoate + 5.0 Ammonium			0	1	FALSE
XPPTr	fig|476272.21.peg.1488	Diphosphate + Xanthosine 5-phosphate <=> 5-Phospho-alpha-D-ribose 1-diphosphate + Xanthine	[('Nucleotide-Biosynthesis', 'Nucleoside and Nucleotide Biosynthesis'), ('PUR-NUC-SYN', 'Purine Nucleotide Biosynthesis'), ('Purine-Nucleotides-Salvage', 'Purine Nucleotide Salvage'), ('SALVPURINE2-PWY', 'xanthine and xanthosine salvage')]	[('rn00230', 'Purine metabolism'), ('rn01110', 'Biosynthesis of secondary metabolites')]	0	1	FALSE
XTSNH	fig|476272.21.peg.372	Water + xanthosine --> D-ribose + Xanthine	[('AROMATIC-COMPOUNDS-DEGRADATION', 'Aromatic Compound Degradation'), ('Adenosine-Nucleotides-Degradation', 'Adenosine Nucleotide Degradation'), ('Degradation', 'Degradation/Utilization/Assimilation'), ('Guanosine-Nucleotides-Degradation', 'Guanosine Nucleotide Degradation'), ('NUCLEO-DEG', 'Nucleoside and Nucleotide Degradation'), ('P165-PWY', 'superpathway of purines degradation in plants'), ('…	[('rn00230', 'Purine metabolism')]	0	1	FALSE
ZNabc	NF	ATP + Water + Zinc --> ADP + proton + hydrogenphosphate + Zinc	[]	[]	0	1	FALSE
r0060	fig|476272.21.peg.2900	L-serine --> Ammonium + pyruvate	[]	[('rn00260', 'Glycine, serine and threonine metabolism'), ('rn01110', 'Biosynthesis of secondary metabolites'), ('rn01200', 'Carbon metabolism'), ('rn01230', 'Biosynthesis of amino acids')]	0	1	FALSE
r0082	fig|476272.21.peg.3355	oxalatosuccinate(3-) + proton --> 2-Oxoglutarate + carbon dioxide	[]	[('rn00020', 'Citrate cycle (TCA cycle)'), ('rn01110', 'Biosynthesis of secondary metabolites'), ('rn01210', '2-Oxocarboxylic acid metabolism')]	0	1	FALSE
r0120	fig|476272.21.peg.1170	GTP + Water --> Formamidopyrimidine nucleoside triphosphate			0	1	FALSE
r0127	fig|476272.21.peg.1709	L-asparagine + Water --> L-aspartate(1-) + Ammonium	[('ASPARAGINE-DEG', 'L-asparagine Degradation'), ('ASPARAGINE-DEG1-PWY', 'L-asparagine degradation I'), ('ASPARAGINE-DEG1-PWY-1', 'L-asparagine degradation III (mammalian)'), ('ASPASN-PWY', 'superpathway of L-aspartate and L-asparagine biosynthesis'), ('Amino-Acid-Biosynthesis', 'Amino Acid Biosynthesis'), ('Amino-Acid-Degradation', 'Amino Acid Degradation'), ('Degradation', 'Degradation/Utilizat…	[('rn00250', 'Alanine, aspartate and glutamate metabolism'), ('rn00460', 'Cyanoamino acid metabolism'), ('rn01110', 'Biosynthesis of secondary metabolites')]	-2.39551	1	FALSE
r0345	fig|476272.21.peg.930	ATP + dAMP(2-) <=> ADP + dADP	[('Metabolic-Clusters', 'Metabolic Clusters'), ('Nucleotide-Biosynthesis', 'Nucleoside and Nucleotide Biosynthesis'), ('PUR-NUC-SYN', 'Purine Nucleotide Biosynthesis'), ('PWY-7224', 'purine deoxyribonucleosides salvage'), ('Purine-Nucleotides-Salvage', 'Purine Nucleotide Salvage')]	[('rn00230', 'Purine metabolism')]	1.14401	1	FALSE
r0422	fig|476272.21.peg.3355	Isocitrate + Nicotinamide adenine dinucleotide phosphate <=> oxalatosuccinate(3-) + proton + Nicotinamide adenine dinucleotide phosphate - reduced	[]	[('rn00020', 'Citrate cycle (TCA cycle)'), ('rn01110', 'Biosynthesis of secondary metabolites'), ('rn01210', '2-Oxocarboxylic acid metabolism')]	0	1	FALSE
r0570	fig|476272.21.peg.1809	2-Deoxy-D-ribose 1-phosphate <=> 2-deoxy-D-ribose 5-phosphate(2-)	[]	[('rn00030', 'Pentose phosphate pathway')]	0	1	FALSE
r0671	fig|476272.21.peg.3898	D-4-Phosphopantothenate + CTP + L-cysteine --> N-((R)-4-Phosphopantothenoyl)-L-cysteine + CMP + proton + Diphosphate	[('COA-PWY', 'coenzyme A biosynthesis I (prokaryotic)'), ('CoA-Biosynthesis', 'Coenzyme A Biosynthesis'), ('Cofactor-Biosynthesis', 'Cofactor, Prosthetic Group, Electron Carrier, and Vitamin Biosynthesis'), ('PANTOSYN-PWY', 'superpathway of coenzyme A biosynthesis I (bacteria)'), ('Vitamin-Biosynthesis', 'Vitamin Biosynthesis')]	[('rn00770', 'Pantothenate and CoA biosynthesis')]	0	1	FALSE
r0708	fig|476272.21.peg.1170	7,8-dihydroneopterin 3-triphosphate(4-) + Water --> 2,5-Diamino-6-(5-triphosphoryl-3,4-trihydroxy-2-oxopentyl)- amino-4-oxopyrimidine			0	1	FALSE
r0775	fig|476272.21.peg.1170	Formamidopyrimidine nucleoside triphosphate + Water --> 2,5-Diaminopyrimidine nucleoside triphosphate + Formate + proton			0	1	FALSE
r0777	fig|476272.21.peg.1170	2,5-Diaminopyrimidine nucleoside triphosphate --> 2,5-Diamino-6-(5-triphosphoryl-3,4-trihydroxy-2-oxopentyl)- amino-4-oxopyrimidine			0	1	FALSE
r1667	fig|476272.21.peg.1195	L-argininium(1+) + Ornithine <=> L-argininium(1+) + Ornithine	[]	[]	-1.15117	1	FALSE
r2137	NF	Chloride <=> Chloride	[]	[]	0	1	FALSE
sink_dmbzid	NF	5,6-Dimethylbenzimidazole <=>			0	1	FALSE
biomass525	NF	0.0078094 acyl carrier protein + 0.092476 Peptidoglycan polymer (n subunits) + 0.50006 L-alanine + 0.0078094 S-Adenosyl-L-methionine + 0.28827 L-argininium(1+) + 0.23468 L-asparagine + 0.23468 L-aspartate(1-) + 40.1701 ATP + 0.0078094 calcium(2+) + 0.0078094 Chloride + 0.0078094 Coenzyme A + 0.0078094 Co2+ + 0.12988 CTP + 0.0078094 Cu2+ + 0.08898 L-cysteine + 0.011747 dATP + 0.011747 dCTP + 0.011…			0	1	FALSE
ACONT	fig|476272.21.peg.2440	Citrate <=> Isocitrate	[]	[('rn01200', 'Carbon metabolism'), ('rn01210', '2-Oxocarboxylic acid metabolism'), ('rn01230', 'Biosynthesis of amino acids')]	0	1	FALSE
ForTrsp	NF	Formate <=> Formate			0	1	FALSE
ATHyd	NF	ATP + Water --> ADP + hydrogenphosphate			0	1	FALSE
r07181	fig|476272.21.peg.3338	Hydrogen + Nicotinamide adenine dinucleotide phosphate <=> proton + Nicotinamide adenine dinucleotide phosphate - reduced			0	1	FALSE
EX_cpd00020_e	NF	pyruvate <=>			0	1	FALSE
PYRt2r	NF	proton + pyruvate <=> proton + pyruvate			0	1	FALSE

## Sheet: bh_14h_vs_72h
Reaction	Driver Gene	Equation	Pathway (MetaCyc)	Pathway (KEGG)	Fold change	p-value	In mechanistic model
OOR2r	fig|476272.21.peg.3556	carbon dioxide + 2.0 Reduced ferredoxin + proton + Succinyl-CoA <=> 2-Oxoglutarate + Coenzyme A + 2.0 Oxidized ferredoxin	[]	[]	10.4287	8.26736e-101	TRUE
ILETA	fig|476272.21.peg.3551	2-Oxoglutarate + L-isoleucine <=> 3-methyl-2-oxopentanoate + L-glutamate(1-)	[('Amino-Acid-Biosynthesis', 'Amino Acid Biosynthesis'), ('Amino-Acid-Degradation', 'Amino Acid Degradation'), ('BRANCHED-CHAIN-AA-SYN-PWY', 'superpathway of branched chain amino acid biosynthesis'), ('Degradation', 'Degradation/Utilization/Assimilation'), ('ILEUDEG-PWY', 'L-isoleucine degradation I'), ('ILEUSYN-PWY', 'L-isoleucine biosynthesis I (from threonine)'), ('IND-AMINO-ACID-SYN', 'Protei…	[('rn00280', 'Valine, leucine and isoleucine degradation'), ('rn00290', 'Valine, leucine and isoleucine biosynthesis'), ('rn00966', 'Glucosinolate biosynthesis'), ('rn01110', 'Biosynthesis of secondary metabolites'), ('rn01210', '2-Oxocarboxylic acid metabolism'), ('rn01230', 'Biosynthesis of amino acids')]	7.78597	2.57155e-50	TRUE
LEUTA	fig|476272.21.peg.3551	2-Oxoglutarate + L-leucine <=> 4-methyl-2-oxopentanoate + L-glutamate(1-)	[('Amino-Acid-Biosynthesis', 'Amino Acid Biosynthesis'), ('Amino-Acid-Degradation', 'Amino Acid Degradation'), ('BRANCHED-CHAIN-AA-SYN-PWY', 'superpathway of branched chain amino acid biosynthesis'), ('Degradation', 'Degradation/Utilization/Assimilation'), ('IND-AMINO-ACID-SYN', 'Proteinogenic Amino Acid Biosynthesis'), ('LEU-DEG2-PWY', 'L-leucine degradation I'), ('LEUCINE-DEG', 'L-leucine Degra…	[('rn00280', 'Valine, leucine and isoleucine degradation'), ('rn00290', 'Valine, leucine and isoleucine biosynthesis'), ('rn00966', 'Glucosinolate biosynthesis'), ('rn01110', 'Biosynthesis of secondary metabolites'), ('rn01210', '2-Oxocarboxylic acid metabolism'), ('rn01230', 'Biosynthesis of amino acids')]	7.78597	2.57155e-50	TRUE
VALTA	fig|476272.21.peg.3551	2-Oxoglutarate + L-valine <=> 3-methyl-2-oxobutanoate + L-glutamate(1-)	[('ALANINE-SYN', 'L-alanine Biosynthesis'), ('ALANINE-VALINESYN-PWY', 'L-alanine biosynthesis I'), ('Amino-Acid-Biosynthesis', 'Amino Acid Biosynthesis'), ('Amino-Acid-Degradation', 'Amino Acid Degradation'), ('BRANCHED-CHAIN-AA-SYN-PWY', 'superpathway of branched chain amino acid biosynthesis'), ('Degradation', 'Degradation/Utilization/Assimilation'), ('IND-AMINO-ACID-SYN', 'Proteinogenic Amino …	[('rn00280', 'Valine, leucine and isoleucine degradation'), ('rn00290', 'Valine, leucine and isoleucine biosynthesis'), ('rn00770', 'Pantothenate and CoA biosynthesis'), ('rn00966', 'Glucosinolate biosynthesis'), ('rn01110', 'Biosynthesis of secondary metabolites'), ('rn01210', '2-Oxocarboxylic acid metabolism'), ('rn01230', 'Biosynthesis of amino acids')]	7.78597	2.57155e-50	TRUE
VALt2r	fig|476272.21.peg.3552	proton + L-valine <=> proton + L-valine	[]	[]	6.86448	8.65838e-35	TRUE
GLUt2r	fig|476272.21.peg.1431	L-glutamate(1-) + proton <=> L-glutamate(1-) + proton	[]	[]	7.54438	9.06692e-17	TRUE
TREpts	fig|476272.21.peg.397	Phosphoenolpyruvate + Trehalose --> pyruvate + alpha,alpha-Trehalose 6-phosphate	[]	[]	9.97143	1.03811e-07	TRUE
METR	fig|476272.21.peg.3326	5-Methyltetrahydrofolate + Corrinoid Iron sulfur protein <=> Methylcorrinoid iron sulfur protein + 5,6,7,8-Tetrahydrofolate			-3.26669	1.10506e-06	TRUE
ENO	fig|476272.21.peg.1240	D-Glycerate 2-phosphate <=> Water + Phosphoenolpyruvate	[('ANAEROFRUCAT-PWY', 'homolactic fermentation'), ('ANAGLYCOLYSIS-PWY', 'glycolysis III (from glucose)'), ('Acetate-Formation', 'Fermentation to Acetate'), ('Alcohol-Biosynthesis', 'Fermentation to Alcohols'), ('C1-COMPOUNDS', 'C1 Compound Utilization and Assimilation'), ('CARBO-BIOSYNTHESIS', 'Sugar Biosynthesis'), ('CARBOXYLATES-DEG', 'Carboxylate Degradation'), ('Carbohydrates-Biosynthesis', '…	[('rn00010', 'Glycolysis / Gluconeogenesis'), ('rn00680', 'Methane metabolism'), ('rn01110', 'Biosynthesis of secondary metabolites'), ('rn01200', 'Carbon metabolism'), ('rn01230', 'Biosynthesis of amino acids')]	4.56792	2.37442e-06	TRUE
TPI	fig|476272.21.peg.1353	Dihydroxyacetone phosphate <=> Glyceraldehyde 3-phosphate	[('ANAEROFRUCAT-PWY', 'homolactic fermentation'), ('ANAGLYCOLYSIS-PWY', 'glycolysis III (from glucose)'), ('Acetate-Formation', 'Fermentation to Acetate'), ('Alcohol-Biosynthesis', 'Fermentation to Alcohols'), ('Autotrophic-CO2-Fixation', 'Autotrophic CO<sub>2</sub> Fixation'), ('C1-COMPOUNDS', 'C1 Compound Utilization and Assimilation'), ('CALVIN-PWY', 'Calvin-Benson-Bassham cycle'), ('CARBO-BIO…	[('rn00010', 'Glycolysis / Gluconeogenesis'), ('rn00051', 'Fructose and mannose metabolism'), ('rn00562', 'Inositol phosphate metabolism'), ('rn00710', 'Carbon fixation in photosynthetic organisms'), ('rn01110', 'Biosynthesis of secondary metabolites'), ('rn01200', 'Carbon metabolism'), ('rn01230', 'Biosynthesis of amino acids')]	5.41502	0.000432102	TRUE
GLCabc	fig|476272.21.peg.3479	ATP + D-glucose + Water --> ADP + D-glucose + proton + hydrogenphosphate	[]	[]	-2.16557	0.010871	TRUE
ATPS4	fig|476272.21.peg.2378	ADP + 4.0 proton + hydrogenphosphate --> ATP + Water + 3.0 proton	[]	[]	3.58966	0.116482	TRUE
HYDFDNrfdx	fig|476272.21.peg.3345	2.0 Oxidized ferredoxin + 2.0 Hydrogen + Nicotinamide adenine dinucleotide <=> 2.0 Reduced ferredoxin + 3.0 proton + Nicotinamide adenine dinucleotide - reduced			1.98298	0.155095	TRUE
FBA	fig|476272.21.peg.1351	D-Fructose 1,6-bisphosphate <=> Dihydroxyacetone phosphate + Glyceraldehyde 3-phosphate	[]	[('rn00680', 'Methane metabolism'), ('rn00710', 'Carbon fixation in photosynthetic organisms'), ('rn01200', 'Carbon metabolism')]	3.13996	0.215031	TRUE
Rnf	fig|476272.21.peg.3532	2.0 Reduced ferredoxin + 2.0 proton + Nicotinamide adenine dinucleotide <=> 2.0 Oxidized ferredoxin + proton + Nicotinamide adenine dinucleotide - reduced			-1.75266	0.227404	TRUE
POR4	fig|476272.21.peg.2519	Coenzyme A + 2.0 Oxidized ferredoxin + pyruvate <=> Acetyl-CoA + carbon dioxide + 2.0 Reduced ferredoxin + proton	[]	[]	3.2576	0.23445	TRUE
PFK(ppi)	fig|476272.21.peg.1352	D-Fructose 6-phosphate + Diphosphate --> D-Fructose 1,6-bisphosphate + proton + hydrogenphosphate	[]	[]	2.78301	0.303867	TRUE
FTHFL	fig|476272.21.peg.1245	ATP + Formate + 5,6,7,8-Tetrahydrofolate --> 10-Formyltetrahydrofolate + ADP + hydrogenphosphate	[('Autotrophic-CO2-Fixation', 'Autotrophic CO<sub>2</sub> Fixation'), ('C1-COMPOUNDS', 'C1 Compound Utilization and Assimilation'), ('CO2-Fixation', 'CO<sub>2</sub> Fixation'), ('CODH-PWY', 'reductive acetyl coenzyme A pathway I (homoacetogenic bacteria)'), ('Cofactor-Biosynthesis', 'Cofactor, Prosthetic Group, Electron Carrier, and Vitamin Biosynthesis'), ('Degradation', 'Degradation/Utilization…	[('rn00670', 'One carbon pool by folate'), ('rn00720', 'Carbon fixation pathways in prokaryotes'), ('rn01200', 'Carbon metabolism')]	-1.61945	0.783637	TRUE
PYK	fig|476272.21.peg.3228	ADP + proton + Phosphoenolpyruvate --> ATP + pyruvate	[('ANAEROFRUCAT-PWY', 'homolactic fermentation'), ('ANAGLYCOLYSIS-PWY', 'glycolysis III (from glucose)'), ('Acetate-Formation', 'Fermentation to Acetate'), ('Alcohol-Biosynthesis', 'Fermentation to Alcohols'), ('CARBO-BIOSYNTHESIS', 'Sugar Biosynthesis'), ('CARBOXYLATES-DEG', 'Carboxylate Degradation'), ('Carbohydrates-Biosynthesis', 'Carbohydrate Biosynthesis'), ('Carbohydrates-Degradation', 'Ca…	[('rn00010', 'Glycolysis / Gluconeogenesis'), ('rn00230', 'Purine metabolism'), ('rn00620', 'Pyruvate metabolism'), ('rn01110', 'Biosynthesis of secondary metabolites'), ('rn01200', 'Carbon metabolism'), ('rn01230', 'Biosynthesis of amino acids')]	-1.24632	0.958079	TRUE
ACKr	fig|476272.21.peg.3266	acetate + ATP <=> Acetyl phosphate + ADP	[('ACETATEUTIL-PWY', 'superpathway of acetate utilization and formation'), ('AMINE-DEG', 'Amine and Polyamine Degradation'), ('ANAEROBIC-RESPIRATION', 'Anaerobic Respiration'), ('ARGININE-DEG', 'L-arginine Degradation'), ('ARGORNPROST-PWY', 'L-arginine degradation (Stickland reaction)'), ('AROMATIC-COMPOUNDS-DEGRADATION', 'Aromatic Compound Degradation'), ('Acetate-Formation', 'Fermentation to Ac…	[('rn00430', 'Taurine and hypotaurine metabolism'), ('rn00620', 'Pyruvate metabolism'), ('rn00680', 'Methane metabolism'), ('rn00720', 'Carbon fixation pathways in prokaryotes'), ('rn01200', 'Carbon metabolism')]	0	1	TRUE
GAPD	NF	Glyceraldehyde 3-phosphate + Nicotinamide adenine dinucleotide + hydrogenphosphate <=> 3-Phospho-D-glyceroyl phosphate + proton + Nicotinamide adenine dinucleotide - reduced	[('ANAEROFRUCAT-PWY', 'homolactic fermentation'), ('ANAGLYCOLYSIS-PWY', 'glycolysis III (from glucose)'), ('Acetate-Formation', 'Fermentation to Acetate'), ('Alcohol-Biosynthesis', 'Fermentation to Alcohols'), ('C1-COMPOUNDS', 'C1 Compound Utilization and Assimilation'), ('CARBO-BIOSYNTHESIS', 'Sugar Biosynthesis'), ('CARBOXYLATES-DEG', 'Carboxylate Degradation'), ('Carbohydrates-Biosynthesis', '…	[('rn00010', 'Glycolysis / Gluconeogenesis'), ('rn00710', 'Carbon fixation in photosynthetic organisms'), ('rn01110', 'Biosynthesis of secondary metabolites'), ('rn01200', 'Carbon metabolism'), ('rn01230', 'Biosynthesis of amino acids')]	0	1	TRUE
HEX1	fig|476272.21.peg.2856	ATP + D-glucose --> ADP + D-Glucose 6-phosphate + proton	[('ANAEROFRUCAT-PWY', 'homolactic fermentation'), ('ANAGLYCOLYSIS-PWY', 'glycolysis III (from glucose)'), ('Acetate-Formation', 'Fermentation to Acetate'), ('Alcohol-Biosynthesis', 'Fermentation to Alcohols'), ('CARBO-BIOSYNTHESIS', 'Sugar Biosynthesis'), ('CARBOXYLATES-DEG', 'Carboxylate Degradation'), ('Carbohydrates-Biosynthesis', 'Carbohydrate Biosynthesis'), ('Carbohydrates-Degradation', 'Ca…	[('rn00521', 'Streptomycin biosynthesis'), ('rn00524', 'Butirosin and neomycin biosynthesis'), ('rn01110', 'Biosynthesis of secondary metabolites')]	0	1	TRUE
LDH_L	fig|476272.21.peg.1094	(S)-lactate + Nicotinamide adenine dinucleotide <=> proton + Nicotinamide adenine dinucleotide - reduced + pyruvate	[('ANAEROFRUCAT-PWY', 'homolactic fermentation'), ('Acetate-Formation', 'Fermentation to Acetate'), ('Alcohol-Biosynthesis', 'Fermentation to Alcohols'), ('CARBOXYLATES-DEG', 'Carboxylate Degradation'), ('Carbohydrates-Degradation', 'Carbohydrate Degradation'), ('Degradation', 'Degradation/Utilization/Assimilation'), ('Energy-Metabolism', 'Generation of Precursor Metabolite and Energy'), ('Fermen…	[('rn00010', 'Glycolysis / Gluconeogenesis'), ('rn00620', 'Pyruvate metabolism'), ('rn01110', 'Biosynthesis of secondary metabolites')]	0	1	TRUE
MTHFC	fig|476272.21.peg.3332	Water + 5,10-Methenyltetrahydrofolate <=> 10-Formyltetrahydrofolate + proton	[('1CMET2-PWY', '<i>N</i><sup>10</sup>-formyl-tetrahydrofolate biosynthesis'), ('Amino-Acid-Degradation', 'Amino Acid Degradation'), ('Autotrophic-CO2-Fixation', 'Autotrophic CO<sub>2</sub> Fixation'), ('C1-COMPOUNDS', 'C1 Compound Utilization and Assimilation'), ('CO2-Fixation', 'CO<sub>2</sub> Fixation'), ('CODH-PWY', 'reductive acetyl coenzyme A pathway I (homoacetogenic bacteria)'), ('Cofacto…	[('rn00670', 'One carbon pool by folate'), ('rn00720', 'Carbon fixation pathways in prokaryotes'), ('rn01200', 'Carbon metabolism')]	0	1	TRUE
MTHFD	fig|476272.21.peg.3332	5,10-Methylenetetrahydrofolate + Nicotinamide adenine dinucleotide phosphate <=> 5,10-Methenyltetrahydrofolate + Nicotinamide adenine dinucleotide phosphate - reduced	[('1CMET2-PWY', '<i>N</i><sup>10</sup>-formyl-tetrahydrofolate biosynthesis'), ('Autotrophic-CO2-Fixation', 'Autotrophic CO<sub>2</sub> Fixation'), ('C1-COMPOUNDS', 'C1 Compound Utilization and Assimilation'), ('CO2-Fixation', 'CO<sub>2</sub> Fixation'), ('CODH-PWY', 'reductive acetyl coenzyme A pathway I (homoacetogenic bacteria)'), ('Cofactor-Biosynthesis', 'Cofactor, Prosthetic Group, Electron…	[('rn00670', 'One carbon pool by folate'), ('rn00720', 'Carbon fixation pathways in prokaryotes'), ('rn01200', 'Carbon metabolism')]	0	1	TRUE
PGI	fig|476272.21.peg.2435	D-Glucose 6-phosphate <=> D-Fructose 6-phosphate	[]	[]	1.00997	1	TRUE
PGK	fig|476272.21.peg.2093	3-Phospho-D-glycerate + ATP <=> 3-Phospho-D-glyceroyl phosphate + ADP	[('ANAEROFRUCAT-PWY', 'homolactic fermentation'), ('ANAGLYCOLYSIS-PWY', 'glycolysis III (from glucose)'), ('Acetate-Formation', 'Fermentation to Acetate'), ('Alcohol-Biosynthesis', 'Fermentation to Alcohols'), ('Autotrophic-CO2-Fixation', 'Autotrophic CO<sub>2</sub> Fixation'), ('C1-COMPOUNDS', 'C1 Compound Utilization and Assimilation'), ('CALVIN-PWY', 'Calvin-Benson-Bassham cycle'), ('CARBO-BIO…	[('rn00010', 'Glycolysis / Gluconeogenesis'), ('rn00710', 'Carbon fixation in photosynthetic organisms'), ('rn01110', 'Biosynthesis of secondary metabolites'), ('rn01200', 'Carbon metabolism'), ('rn01230', 'Biosynthesis of amino acids')]	0	1	TRUE
PGM	fig|476272.21.peg.2100	D-Glycerate 2-phosphate <=> 3-Phospho-D-glycerate	[('ANAEROFRUCAT-PWY', 'homolactic fermentation'), ('ANAGLYCOLYSIS-PWY', 'glycolysis III (from glucose)'), ('Acetate-Formation', 'Fermentation to Acetate'), ('Alcohol-Biosynthesis', 'Fermentation to Alcohols'), ('C1-COMPOUNDS', 'C1 Compound Utilization and Assimilation'), ('CARBO-BIOSYNTHESIS', 'Sugar Biosynthesis'), ('CARBOXYLATES-DEG', 'Carboxylate Degradation'), ('Carbohydrates-Biosynthesis', '…	[('rn00010', 'Glycolysis / Gluconeogenesis'), ('rn00260', 'Glycine, serine and threonine metabolism'), ('rn00680', 'Methane metabolism'), ('rn01110', 'Biosynthesis of secondary metabolites'), ('rn01200', 'Carbon metabolism'), ('rn01230', 'Biosynthesis of amino acids')]	0	1	TRUE
PTAr	fig|476272.21.peg.3265	Acetyl-CoA + hydrogenphosphate <=> Acetyl phosphate + Coenzyme A	[('ACETATEUTIL-PWY', 'superpathway of acetate utilization and formation'), ('AMINE-DEG', 'Amine and Polyamine Degradation'), ('ANAEROBIC-RESPIRATION', 'Anaerobic Respiration'), ('ARGININE-DEG', 'L-arginine Degradation'), ('ARGORNPROST-PWY', 'L-arginine degradation (Stickland reaction)'), ('AROMATIC-COMPOUNDS-DEGRADATION', 'Aromatic Compound Degradation'), ('Acetate-Formation', 'Fermentation to Ac…	[('rn00430', 'Taurine and hypotaurine metabolism'), ('rn00620', 'Pyruvate metabolism'), ('rn00680', 'Methane metabolism'), ('rn00720', 'Carbon fixation pathways in prokaryotes'), ('rn01200', 'Carbon metabolism')]	0	1	TRUE
TRE6PH	fig|476272.21.peg.2640	Water + alpha,alpha-Trehalose 6-phosphate --> D-Glucose 6-phosphate + D-glucose	[('Carbohydrates-Degradation', 'Carbohydrate Degradation'), ('Degradation', 'Degradation/Utilization/Assimilation'), ('Sugars-And-Polysaccharides-Degradation', 'Sugar Degradation'), ('TREDEGLOW-PWY', 'trehalose degradation I (low osmolarity)'), ('Trehalose-Degradation', 'Trehalose Degradation')]	[('rn00500', 'Starch and sucrose metabolism')]	0	1	TRUE
r0792	fig|476272.21.peg.2536	5-Methyltetrahydrofolate + Nicotinamide adenine dinucleotide <=> 2.0 proton + 5,10-Methylenetetrahydrofolate + Nicotinamide adenine dinucleotide - reduced	[('1CMET2-PWY', '<i>N</i><sup>10</sup>-formyl-tetrahydrofolate biosynthesis'), ('Autotrophic-CO2-Fixation', 'Autotrophic CO<sub>2</sub> Fixation'), ('C1-COMPOUNDS', 'C1 Compound Utilization and Assimilation'), ('CO2-Fixation', 'CO<sub>2</sub> Fixation'), ('CODH-PWY', 'reductive acetyl coenzyme A pathway I (homoacetogenic bacteria)'), ('Cofactor-Biosynthesis', 'Cofactor, Prosthetic Group, Electron…	[('rn00670', 'One carbon pool by folate'), ('rn00720', 'Carbon fixation pathways in prokaryotes'), ('rn01200', 'Carbon metabolism')]	0	1	TRUE
FDHfdx	fig|476272.21.peg.3367	2.0 Oxidized ferredoxin + 2.0 Formate + Nicotinamide adenine dinucleotide <=> 2.0 carbon dioxide + 2.0 Reduced ferredoxin + proton + Nicotinamide adenine dinucleotide - reduced			0	1	TRUE
CODH_ACS	fig|476272.21.peg.3322	carbon dioxide + Coenzyme A + 2.0 Reduced ferredoxin + proton + Methylcorrinoid iron sulfur protein <=> Acetyl-CoA + Corrinoid Iron sulfur protein + 2.0 Oxidized ferredoxin + Water			-1.03604	1	TRUE
FDH	fig|476272.21.peg.308	carbon dioxide + proton + Nicotinamide adenine dinucleotide - reduced <=> Formate + Nicotinamide adenine dinucleotide			0	1	TRUE
ILEt2r	fig|476272.21.peg.3552	proton + L-isoleucine <=> proton + L-isoleucine	[]	[]	6.86448	8.65838e-35	FALSE
LEUt2r	fig|476272.21.peg.3552	proton + L-leucine <=> proton + L-leucine	[]	[]	6.86448	8.65838e-35	FALSE
pbiosynthesis	fig|476272.21.peg.1906	--> Protein biosynthesis	[]	[]	-5.11326	6.84726e-24	FALSE
r1144	fig|476272.21.peg.1431	L-glutamate(1-) + Sodium --> L-glutamate(1-) + Sodium			7.54438	9.06692e-17	FALSE
PFK	fig|476272.21.peg.2304	ATP + D-Fructose 6-phosphate --> ADP + D-Fructose 1,6-bisphosphate + proton	[]	[('rn00680', 'Methane metabolism'), ('rn01200', 'Carbon metabolism')]	-4.22237	6.97123e-16	FALSE
PFK_2	fig|476272.21.peg.2304	ATP + D-Tagatose 6-phosphate --> ADP + proton + D-Tagatose 1,6-biphosphate	[('Carbohydrates-Degradation', 'Carbohydrate Degradation'), ('Degradation', 'Degradation/Utilization/Assimilation'), ('GALACTITOLCAT-PWY', 'galactitol degradation'), ('GALACTOSE-DEGRADATION', 'Galactose Degradation'), ('HEXITOLDEGSUPER-PWY', 'superpathway of hexitol degradation (bacteria)'), ('LACTOSE-DEG', 'Lactose Degradation'), ('LACTOSECAT-PWY', 'lactose and galactose degradation I'), ('PWY-7…	[('rn00052', 'Galactose metabolism')]	-4.22237	6.97123e-16	FALSE
PFK_3	fig|476272.21.peg.2304	ATP + Sedoheptulose 7-phosphate --> ADP + proton + Sedoheptulose 1,7-bisphosphate	[('Energy-Metabolism', 'Generation of Precursor Metabolite and Energy'), ('PWY0-1517', 'sedoheptulose bisphosphate bypass')]	[]	-4.22237	6.97123e-16	FALSE
BUTKr	fig|476272.21.peg.3559	ATP + butyrate <=> ADP + Butanoyl phosphate	[('Acetyl-CoA-Butyrate', 'Fermentation to Butanoate'), ('Amino-Acid-Degradation', 'Amino Acid Degradation'), ('CENTFERM-PWY', 'pyruvate fermentation to butanoate'), ('Degradation', 'Degradation/Utilization/Assimilation'), ('Energy-Metabolism', 'Generation of Precursor Metabolite and Energy'), ('Fermentation ()', None), ('Fermentation-to-Acids', 'Fermentation to Short-Chain Fatty Acids'), ('GLUDEG…	[('rn00650', 'Butanoate metabolism')]	5.53143	2.63941e-14	FALSE
PBUTT	fig|476272.21.peg.3560	Butanoyl-CoA + hydrogenphosphate <=> Butanoyl phosphate + Coenzyme A	[('Acetyl-CoA-Butyrate', 'Fermentation to Butanoate'), ('Amino-Acid-Degradation', 'Amino Acid Degradation'), ('CENTFERM-PWY', 'pyruvate fermentation to butanoate'), ('Degradation', 'Degradation/Utilization/Assimilation'), ('Energy-Metabolism', 'Generation of Precursor Metabolite and Energy'), ('Fermentation ()', None), ('Fermentation-to-Acids', 'Fermentation to Short-Chain Fatty Acids'), ('GLUDEG…	[('rn00650', 'Butanoate metabolism')]	4.67809	6.21681e-14	FALSE
HSTPTr	fig|476272.21.peg.361	2-Oxoglutarate + L-Histidinol phosphate <=> L-glutamate(1-) + 3-(Imidazol-4-yl)-2-oxopropyl phosphate	[('Amino-Acid-Biosynthesis', 'Amino Acid Biosynthesis'), ('HISTIDINE-SYN', 'L-histidine Biosynthesis'), ('HISTSYN-PWY', 'L-histidine biosynthesis'), ('IND-AMINO-ACID-SYN', 'Proteinogenic Amino Acid Biosynthesis'), ('PRPP-PWY', 'superpathway of histidine, purine, and pyrimidine biosynthesis')]	[('rn00340', 'Histidine metabolism'), ('rn01110', 'Biosynthesis of secondary metabolites'), ('rn01230', 'Biosynthesis of amino acids')]	-3.41968	5.88146e-13	FALSE
PHETA1	fig|476272.21.peg.361	2-Oxoglutarate + L-phenylalanine <=> L-glutamate(1-) + keto-phenylpyruvate	[('ALL-CHORISMATE-PWY', 'superpathway of chorismate metabolism'), ('ANAPHENOXI-PWY', 'L-phenylalanine degradation II (anaerobic)'), ('AROMATIC-COMPOUNDS-DEGRADATION', 'Aromatic Compound Degradation'), ('Amino-Acid-Biosynthesis', 'Amino Acid Biosynthesis'), ('Amino-Acid-Degradation', 'Amino Acid Degradation'), ('BENZCOA-PWY', 'anaerobic aromatic compound degradation (<i>Thauera aromatica</i>)'), (…	[('rn00360', 'Phenylalanine metabolism'), ('rn00400', 'Phenylalanine, tyrosine and tryptophan biosynthesis'), ('rn00960', 'Tropane, piperidine and pyridine alkaloid biosynthesis'), ('rn01110', 'Biosynthesis of secondary metabolites'), ('rn01210', '2-Oxocarboxylic acid metabolism'), ('rn01230', 'Biosynthesis of amino acids')]	-3.41968	5.88146e-13	FALSE
TRPTA	fig|476272.21.peg.361	2-Oxoglutarate + L-tryptophan <=> L-glutamate(1-) + Indolepyruvate			-3.41968	5.88146e-13	FALSE
TYRTA	fig|476272.21.peg.361	2-Oxoglutarate + L-tyrosine <=> 3-(4-hydroxyphenyl)pyruvate + L-glutamate(1-)	[('4-Hydroxybenzoate-Biosynthesis', '4-Hydroxybenzoate Biosynthesis'), ('ALKALOIDS-SYN', 'Alkaloid Biosynthesis'), ('ALL-CHORISMATE-PWY', 'superpathway of chorismate metabolism'), ('AROMATIC-COMPOUNDS-BIOSYN', 'Aromatic Compound Biosynthesis'), ('Amino-Acid-Biosynthesis', 'Amino Acid Biosynthesis'), ('Amino-Acid-Degradation', 'Amino Acid Degradation'), ('CINNAMATE-SYN', 'Cinnamate Biosynthesis'),…	[('rn00130', 'Ubiquinone and other terpenoid-quinone biosynthesis'), ('rn00350', 'Tyrosine metabolism'), ('rn00400', 'Phenylalanine, tyrosine and tryptophan biosynthesis'), ('rn00401', 'Novobiocin biosynthesis'), ('rn00950', 'Isoquinoline alkaloid biosynthesis'), ('rn01110', 'Biosynthesis of secondary metabolites'), ('rn01210', '2-Oxocarboxylic acid metabolism'), ('rn01230', 'Biosynthesis of amin…	-3.41968	5.88146e-13	FALSE
GCCb	fig|476272.21.peg.1564	S-Aminomethyldihydrolipoylprotein + 5,6,7,8-Tetrahydrofolate --> Dihydrolipolprotein + 5,10-Methylenetetrahydrofolate + Ammonium	[]	[('rn00260', 'Glycine, serine and threonine metabolism'), ('rn00670', 'One carbon pool by folate')]	11.1279	3.14903e-09	FALSE
DRIBabc	fig|476272.21.peg.2705	ATP + 2-deoxy-D-ribose + Water --> ADP + 2-deoxy-D-ribose + proton + hydrogenphosphate	[]	[]	5.92925	8.61771e-09	FALSE
RIBABCte	fig|476272.21.peg.2705	ATP + Water + D-ribose --> ADP + proton + hydrogenphosphate + D-ribose			5.92925	8.61771e-09	FALSE
RIBabc	fig|476272.21.peg.2705	ATP + Water + D-ribose --> ADP + proton + hydrogenphosphate + D-ribose	[]	[]	5.92925	8.61771e-09	FALSE
dreplication	fig|476272.21.peg.1482	--> DNA replication	[]	[]	-5.01821	1.21293e-08	FALSE
4HPROOX	fig|476272.21.peg.1447	cis-4-Hydroxy-D-proline + O2 --> 1-Pyrroline-4-hydroxy-2-carboxylate + Hydrogen peroxide + proton			10.8501	2.43992e-08	FALSE
D_PROHOX	fig|476272.21.peg.1447	O2 + D-proline --> 1-pyrroline-2-carboxylate + Hydrogen peroxide + proton			10.8501	2.43992e-08	FALSE
HISTD	fig|476272.21.peg.3482	Water + L-Histidinol + 2.0 Nicotinamide adenine dinucleotide --> 3.0 proton + L-histidine + 2.0 Nicotinamide adenine dinucleotide - reduced	[('Amino-Acid-Biosynthesis', 'Amino Acid Biosynthesis'), ('HISTIDINE-SYN', 'L-histidine Biosynthesis'), ('HISTSYN-PWY', 'L-histidine biosynthesis'), ('IND-AMINO-ACID-SYN', 'Proteinogenic Amino Acid Biosynthesis'), ('PRPP-PWY', 'superpathway of histidine, purine, and pyrimidine biosynthesis')]	[('rn00340', 'Histidine metabolism'), ('rn01110', 'Biosynthesis of secondary metabolites')]	-3.40058	3.14217e-08	FALSE
HISTDOX	fig|476272.21.peg.3482	L-Histidinol + Nicotinamide adenine dinucleotide <=> proton + L-Histidinal + Nicotinamide adenine dinucleotide - reduced			-3.40058	3.14217e-08	FALSE
HISTLOX	fig|476272.21.peg.3482	Water + L-Histidinal + Nicotinamide adenine dinucleotide --> 2.0 proton + L-histidine + Nicotinamide adenine dinucleotide - reduced			-3.40058	3.14217e-08	FALSE
RMK	fig|476272.21.peg.170	ATP + L-Rhamnulose --> ADP + proton + L-Rhamnulose 1-phosphate	[('Carbohydrates-Degradation', 'Carbohydrate Degradation'), ('Degradation', 'Degradation/Utilization/Assimilation'), ('FUC-RHAMCAT-PWY', 'superpathway of fucose and rhamnose degradation'), ('L-rhamnose-Degradation', 'L-rhamnose Degradation'), ('RHAMCAT-PWY', 'L-rhamnose degradation I'), ('Sugars-And-Polysaccharides-Degradation', 'Sugar Degradation')]	[('rn00051', 'Fructose and mannose metabolism')]	9.19492	6.20494e-08	FALSE
RMK2	fig|476272.21.peg.170	ATP + L-xylulose <=> ADP + proton + L-Xylulose 1-phosphate	[]	[('rn00040', 'Pentose and glucuronate interconversions')]	9.19492	6.20494e-08	FALSE
ARBTpts	fig|476272.21.peg.397	Arbutin + Phosphoenolpyruvate --> Arbutin 6-phosphate + pyruvate	[]	[]	9.97143	1.03811e-07	FALSE
FRUpts	fig|476272.21.peg.397	D-Fructose + Phosphoenolpyruvate --> D-Fructose 1-phosphate + pyruvate	[]	[]	9.97143	1.03811e-07	FALSE
GALTpts	fig|476272.21.peg.397	galactitol + Phosphoenolpyruvate --> Galactitol 1-phosphate + pyruvate	[]	[]	9.97143	1.03811e-07	FALSE
MANpts	fig|476272.21.peg.397	D-Mannose + Phosphoenolpyruvate --> D-Mannose 6-phosphate + pyruvate	[]	[]	9.97143	1.03811e-07	FALSE
SALCpts	fig|476272.21.peg.397	Phosphoenolpyruvate + Salicin --> pyruvate + Salicin 6-phosphate	[]	[]	9.97143	1.03811e-07	FALSE
r0339	fig|476272.21.peg.2998	ATP + D-glycerate --> 3-Phospho-D-glycerate + ADP + proton	[('Energy-Metabolism', 'Generation of Precursor Metabolite and Energy'), ('PWY-181', 'photorespiration'), ('Photosynthesis ()', None)]	[('rn00260', 'Glycine, serine and threonine metabolism'), ('rn00561', 'Glycerolipid metabolism'), ('rn00630', 'Glyoxylate and dicarboxylate metabolism'), ('rn01110', 'Biosynthesis of secondary metabolites')]	4.77617	1.73645e-07	FALSE
SARCOX	fig|476272.21.peg.1445	Water + O2 + Sarcosine --> formaldehyde + Glycine + Hydrogen peroxide			10.2301	1.92194e-07	FALSE
GUI1	fig|476272.21.peg.3165	D-glucuronate <=> D-Fructuronate	[]	[('rn00040', 'Pentose and glucuronate interconversions')]	4.43672	2.05984e-07	FALSE
GUI2	fig|476272.21.peg.3165	D-Galacturonate <=> D-Tagaturonate	[('CARBOXYLATES-DEG', 'Carboxylate Degradation'), ('Carbohydrates-Degradation', 'Carbohydrate Degradation'), ('D-Galacturonate-Degradation', 'D-Galacturonate Degradation'), ('Degradation', 'Degradation/Utilization/Assimilation'), ('GALACT-GLUCUROCAT-PWY', 'superpathway of hexuronide and hexuronate degradation'), ('GALACTUROCAT-PWY', 'D-galacturonate degradation I'), ('POLYSACCHARIDES-DEG', 'Polys…	[('rn00040', 'Pentose and glucuronate interconversions')]	4.43672	2.05984e-07	FALSE
DDPA	fig|476272.21.peg.1545	D-Erythrose 4-phosphate + Water + Phosphoenolpyruvate --> 2-Dehydro-3-deoxy-D-arabino-heptonate 7-phosphate + hydrogenphosphate	[('3-Dehydroquinate-Biosynthesis', '3-Dehydroquinate Biosynthesis'), ('ALL-CHORISMATE-PWY', 'superpathway of chorismate metabolism'), ('ARO-PWY', 'chorismate biosynthesis I'), ('AROMATIC-COMPOUNDS-BIOSYN', 'Aromatic Compound Biosynthesis'), ('Amino-Acid-Biosynthesis', 'Amino Acid Biosynthesis'), ('COMPLETE-ARO-PWY', 'superpathway of aromatic amino acid biosynthesis'), ('Chorismate-Biosynthesis', …	[('rn00400', 'Phenylalanine, tyrosine and tryptophan biosynthesis'), ('rn01110', 'Biosynthesis of secondary metabolites'), ('rn01230', 'Biosynthesis of amino acids')]	3.46828	1.16114e-06	FALSE
TAGURr	fig|476272.21.peg.2735	D-Altronate + Nicotinamide adenine dinucleotide <=> proton + Nicotinamide adenine dinucleotide - reduced + D-Tagaturonate	[('CARBOXYLATES-DEG', 'Carboxylate Degradation'), ('D-Galacturonate-Degradation', 'D-Galacturonate Degradation'), ('Degradation', 'Degradation/Utilization/Assimilation'), ('GALACT-GLUCUROCAT-PWY', 'superpathway of hexuronide and hexuronate degradation'), ('GALACTUROCAT-PWY', 'D-galacturonate degradation I'), ('PWY-6516', 'superpathway of microbial D-galacturonate and D-glucuronate degradation'), …	[('rn00040', 'Pentose and glucuronate interconversions')]	5.12648	3.00899e-06	FALSE
PGCDr	fig|476272.21.peg.3017	3-Phospho-D-glycerate + Nicotinamide adenine dinucleotide <=> 3-phosphonatooxypyruvate(3-) + proton + Nicotinamide adenine dinucleotide - reduced	[('Amino-Acid-Biosynthesis', 'Amino Acid Biosynthesis'), ('CYSTEINE-SYN', 'L-cysteine Biosynthesis'), ('Degradation', 'Degradation/Utilization/Assimilation'), ('IND-AMINO-ACID-SYN', 'Proteinogenic Amino Acid Biosynthesis'), ('Noncarbon-Nutrients', 'Inorganic Nutrient Metabolism'), ('PWY-8010', 'L-cysteine biosynthesis IX (Trichomonas vaginalis)'), ('SER-GLYSYN-PWY', 'superpathway of L-serine and …	[('rn00260', 'Glycine, serine and threonine metabolism'), ('rn00680', 'Methane metabolism'), ('rn01200', 'Carbon metabolism'), ('rn01230', 'Biosynthesis of amino acids')]	6.43638	5.16099e-06	FALSE
AACGLYDH	fig|476272.21.peg.177	Aminoacetaldehyde + Water + Nicotinamide adenine dinucleotide <=> Glycine + 2.0 proton + Nicotinamide adenine dinucleotide - reduced	[]	[]	7.70501	5.30619e-06	FALSE
ABUTD	fig|476272.21.peg.177	4-Aminobutanal + Water + Nicotinamide adenine dinucleotide --> 4-Aminobutanoate + 2.0 proton + Nicotinamide adenine dinucleotide - reduced	[('AMINE-DEG', 'Amine and Polyamine Degradation'), ('ARGDEG-PWY', 'superpathway of L-arginine, putrescine, and 4-aminobutanoate degradation'), ('ARGININE-DEG', 'L-arginine Degradation'), ('Amino-Acid-Degradation', 'Amino Acid Degradation'), ('Degradation', 'Degradation/Utilization/Assimilation'), ('ORNARGDEG-PWY', 'superpathway of L-arginine and L-ornithine degradation'), ('ORNDEG-PWY', 'superpat…	[('rn00330', 'Arginine and proline metabolism'), ('rn00410', 'beta-Alanine metabolism')]	7.70501	5.30619e-06	FALSE
ABUTR	fig|476272.21.peg.177	4-Aminobutanal + Water + Nicotinamide adenine dinucleotide phosphate <=> 4-Aminobutanoate + 2.0 proton + Nicotinamide adenine dinucleotide phosphate - reduced	[]	[('rn00330', 'Arginine and proline metabolism')]	7.70501	5.30619e-06	FALSE
ALDD2x	fig|476272.21.peg.177	acetaldehyde + Water + Nicotinamide adenine dinucleotide --> acetate + 2.0 proton + Nicotinamide adenine dinucleotide - reduced	[('Alcohol-Degradation', 'Alcohol Degradation'), ('Degradation', 'Degradation/Utilization/Assimilation'), ('Ethanol-Degradation', 'Ethanol Degradation'), ('NITROGEN-DEG', 'Nitrogen Compound Metabolism'), ('Noncarbon-Nutrients', 'Inorganic Nutrient Metabolism'), ('PWY-7387', 'hypotaurine degradation'), ('PWY66-161', 'ethanol degradation III'), ('PWY66-162', 'ethanol degradation IV'), ('PWY66-21', …	[('rn00010', 'Glycolysis / Gluconeogenesis'), ('rn00620', 'Pyruvate metabolism'), ('rn01110', 'Biosynthesis of secondary metabolites')]	7.70501	5.30619e-06	FALSE
ALDD8x	fig|476272.21.peg.177	D-Glyceraldehyde + Water + Nicotinamide adenine dinucleotide --> D-glycerate + 2.0 proton + Nicotinamide adenine dinucleotide - reduced			7.70501	5.30619e-06	FALSE
GLXO1	fig|476272.21.peg.177	glyoxylate + Water + Nicotinamide adenine dinucleotide --> 2.0 proton + Nicotinamide adenine dinucleotide - reduced + oxalate(2-)	[]	[]	7.70501	5.30619e-06	FALSE
IMACTD	fig|476272.21.peg.177	Water + imidazole-4-acetaldehyde + Nicotinamide adenine dinucleotide --> 2.0 proton + imidazol-4-ylacetate + Nicotinamide adenine dinucleotide - reduced	[('AMINE-DEG', 'Amine and Polyamine Degradation'), ('Degradation', 'Degradation/Utilization/Assimilation'), ('PWY-6181', 'histamine degradation')]	[('rn00340', 'Histidine metabolism')]	7.70501	5.30619e-06	FALSE
ILEabc	fig|476272.21.peg.1448	ATP + Water + L-isoleucine --> ADP + proton + L-isoleucine + hydrogenphosphate	[]	[]	8.82252	8.43796e-06	FALSE
LEUabc	fig|476272.21.peg.1448	ATP + Water + L-leucine --> ADP + proton + L-leucine + hydrogenphosphate	[]	[]	8.82252	8.43796e-06	FALSE
VALabc	fig|476272.21.peg.1448	ATP + Water + L-valine --> ADP + proton + hydrogenphosphate + L-valine	[]	[]	8.82252	8.43796e-06	FALSE
ACNML	fig|476272.21.peg.176	N-acetylneuraminate --> N-acetyl-D-mannosamine + pyruvate	[]	[('rn00520', 'Amino sugar and nucleotide sugar metabolism')]	9.78709	1.18445e-05	FALSE
GCCc	fig|476272.21.peg.1786	Dihydrolipolprotein + Nicotinamide adenine dinucleotide --> proton + Lipoylprotein + Nicotinamide adenine dinucleotide - reduced	[]	[('rn00260', 'Glycine, serine and threonine metabolism')]	5.9662	1.795e-05	FALSE
NTRIR2x	fig|476272.21.peg.1847	5.0 proton + 3.0 Nicotinamide adenine dinucleotide - reduced + Nitrite --> 2.0 Water + 3.0 Nicotinamide adenine dinucleotide + Ammonium	[('Degradation', 'Degradation/Utilization/Assimilation'), ('NITROGEN-DEG', 'Nitrogen Compound Metabolism'), ('Nitrate-Reduction', 'Nitrate Reduction'), ('Noncarbon-Nutrients', 'Inorganic Nutrient Metabolism'), ('Other-Degradation', 'Degradation/Utilization/Assimilation-Other'), ('PWY-5675', 'nitrate reduction V (assimilatory)'), ('PWY-723', 'alkylnitronates degradation')]	[('rn00910', 'Nitrogen metabolism')]	-3.18106	1.795e-05	FALSE
NTRIR2y	fig|476272.21.peg.1847	5.0 proton + 3.0 Nicotinamide adenine dinucleotide phosphate - reduced + Nitrite --> 2.0 Water + 3.0 Nicotinamide adenine dinucleotide phosphate + Ammonium	[('Degradation', 'Degradation/Utilization/Assimilation'), ('NITROGEN-DEG', 'Nitrogen Compound Metabolism'), ('Nitrate-Reduction', 'Nitrate Reduction'), ('Noncarbon-Nutrients', 'Inorganic Nutrient Metabolism'), ('Other-Degradation', 'Degradation/Utilization/Assimilation-Other'), ('PWY-5675', 'nitrate reduction V (assimilatory)'), ('PWY-723', 'alkylnitronates degradation')]	[('rn00910', 'Nitrogen metabolism')]	-3.18106	1.795e-05	FALSE
PDHc	fig|476272.21.peg.1786	dihydrolipoamide + Nicotinamide adenine dinucleotide --> proton + lipoamide + Nicotinamide adenine dinucleotide - reduced	[]	[]	5.9662	1.795e-05	FALSE
3OAR100	fig|476272.21.peg.1771	3-Oxodecanoyl-[acyl-carrier protein] + proton + Nicotinamide adenine dinucleotide phosphate - reduced <=> (R)-3-Hydroxydecanoyl-[acyl-carrier protein] + Nicotinamide adenine dinucleotide phosphate	[('Fatty-acid-biosynthesis', 'Fatty Acid Biosynthesis'), ('Lipid-Biosynthesis', 'Fatty Acid and Lipid Biosynthesis'), ('PWY-5156', 'superpathway of fatty acid biosynthesis II (plant)'), ('PWY-5971', 'palmitate biosynthesis II (bacteria and plants)'), ('PWY-5994', 'palmitate biosynthesis I (animals and fungi)'), ('PWY-6113', 'superpathway of mycolate biosynthesis'), ('PWY-6285', 'superpathway of f…	[('rn00061', 'Fatty acid biosynthesis'), ('rn01212', 'Fatty acid metabolism')]	8.72297	1.92389e-05	FALSE
3OAR10M11	fig|476272.21.peg.1771	10-methyl-3-oxo-undecanoyl-ACP + proton + Nicotinamide adenine dinucleotide phosphate - reduced <=> 10-methyl-3-hydroxy-undecanoyl-ACP + Nicotinamide adenine dinucleotide phosphate	[]	[]	8.72297	1.92389e-05	FALSE
3OAR10M12	fig|476272.21.peg.1771	10-methyl-3-oxo-dodecanoyl-ACP + proton + Nicotinamide adenine dinucleotide phosphate - reduced <=> 10-methyl-3-hydroxy-dodecanoyl-ACP + Nicotinamide adenine dinucleotide phosphate	[]	[]	8.72297	1.92389e-05	FALSE
3OAR11M12	fig|476272.21.peg.1771	11-methyl-3-oxo-dodecanoyl-ACP + proton + Nicotinamide adenine dinucleotide phosphate - reduced <=> 11-methyl-3-hydroxy-dodecanoyl-ACP + Nicotinamide adenine dinucleotide phosphate	[]	[]	8.72297	1.92389e-05	FALSE
3OAR120	fig|476272.21.peg.1771	3-Oxododecanoyl-[acyl-carrier protein] + proton + Nicotinamide adenine dinucleotide phosphate - reduced <=> (R)-3-Hydroxydodecanoyl-[acyl-carrier protein] + Nicotinamide adenine dinucleotide phosphate	[('Fatty-acid-biosynthesis', 'Fatty Acid Biosynthesis'), ('Lipid-Biosynthesis', 'Fatty Acid and Lipid Biosynthesis'), ('PWY-5156', 'superpathway of fatty acid biosynthesis II (plant)'), ('PWY-5971', 'palmitate biosynthesis II (bacteria and plants)'), ('PWY-5994', 'palmitate biosynthesis I (animals and fungi)'), ('PWY-6113', 'superpathway of mycolate biosynthesis'), ('PWY-6285', 'superpathway of f…	[('rn00061', 'Fatty acid biosynthesis'), ('rn01212', 'Fatty acid metabolism')]	8.72297	1.92389e-05	FALSE
3OAR12M13	fig|476272.21.peg.1771	12-methyl-3-oxo-tridecanoyl-ACP + proton + Nicotinamide adenine dinucleotide phosphate - reduced <=> 12-methyl-3-hydroxy-tridecanoyl-ACP + Nicotinamide adenine dinucleotide phosphate	[]	[]	8.72297	1.92389e-05	FALSE
3OAR12M14	fig|476272.21.peg.1771	12-methyl-3-oxo-tetra-decanoyl-ACP + proton + Nicotinamide adenine dinucleotide phosphate - reduced <=> 12-methyl-3-hydroxy-tetra-decanoyl-ACP + Nicotinamide adenine dinucleotide phosphate	[]	[]	8.72297	1.92389e-05	FALSE
3OAR13M14	fig|476272.21.peg.1771	13-methyl-3-oxo-tetra-decanoyl-ACP + proton + Nicotinamide adenine dinucleotide phosphate - reduced <=> 13-methyl-3-hydroxy-tetra-decanoyl-ACP + Nicotinamide adenine dinucleotide phosphate	[]	[]	8.72297	1.92389e-05	FALSE
3OAR140	fig|476272.21.peg.1771	3-Oxotetradecanoyl-[acyl-carrier protein] + proton + Nicotinamide adenine dinucleotide phosphate - reduced <=> (R)-3-Hydroxytetradecanoyl-[acyl-carrier protein] + Nicotinamide adenine dinucleotide phosphate	[('Fatty-acid-biosynthesis', 'Fatty Acid Biosynthesis'), ('Lipid-Biosynthesis', 'Fatty Acid and Lipid Biosynthesis'), ('PWY-5156', 'superpathway of fatty acid biosynthesis II (plant)'), ('PWY-5971', 'palmitate biosynthesis II (bacteria and plants)'), ('PWY-5994', 'palmitate biosynthesis I (animals and fungi)'), ('PWY-6113', 'superpathway of mycolate biosynthesis'), ('PWY-6285', 'superpathway of f…	[('rn00061', 'Fatty acid biosynthesis'), ('rn01212', 'Fatty acid metabolism')]	8.72297	1.92389e-05	FALSE
3OAR14M15	fig|476272.21.peg.1771	14-methyl-3-oxo-pentadecanoyl-ACP + proton + Nicotinamide adenine dinucleotide phosphate - reduced <=> 14-methyl-3-hydroxy-pentadecanoyl-ACP + Nicotinamide adenine dinucleotide phosphate	[]	[]	8.72297	1.92389e-05	FALSE
3OAR14M16	fig|476272.21.peg.1771	14-methyl-3-oxo-hexa-decanoyl-ACP + proton + Nicotinamide adenine dinucleotide phosphate - reduced <=> 14-methyl-3-hydroxy-hexa-decanoyl-ACP + Nicotinamide adenine dinucleotide phosphate	[]	[]	8.72297	1.92389e-05	FALSE
3OAR15M16	fig|476272.21.peg.1771	15-methyl-3-oxo-hexa-decanoyl-ACP + proton + Nicotinamide adenine dinucleotide phosphate - reduced <=> 15-methyl-3-hydroxy-hexa-decanoyl-ACP + Nicotinamide adenine dinucleotide phosphate	[]	[]	8.72297	1.92389e-05	FALSE
3OAR160	fig|476272.21.peg.1771	3-Oxohexadecanoyl-[acyl-carrier protein] + proton + Nicotinamide adenine dinucleotide phosphate - reduced <=> R-3-hydroxypalmitoyl-[acyl-carrier protein] + Nicotinamide adenine dinucleotide phosphate	[]	[('rn00061', 'Fatty acid biosynthesis'), ('rn01212', 'Fatty acid metabolism')]	8.72297	1.92389e-05	FALSE
3OAR180	fig|476272.21.peg.1771	3-Oxooctadecanoyl-[acyl-carrier protein] + proton + Nicotinamide adenine dinucleotide phosphate - reduced <=> (R)-3-Hydroxyoctadecanoyl-[acyl-carrier protein] + Nicotinamide adenine dinucleotide phosphate	[]	[]	8.72297	1.92389e-05	FALSE
3OAR40	fig|476272.21.peg.1771	Acetoacetyl-ACP + proton + Nicotinamide adenine dinucleotide phosphate - reduced <=> (3R)-3-Hydroxyacyl-[acyl-carrier protein] + Nicotinamide adenine dinucleotide phosphate	[]	[('rn00061', 'Fatty acid biosynthesis'), ('rn01212', 'Fatty acid metabolism')]	8.72297	1.92389e-05	FALSE
3OAR4M5	fig|476272.21.peg.1771	4-methyl-3-oxo-pentanoyl-ACP + proton + Nicotinamide adenine dinucleotide phosphate - reduced <=> 4-methyl-3-hydroxy-pentanoyl-ACP + Nicotinamide adenine dinucleotide phosphate	[]	[]	8.72297	1.92389e-05	FALSE
3OAR4M6	fig|476272.21.peg.1771	4-methyl-3-oxo-hexanoyl-ACP + proton + Nicotinamide adenine dinucleotide phosphate - reduced <=> 4-methyl-3-hydroxy-hexanoyl-ACP + Nicotinamide adenine dinucleotide phosphate	[]	[]	8.72297	1.92389e-05	FALSE
3OAR5M6	fig|476272.21.peg.1771	5-methyl-3-oxo-hexanoyl-ACP + proton + Nicotinamide adenine dinucleotide phosphate - reduced <=> 5-methyl-3-hydroxy-hexanoyl-ACP + Nicotinamide adenine dinucleotide phosphate	[]	[]	8.72297	1.92389e-05	FALSE
3OAR60	fig|476272.21.peg.1771	3-Oxohexanoyl-[acyl-carrier protein] + proton + Nicotinamide adenine dinucleotide phosphate - reduced <=> (R)-3-Hydroxyhexanoyl-[acyl-carrier protein] + Nicotinamide adenine dinucleotide phosphate	[('Fatty-acid-biosynthesis', 'Fatty Acid Biosynthesis'), ('Lipid-Biosynthesis', 'Fatty Acid and Lipid Biosynthesis'), ('PWY-5156', 'superpathway of fatty acid biosynthesis II (plant)'), ('PWY-5971', 'palmitate biosynthesis II (bacteria and plants)'), ('PWY-5994', 'palmitate biosynthesis I (animals and fungi)'), ('PWY-6113', 'superpathway of mycolate biosynthesis'), ('PWY-6285', 'superpathway of f…	[('rn00061', 'Fatty acid biosynthesis'), ('rn01212', 'Fatty acid metabolism')]	8.72297	1.92389e-05	FALSE
3OAR6M7	fig|476272.21.peg.1771	6-methyl-3-oxo-heptanoyl-ACP + proton + Nicotinamide adenine dinucleotide phosphate - reduced <=> 6-methyl-3-hydroxy-heptanoyl-ACP + Nicotinamide adenine dinucleotide phosphate	[]	[]	8.72297	1.92389e-05	FALSE
3OAR6M8	fig|476272.21.peg.1771	6-methyl-3-oxo-octanoyl-ACP + proton + Nicotinamide adenine dinucleotide phosphate - reduced <=> 6-methyl-3-hydroxy-octanoyl-ACP + Nicotinamide adenine dinucleotide phosphate	[]	[]	8.72297	1.92389e-05	FALSE
3OAR7M8	fig|476272.21.peg.1771	7-methyl-3-oxo-octanoyl-ACP + proton + Nicotinamide adenine dinucleotide phosphate - reduced <=> 7-methyl-3-hydroxy-octanoyl-ACP + Nicotinamide adenine dinucleotide phosphate	[]	[]	8.72297	1.92389e-05	FALSE
3OAR80	fig|476272.21.peg.1771	3-Oxooctanoyl-[acyl-carrier protein] + proton + Nicotinamide adenine dinucleotide phosphate - reduced <=> (R)-3-Hydroxyoctanoyl-[acyl-carrier protein] + Nicotinamide adenine dinucleotide phosphate	[]	[('rn00061', 'Fatty acid biosynthesis'), ('rn01212', 'Fatty acid metabolism')]	8.72297	1.92389e-05	FALSE
3OAR8M10	fig|476272.21.peg.1771	8-methyl-3-oxo-decanoyl-ACP + proton + Nicotinamide adenine dinucleotide phosphate - reduced <=> 8-methyl-3-hydroxy-decanoyl-ACP + Nicotinamide adenine dinucleotide phosphate	[]	[]	8.72297	1.92389e-05	FALSE
3OAR8M9	fig|476272.21.peg.1771	8-methyl-3-oxo-nonanoyl-ACP + proton + Nicotinamide adenine dinucleotide phosphate - reduced <=> 8-methyl-3-hydroxy-nonanoyl-ACP + Nicotinamide adenine dinucleotide phosphate	[]	[]	8.72297	1.92389e-05	FALSE
3OAR9M10	fig|476272.21.peg.1771	9-methyl-3-oxo-decanoyl-ACP + proton + Nicotinamide adenine dinucleotide phosphate - reduced <=> 9-methyl-3-hydroxy-decanoyl-ACP + Nicotinamide adenine dinucleotide phosphate	[]	[]	8.72297	1.92389e-05	FALSE
DHQS	fig|476272.21.peg.1547	2-Dehydro-3-deoxy-D-arabino-heptonate 7-phosphate --> 3-Dehydroquinate + hydrogenphosphate	[('3-Dehydroquinate-Biosynthesis', '3-Dehydroquinate Biosynthesis'), ('ALL-CHORISMATE-PWY', 'superpathway of chorismate metabolism'), ('ARO-PWY', 'chorismate biosynthesis I'), ('AROMATIC-COMPOUNDS-BIOSYN', 'Aromatic Compound Biosynthesis'), ('Amino-Acid-Biosynthesis', 'Amino Acid Biosynthesis'), ('COMPLETE-ARO-PWY', 'superpathway of aromatic amino acid biosynthesis'), ('Chorismate-Biosynthesis', …	[('rn00400', 'Phenylalanine, tyrosine and tryptophan biosynthesis'), ('rn01110', 'Biosynthesis of secondary metabolites'), ('rn01230', 'Biosynthesis of amino acids')]	3.1506	2.27751e-05	FALSE
RBK_D	fig|476272.21.peg.3137	ATP + D-ribulose --> ADP + proton + D-ribulose 5-phosphate(2-)			4.9754	2.36045e-05	FALSE
RBK_L1	fig|476272.21.peg.3137	ATP + L-Ribulose --> ADP + proton + L-Ribulose 5-phosphate	[('ARABCAT-PWY', 'L-arabinose degradation I'), ('Carbohydrates-Degradation', 'Carbohydrate Degradation'), ('Degradation', 'Degradation/Utilization/Assimilation'), ('L-Arabinose-Degradation', 'L-arabinose Degradation'), ('PWY-5257', 'superpathway of pentose and pentitol degradation'), ('SECONDARY-METABOLITE-DEGRADATION', 'Secondary Metabolite Degradation'), ('SUGAR-ALCOHOLS-DEG', 'Sugar Alcohol De…	[('rn00040', 'Pentose and glucuronate interconversions')]	4.9754	2.36045e-05	FALSE
SUCOAS	fig|476272.21.peg.1740	ATP + Coenzyme A + Succinate <=> ADP + hydrogenphosphate + Succinyl-CoA	[('Acetate-Formation', 'Fermentation to Acetate'), ('Autotrophic-CO2-Fixation', 'Autotrophic CO<sub>2</sub> Fixation'), ('C1-COMPOUNDS', 'C1 Compound Utilization and Assimilation'), ('CARBOXYLATES-DEG', 'Carboxylate Degradation'), ('CO2-Fixation', 'CO<sub>2</sub> Fixation'), ('Degradation', 'Degradation/Utilization/Assimilation'), ('Energy-Metabolism', 'Generation of Precursor Metabolite and Ener…	[('rn00020', 'Citrate cycle (TCA cycle)'), ('rn00640', 'Propanoate metabolism'), ('rn00720', 'Carbon fixation pathways in prokaryotes'), ('rn01110', 'Biosynthesis of secondary metabolites'), ('rn01200', 'Carbon metabolism')]	6.66965	3.08443e-05	FALSE
ALCD19	fig|476272.21.peg.1442	D-Glyceraldehyde + proton + Nicotinamide adenine dinucleotide - reduced <=> Glycerol + Nicotinamide adenine dinucleotide	[('Cell-Structure-Biosynthesis', 'Cell Structure Biosynthesis'), ('Cell-Wall-Biosynthesis', 'Cell Wall Biosynthesis'), ('PWY-6626', "cytidine-5'-diphosphate-glycerol biosynthesis")]	[('rn00561', 'Glycerolipid metabolism')]	6.67086	4.13265e-05	FALSE
ALCD2x	fig|476272.21.peg.1442	ethanol + Nicotinamide adenine dinucleotide <=> acetaldehyde + proton + Nicotinamide adenine dinucleotide - reduced	[('AMINE-DEG', 'Amine and Polyamine Degradation'), ('Acetaldehyde-Biosynthesis', 'Acetaldehyde Biosynthesis'), ('Acetate-Formation', 'Fermentation to Acetate'), ('Alcohol-Biosynthesis', 'Fermentation to Alcohols'), ('Alcohol-Degradation', 'Alcohol Degradation'), ('CARBOXYLATES-DEG', 'Carboxylate Degradation'), ('Carbohydrates-Biosynthesis', 'Carbohydrate Biosynthesis'), ('Carbohydrates-Degradatio…	[('rn00010', 'Glycolysis / Gluconeogenesis'), ('rn01110', 'Biosynthesis of secondary metabolites')]	6.67086	4.13265e-05	FALSE
PSCVT	fig|476272.21.peg.1548	Phosphoenolpyruvate + Shikimate 5-phosphate <=> 5-O-(1-Carboxyvinyl)-3-phosphoshikimate + hydrogenphosphate	[('ALL-CHORISMATE-PWY', 'superpathway of chorismate metabolism'), ('ARO-PWY', 'chorismate biosynthesis I'), ('AROMATIC-COMPOUNDS-BIOSYN', 'Aromatic Compound Biosynthesis'), ('Amino-Acid-Biosynthesis', 'Amino Acid Biosynthesis'), ('COMPLETE-ARO-PWY', 'superpathway of aromatic amino acid biosynthesis'), ('Chorismate-Biosynthesis', 'Chorismate Biosynthesis'), ('IND-AMINO-ACID-SYN', 'Proteinogenic Am…	[('rn00400', 'Phenylalanine, tyrosine and tryptophan biosynthesis'), ('rn01110', 'Biosynthesis of secondary metabolites'), ('rn01230', 'Biosynthesis of amino acids')]	2.65836	5.0948e-05	FALSE
XYLK	fig|476272.21.peg.2624	ATP + D-xylulose --> ADP + proton + D-xylulose 5-phosphate(2-)			6.23128	5.55688e-05	FALSE
BTDD_RR	fig|476272.21.peg.759	R_R__2_3_Butanediol + Nicotinamide adenine dinucleotide <=> (R)-Acetoin + proton + Nicotinamide adenine dinucleotide - reduced	[('2-3-Butanediol-Degradation', '2,3-Butanediol Degradation'), ('Alcohol-Biosynthesis', 'Fermentation to Alcohols'), ('Alcohol-Degradation', 'Alcohol Degradation'), ('Butanediol-Biosynthesis', 'Butanediol Biosynthesis'), ('Degradation', 'Degradation/Utilization/Assimilation'), ('Energy-Metabolism', 'Generation of Precursor Metabolite and Energy'), ('Fermentation ()', None), ('P125-PWY', 'superpat…	[('rn00650', 'Butanoate metabolism')]	6.89984	5.71119e-05	FALSE
SBTDOX	fig|476272.21.peg.759	(S,S)-2,3-Butanediol + Nicotinamide adenine dinucleotide <=> (S)-Acetoin + proton + Nicotinamide adenine dinucleotide - reduced			6.89984	5.71119e-05	FALSE
YUMPS	fig|476272.21.peg.3933	alpha-D-Ribose 5-phosphate + uracil <=> Water + Pseudouridine 5-phosphate	[('Degradation', 'Degradation/Utilization/Assimilation'), ('NUCLEO-DEG', 'Nucleoside and Nucleotide Degradation'), ('PWY-6019', 'pseudouridine degradation'), ('Purine-Degradation', 'Purine Nucleotide Degradation')]	[('rn00240', 'Pyrimidine metabolism')]	-2.4767	7.87738e-05	FALSE
THZPSN	fig|476272.21.peg.1069	ATP + L-cysteine + 1-deoxy-D-xylulose 5-phosphate + L-tyrosine --> 4-Hydroxy-benzyl alcohol + 4-Methyl-5-(2-phosphoethyl)-thiazole + L-alanine + AMP + carbon dioxide + Water + proton + Diphosphate	[]	[]	-2.33113	8.18849e-05	FALSE
ALAASPabc	fig|476272.21.peg.1724	L-alanyl-L-aspartate + ATP + Water --> ADP + L-alanyl-L-aspartate + proton + hydrogenphosphate	[]	[]	-2.6788	8.30453e-05	FALSE
ALAGLNabc	fig|476272.21.peg.1724	L-alanyl-L-glutamine + ATP + Water --> ADP + L-alanyl-L-glutamine + proton + hydrogenphosphate	[]	[]	-2.6788	8.30453e-05	FALSE
ALAGLUabc	fig|476272.21.peg.1724	L-alanyl-L-glutamate + ATP + Water --> ADP + L-alanyl-L-glutamate + proton + hydrogenphosphate	[]	[]	-2.6788	8.30453e-05	FALSE
ALAGLYabc	fig|476272.21.peg.1724	L-alanylglycine + ATP + Water --> ADP + L-alanylglycine + proton + hydrogenphosphate	[]	[]	-2.6788	8.30453e-05	FALSE
ALAHISabc	fig|476272.21.peg.1724	L-alanyl-L-histidine + ATP + Water --> ADP + L-alanyl-L-histidine + proton + hydrogenphosphate	[]	[]	-2.6788	8.30453e-05	FALSE
ALALEUabc	fig|476272.21.peg.1724	L-alanyl-L-leucine + ATP + Water --> ADP + L-alanyl-L-leucine + proton + hydrogenphosphate	[]	[]	-2.6788	8.30453e-05	FALSE
ALATHRabc	fig|476272.21.peg.1724	L-alanyl-L-threonine + ATP + Water --> ADP + L-alanyl-L-threonine + proton + hydrogenphosphate	[]	[]	-2.6788	8.30453e-05	FALSE
CGLYabc	fig|476272.21.peg.1724	ATP + L-cysteinylglycine + Water --> ADP + L-cysteinylglycine + proton + hydrogenphosphate	[]	[]	-2.6788	8.30453e-05	FALSE
GLYASNabc	fig|476272.21.peg.1724	ATP + Glycyl-L-asparagine + Water --> ADP + Glycyl-L-asparagine + proton + hydrogenphosphate	[]	[]	-2.6788	8.30453e-05	FALSE
GLYASPabc	fig|476272.21.peg.1724	ATP + Glycyl-L-aspartate + Water --> ADP + Glycyl-L-aspartate + proton + hydrogenphosphate	[]	[]	-2.6788	8.30453e-05	FALSE
GLYCYSabc	fig|476272.21.peg.1724	ATP + Gly-Cys + Water --> ADP + Gly-Cys + proton + hydrogenphosphate			-2.6788	8.30453e-05	FALSE
GLYGLNabc	fig|476272.21.peg.1724	ATP + Glycyl-L-glutamine + Water --> ADP + Glycyl-L-glutamine + proton + hydrogenphosphate	[]	[]	-2.6788	8.30453e-05	FALSE
GLYGLUabc	fig|476272.21.peg.1724	ATP + Glycyl-L-glutamate + Water --> ADP + Glycyl-L-glutamate + proton + hydrogenphosphate	[]	[]	-2.6788	8.30453e-05	FALSE
GLYLEUPEPT1tc	fig|476272.21.peg.1724	Glycylleucine + proton --> Glycylleucine + proton	[]	[]	-2.6788	8.30453e-05	FALSE
GLYMETabc	fig|476272.21.peg.1724	ATP + Glycyl-L-methionine + Water --> ADP + Glycyl-L-methionine + proton + hydrogenphosphate	[]	[]	-2.6788	8.30453e-05	FALSE
GLYPHEabc	fig|476272.21.peg.1724	ATP + Glycylphenylalanine + Water --> ADP + Glycylphenylalanine + proton + hydrogenphosphate	[]	[]	-2.6788	8.30453e-05	FALSE
GLYPROabc	fig|476272.21.peg.1724	ATP + Glycylproline + Water --> ADP + Glycylproline + proton + hydrogenphosphate	[]	[]	-2.6788	8.30453e-05	FALSE
GLYTYRabc	fig|476272.21.peg.1724	ATP + Glycyl-L-tyrosine + Water --> ADP + Glycyl-L-tyrosine + proton + hydrogenphosphate	[]	[]	-2.6788	8.30453e-05	FALSE
METALAabc	fig|476272.21.peg.1724	ATP + Water + L-methionyl-L-alanine --> ADP + proton + L-methionyl-L-alanine + hydrogenphosphate	[]	[]	-2.6788	8.30453e-05	FALSE
CTPS1	fig|476272.21.peg.3754	ATP + Ammonium + UTP --> ADP + CTP + 2.0 proton + hydrogenphosphate	[]	[('rn00240', 'Pyrimidine metabolism')]	-2.34712	0.000112176	FALSE
CTPS2	fig|476272.21.peg.3754	ATP + L-glutamine + Water + UTP --> ADP + CTP + L-glutamate(1-) + 2.0 proton + hydrogenphosphate	[('Degradation', 'Degradation/Utilization/Assimilation'), ('Deoxyribonucleotide-Biosynthesis', "2'-Deoxyribonucleotide Biosynthesis"), ('NUCLEO-DEG', 'Nucleoside and Nucleotide Degradation'), ('Nucleotide-Biosynthesis', 'Nucleoside and Nucleotide Biosynthesis'), ('PRPP-PWY', 'superpathway of histidine, purine, and pyrimidine biosynthesis'), ('PWY-7176', 'UTP and CTP <i>de novo</i> biosynthesis'),…	[('rn00240', 'Pyrimidine metabolism')]	-2.34712	0.000112176	FALSE
TKT1	fig|476272.21.peg.757	alpha-D-Ribose 5-phosphate + D-xylulose 5-phosphate(2-) <=> Glyceraldehyde 3-phosphate + Sedoheptulose 7-phosphate	[('Acetate-Formation', 'Fermentation to Acetate'), ('Alcohol-Biosynthesis', 'Fermentation to Alcohols'), ('Autotrophic-CO2-Fixation', 'Autotrophic CO<sub>2</sub> Fixation'), ('C1-COMPOUNDS', 'C1 Compound Utilization and Assimilation'), ('CALVIN-PWY', 'Calvin-Benson-Bassham cycle'), ('CARBO-BIOSYNTHESIS', 'Sugar Biosynthesis'), ('CARBOXYLATES-DEG', 'Carboxylate Degradation'), ('CO2-Fixation', 'CO<…	[('rn00030', 'Pentose phosphate pathway'), ('rn00710', 'Carbon fixation in photosynthetic organisms'), ('rn01110', 'Biosynthesis of secondary metabolites'), ('rn01200', 'Carbon metabolism'), ('rn01230', 'Biosynthesis of amino acids')]	7.93557	0.000159772	FALSE
TKT2	fig|476272.21.peg.757	D-Erythrose 4-phosphate + D-xylulose 5-phosphate(2-) <=> D-Fructose 6-phosphate + Glyceraldehyde 3-phosphate	[]	[('rn00710', 'Carbon fixation in photosynthetic organisms'), ('rn01200', 'Carbon metabolism')]	7.93557	0.000159772	FALSE
PHTHRDH	fig|476272.21.peg.321	Nicotinamide adenine dinucleotide + O-Phospho-4-hydroxy-L-threonine <=> 2-Amino-3-oxo-4-phosphonooxybutyrate + proton + Nicotinamide adenine dinucleotide - reduced	[]	[('rn00750', 'Vitamin B6 metabolism')]	8.99238	0.00019771	FALSE
DHAK	fig|476272.21.peg.3019	ATP + glycerone --> ADP + Dihydroxyacetone phosphate + proton	[('Alcohol-Biosynthesis', 'Fermentation to Alcohols'), ('Alcohol-Degradation', 'Alcohol Degradation'), ('C1-COMPOUNDS', 'C1 Compound Utilization and Assimilation'), ('Degradation', 'Degradation/Utilization/Assimilation'), ('Energy-Metabolism', 'Generation of Precursor Metabolite and Energy'), ('Fermentation ()', None), ('Formaldehyde-Assimilation', 'Formaldehyde Assimilation'), ('GLYCEROL-DEG', '…	[('rn00561', 'Glycerolipid metabolism'), ('rn00680', 'Methane metabolism'), ('rn01200', 'Carbon metabolism')]	5.25735	0.00019844	FALSE
DHDPS	fig|476272.21.peg.2509	L-Aspartate 4-semialdehyde + pyruvate --> 2,3-Dihydrodipicolinate + 2.0 Water + proton	[('Amino-Acid-Biosynthesis', 'Amino Acid Biosynthesis'), ('DAPLYSINESYN-PWY', 'L-lysine biosynthesis I'), ('IND-AMINO-ACID-SYN', 'Proteinogenic Amino Acid Biosynthesis'), ('LYSINE-SYN', 'L-lysine Biosynthesis'), ('P4-PWY', 'superpathway of L-lysine, L-threonine and L-methionine biosynthesis I'), ('PWY-2941', 'L-lysine biosynthesis II'), ('PWY-2942', 'L-lysine biosynthesis III'), ('PWY-5097', 'L-l…	[]	6.63741	0.000215201	FALSE
UDPGDr	fig|476272.21.peg.3104	Water + 2.0 Nicotinamide adenine dinucleotide + UDPglucose <=> 3.0 proton + 2.0 Nicotinamide adenine dinucleotide - reduced + UDP-D-glucuronate	[('Activation-Inactivation-Interconversion', 'Activation/Inactivation/Interconversion'), ('Ascorbate-Biosynthesis', 'Ascorbate Biosynthesis'), ('CARBO-BIOSYNTHESIS', 'Sugar Biosynthesis'), ('COLANSYN-PWY', 'colanic acid building blocks biosynthesis'), ('Carbohydrates-Biosynthesis', 'Carbohydrate Biosynthesis'), ('Cell-Structure-Biosynthesis', 'Cell Structure Biosynthesis'), ('Cell-Wall-Biosynthes…	[('rn00040', 'Pentose and glucuronate interconversions'), ('rn00053', 'Ascorbate and aldarate metabolism'), ('rn00500', 'Starch and sucrose metabolism'), ('rn00520', 'Amino sugar and nucleotide sugar metabolism'), ('rn01110', 'Biosynthesis of secondary metabolites')]	9.38703	0.000215201	FALSE
AMANAPEr	fig|476272.21.peg.2707	N-acetyl-D-mannosamine 6-phosphate(2-) <=> N-acetyl-D-glucosamine 6-phosphate(2-)	[('AMINE-DEG', 'Amine and Polyamine Degradation'), ('CARBOXYLATES-DEG', 'Carboxylate Degradation'), ('Carbohydrates-Degradation', 'Carbohydrate Degradation'), ('Degradation', 'Degradation/Utilization/Assimilation'), ('GLCMANNANAUT-PWY', 'superpathway of <i>N</i>-acetylglucosamine, <i>N</i>-acetylmannosamine and <i>N</i>-acetylneuraminate degradation'), ('NAN-MANNACs-degradation', '<i>N</i>-Acetyl…	[('rn00520', 'Amino sugar and nucleotide sugar metabolism')]	7.00047	0.000298088	FALSE
GLNS	fig|476272.21.peg.944	ATP + L-glutamate(1-) + Ammonium --> ADP + L-glutamine + proton + hydrogenphosphate	[('AMMASSIM-PWY', 'ammonia assimilation cycle III'), ('Amino-Acid-Biosynthesis', 'Amino Acid Biosynthesis'), ('Ammonia-Assimilation', 'Ammonia Assimilation'), ('Degradation', 'Degradation/Utilization/Assimilation'), ('GLNSYN-PWY', 'L-glutamine biosynthesis I'), ('GLUTAMATE-SYN', 'L-glutamate Biosynthesis'), ('GLUTAMINE-SYN', 'L-glutamine Biosynthesis'), ('IND-AMINO-ACID-SYN', 'Proteinogenic Amino…	[('rn00250', 'Alanine, aspartate and glutamate metabolism'), ('rn00330', 'Arginine and proline metabolism'), ('rn00630', 'Glyoxylate and dicarboxylate metabolism'), ('rn00910', 'Nitrogen metabolism'), ('rn01230', 'Biosynthesis of amino acids')]	-2.19426	0.000323661	FALSE
ALCD4	fig|476272.21.peg.1462	butanol + Nicotinamide adenine dinucleotide <=> Butanal + proton + Nicotinamide adenine dinucleotide - reduced	[('Alcohol-Biosynthesis', 'Fermentation to Alcohols'), ('Energy-Metabolism', 'Generation of Precursor Metabolite and Energy'), ('Fermentation ()', None), ('PWY-6583', 'pyruvate fermentation to butanol I'), ('PWY-6594', 'superpathway of <i>Clostridium acetobutylicum</i> solventogenic fermentation'), ('PWY-6604', 'superpathway of <i>Clostridium acetobutylicum</i> acidogenic and solventogenic fermen…	[('rn00650', 'Butanoate metabolism')]	9.5167	0.000324336	FALSE
ACTNDH	fig|476272.21.peg.1762	(R)-Acetoin + Coenzyme A + Nicotinamide adenine dinucleotide <=> acetaldehyde + Acetyl-CoA + proton + Nicotinamide adenine dinucleotide - reduced	[('Carbohydrates-Degradation', 'Carbohydrate Degradation'), ('Degradation', 'Degradation/Utilization/Assimilation'), ('PWY-6028', 'acetoin degradation')]	[]	6.97196	0.000378772	FALSE
RMPA	fig|476272.21.peg.3018	L-Rhamnulose 1-phosphate <=> Dihydroxyacetone phosphate + (S)-lactaldehyde	[('Carbohydrates-Degradation', 'Carbohydrate Degradation'), ('Degradation', 'Degradation/Utilization/Assimilation'), ('FUC-RHAMCAT-PWY', 'superpathway of fucose and rhamnose degradation'), ('L-rhamnose-Degradation', 'L-rhamnose Degradation'), ('RHAMCAT-PWY', 'L-rhamnose degradation I'), ('Sugars-And-Polysaccharides-Degradation', 'Sugar Degradation')]	[('rn00051', 'Fructose and mannose metabolism')]	5.55943	0.000489748	FALSE
OAADC	fig|476272.21.peg.3545	proton + Oxaloacetate --> carbon dioxide + pyruvate	[('AROMATIC-COMPOUNDS-DEGRADATION', 'Aromatic Compound Degradation'), ('Degradation', 'Degradation/Utilization/Assimilation'), ('METHYLGALLATE-DEGRADATION-PWY', 'methylgallate degradation'), ('P184-PWY', 'protocatechuate degradation I (<I>meta</I>-cleavage pathway)'), ('PWY-6338', 'superpathway of vanillin and vanillate degradation'), ('PWY-6339', 'syringate degradation'), ('Protocatechuate-Degra…	[('rn00620', 'Pyruvate metabolism')]	-2.79013	0.000544165	FALSE
GLUOX	fig|476272.21.peg.1220	2.0 L-glutamate(1-) + Nicotinamide adenine dinucleotide phosphate <=> 2-Oxoglutarate + L-glutamine + proton + Nicotinamide adenine dinucleotide phosphate - reduced	[('AMMASSIM-PWY', 'ammonia assimilation cycle III'), ('Amino-Acid-Biosynthesis', 'Amino Acid Biosynthesis'), ('Amino-Acid-Degradation', 'Amino Acid Degradation'), ('Ammonia-Assimilation', 'Ammonia Assimilation'), ('Degradation', 'Degradation/Utilization/Assimilation'), ('GLUTAMATE-SYN', 'L-glutamate Biosynthesis'), ('GLUTAMINE-DEG', 'L-glutamine Degradation'), ('GLUTAMINE-SYN', 'L-glutamine Biosy…	[('rn00250', 'Alanine, aspartate and glutamate metabolism'), ('rn00910', 'Nitrogen metabolism'), ('rn01110', 'Biosynthesis of secondary metabolites'), ('rn01230', 'Biosynthesis of amino acids')]	-2.59003	0.000555695	FALSE
GLUSy	fig|476272.21.peg.1220	2-Oxoglutarate + L-glutamine + proton + Nicotinamide adenine dinucleotide phosphate - reduced --> 2.0 L-glutamate(1-) + Nicotinamide adenine dinucleotide phosphate			-2.59003	0.000555695	FALSE
ASPKi	fig|476272.21.peg.1493	L-aspartate(1-) + ATP --> 4-Phospho-L-aspartate + ADP			-2.15344	0.000572675	FALSE
ASPT	fig|476272.21.peg.1493	L-aspartate(1-) --> Fumarate + Ammonium	[('ASPARTATE-SYN', 'L-aspartate Biosynthesis'), ('ASPASN-PWY', 'superpathway of L-aspartate and L-asparagine biosynthesis'), ('Amino-Acid-Biosynthesis', 'Amino Acid Biosynthesis'), ('Amino-Acid-Degradation', 'Amino Acid Degradation'), ('Degradation', 'Degradation/Utilization/Assimilation'), ('GLUTAMATE-DEG', 'L-glutamate Degradation'), ('GLUTDEG-PWY', 'L-glutamate degradation II'), ('IND-AMINO-AC…	[('rn00250', 'Alanine, aspartate and glutamate metabolism')]	-2.15344	0.000572675	FALSE
GCCa	fig|476272.21.peg.1566	Glycine + proton + Lipoylprotein --> S-Aminomethyldihydrolipoylprotein + carbon dioxide	[]	[('rn00260', 'Glycine, serine and threonine metabolism')]	4.8883	0.000649166	FALSE
DHEDAA	fig|476272.21.peg.316	2,4-Dihydroxyhept-2-enedioate --> pyruvate + Succinic semialdehyde	[]	[('rn00350', 'Tyrosine metabolism')]	5.7372	0.000903932	FALSE
PFL	fig|476272.21.peg.1151	Coenzyme A + pyruvate --> Acetyl-CoA + Formate	[('Acetate-Formation', 'Fermentation to Acetate'), ('Alcohol-Biosynthesis', 'Fermentation to Alcohols'), ('C1-COMPOUNDS', 'C1 Compound Utilization and Assimilation'), ('CARBOXYLATES-DEG', 'Carboxylate Degradation'), ('CO2-Fixation', 'CO<sub>2</sub> Fixation'), ('Degradation', 'Degradation/Utilization/Assimilation'), ('Energy-Metabolism', 'Generation of Precursor Metabolite and Energy'), ('FERMENT…	[('rn00620', 'Pyruvate metabolism'), ('rn00650', 'Butanoate metabolism')]	5.29082	0.000998357	FALSE
DHAD1	fig|476272.21.peg.1467	(R)-2,3-Dihydroxy-3-methylbutanoate --> 3-methyl-2-oxobutanoate + Water	[]	[('rn00770', 'Pantothenate and CoA biosynthesis')]	6.14602	0.00132279	FALSE
DHAD2	fig|476272.21.peg.1467	(R)-2,3-Dihydroxy-3-methylpentanoate --> 3-methyl-2-oxopentanoate + Water	[('Amino-Acid-Biosynthesis', 'Amino Acid Biosynthesis'), ('Amino-Acid-Degradation', 'Amino Acid Degradation'), ('BRANCHED-CHAIN-AA-SYN-PWY', 'superpathway of branched chain amino acid biosynthesis'), ('Degradation', 'Degradation/Utilization/Assimilation'), ('ILEUSYN-PWY', 'L-isoleucine biosynthesis I (from threonine)'), ('IND-AMINO-ACID-SYN', 'Proteinogenic Amino Acid Biosynthesis'), ('ISOLEUCINE…	[('rn00290', 'Valine, leucine and isoleucine biosynthesis'), ('rn01110', 'Biosynthesis of secondary metabolites'), ('rn01210', '2-Oxocarboxylic acid metabolism'), ('rn01230', 'Biosynthesis of amino acids')]	6.14602	0.00132279	FALSE
AGMT	fig|476272.21.peg.1744	agmatinium(2+) + Water --> Putrescine + Urea	[('ARG+POLYAMINE-SYN', 'superpathway of arginine and polyamine biosynthesis'), ('ARGDEG-PWY', 'superpathway of L-arginine, putrescine, and 4-aminobutanoate degradation'), ('ARGININE-DEG', 'L-arginine Degradation'), ('Amino-Acid-Degradation', 'Amino Acid Degradation'), ('Degradation', 'Degradation/Utilization/Assimilation'), ('ORNARGDEG-PWY', 'superpathway of L-arginine and L-ornithine degradation…	[('rn00330', 'Arginine and proline metabolism')]	6.45619	0.00144588	FALSE
IPDDI	fig|476272.21.peg.2320	Isopentenyl diphosphate <=> Dimethylallyl diphosphate	[('ALL-CHORISMATE-PWY', 'superpathway of chorismate metabolism'), ('All-Trans-Farnesyl-PP-Biosynthesis ()', None), ('Cell-Structure-Biosynthesis', 'Cell Structure Biosynthesis'), ('Cell-Wall-Biosynthesis', 'Cell Wall Biosynthesis'), ('Cofactor-Biosynthesis', 'Cofactor, Prosthetic Group, Electron Carrier, and Vitamin Biosynthesis'), ('DITERPENOID-SYN', 'Diterpenoid Biosynthesis'), ('ERGOSTEROL-SYN…	[('rn00900', 'Terpenoid backbone biosynthesis'), ('rn01110', 'Biosynthesis of secondary metabolites')]	5.41356	0.00175081	FALSE
DRBK	fig|476272.21.peg.175	ATP + 2-deoxy-D-ribose --> 2-deoxy-D-ribose 5-phosphate(2-) + ADP + proton	[]	[('rn00030', 'Pentose phosphate pathway')]	8.28689	0.0018936	FALSE
RBK	fig|476272.21.peg.175	ATP + D-ribose --> ADP + proton + alpha-D-Ribose 5-phosphate	[('Carbohydrates-Degradation', 'Carbohydrate Degradation'), ('Degradation', 'Degradation/Utilization/Assimilation'), ('RIBOKIN-PWY', 'ribose phosphorylation'), ('Sugars-And-Polysaccharides-Degradation', 'Sugar Degradation')]	[('rn00030', 'Pentose phosphate pathway')]	8.28689	0.0018936	FALSE
HKMPPI	fig|476272.21.peg.2409	2-Hydroxy-3-keto-5-methylthiopentenyl-1-phosphate --> 2,3-diketo-5-methylthio-1-phosphopentane	[('Amino-Acid-Biosynthesis', 'Amino Acid Biosynthesis'), ('Degradation', 'Degradation/Utilization/Assimilation'), ('IND-AMINO-ACID-SYN', 'Proteinogenic Amino Acid Biosynthesis'), ('METHIONINE-SYN', 'L-methionine Biosynthesis'), ('MTR-1P-Degradation (<i>S</i>-methyl-5-thio-&alpha', None), ('-D-ribose 1-phosphate degradation)', None), ('Methionine-Salvage', 'L-methionine Salvage'), ('NUCLEO-DEG', '…	[('rn00270', 'Cysteine and methionine metabolism')]	2.78035	0.00244809	FALSE
ASPTA	fig|476272.21.peg.3710	2-Oxoglutarate + L-aspartate(1-) <=> L-glutamate(1-) + Oxaloacetate	[('ASPARAGINE-DEG', 'L-asparagine Degradation'), ('ASPARAGINE-DEG1-PWY-1', 'L-asparagine degradation III (mammalian)'), ('ASPARTATE-DEG', 'L-aspartate Degradation'), ('ASPARTATE-DEG1-PWY', 'L-aspartate degradation I'), ('ASPARTATE-SYN', 'L-aspartate Biosynthesis'), ('ASPARTATESYN-PWY', 'L-aspartate biosynthesis'), ('ASPASN-PWY', 'superpathway of L-aspartate and L-asparagine biosynthesis'), ('Amin…	[('rn00250', 'Alanine, aspartate and glutamate metabolism'), ('rn00710', 'Carbon fixation in photosynthetic organisms'), ('rn01110', 'Biosynthesis of secondary metabolites'), ('rn01200', 'Carbon metabolism'), ('rn01210', '2-Oxocarboxylic acid metabolism'), ('rn01230', 'Biosynthesis of amino acids')]	-2.91811	0.00258111	FALSE
EHGLAT	fig|476272.21.peg.3710	2-Oxoglutarate + erythro-4-hydroxy-L-glutamate(1-) --> 4-hydroxy-2-oxoglutarate(2-) + L-glutamate(1-)	[]	[]	-2.91811	0.00258111	FALSE
GLYK	fig|476272.21.peg.1440	ATP + Glycerol --> ADP + Glycerol 3-phosphate + proton	[('Alcohol-Degradation', 'Alcohol Degradation'), ('Degradation', 'Degradation/Utilization/Assimilation'), ('Fatty-Acid-and-Lipid-Degradation', 'Fatty Acid and Lipid Degradation'), ('GLYCEROL-DEG', 'Glycerol Degradation'), ('PWY-4261', 'glycerol degradation I'), ('PWY0-381', 'glycerol and glycerophosphodiester degradation')]	[('rn00561', 'Glycerolipid metabolism')]	9.08086	0.00272923	FALSE
HEX7	fig|476272.21.peg.1631	ATP + D-Fructose --> ADP + D-Fructose 6-phosphate + proton	[]	[]	4.43564	0.00314867	FALSE
MANAO	fig|476272.21.peg.3162	D-Mannonate + Nicotinamide adenine dinucleotide <=> D-Fructuronate + proton + Nicotinamide adenine dinucleotide - reduced	[]	[('rn00040', 'Pentose and glucuronate interconversions')]	4.79792	0.00328519	FALSE
SHKK	fig|476272.21.peg.479	ATP + Shikimate --> ADP + proton + Shikimate 5-phosphate	[('ALL-CHORISMATE-PWY', 'superpathway of chorismate metabolism'), ('ARO-PWY', 'chorismate biosynthesis I'), ('AROMATIC-COMPOUNDS-BIOSYN', 'Aromatic Compound Biosynthesis'), ('Amino-Acid-Biosynthesis', 'Amino Acid Biosynthesis'), ('COMPLETE-ARO-PWY', 'superpathway of aromatic amino acid biosynthesis'), ('Chorismate-Biosynthesis', 'Chorismate Biosynthesis'), ('IND-AMINO-ACID-SYN', 'Proteinogenic Am…	[('rn00400', 'Phenylalanine, tyrosine and tryptophan biosynthesis'), ('rn01110', 'Biosynthesis of secondary metabolites'), ('rn01230', 'Biosynthesis of amino acids')]	-2.39122	0.00414805	FALSE
ACCOACL	fig|476272.21.peg.2243	Acetyl-CoA + Carboxybiotin-carboxyl-carrier protein --> Holocarboxylase (biotin covalent bound to Lys residue of apoC) + Malonyl-CoA	[]	[]	-2.74779	0.0043296	FALSE
PYNP2r	fig|476272.21.peg.1508	hydrogenphosphate + Uridine <=> alpha-D-Ribose 1-phosphate + uracil	[('Degradation', 'Degradation/Utilization/Assimilation'), ('NUCLEO-DEG', 'Nucleoside and Nucleotide Degradation'), ('PWY-5532', 'nucleoside and nucleotide degradation (archaea)'), ('PWY-7209', 'superpathway of pyrimidine ribonucleosides degradation'), ('PWY0-1295', 'pyrimidine ribonucleosides degradation'), ('Pyrimidine-Base-Degradation', 'Pyrimidine Nucleobase Degradation'), ('Pyrimidine-Degrada…	[('rn00240', 'Pyrimidine metabolism')]	4.52527	0.00445834	FALSE
[truncated: 898 more rows]

## Sheet: bh_32h_vs_72h
Reaction	Driver Gene	Equation	Pathway (MetaCyc)	Pathway (KEGG)	Fold change	p-value	In mechanistic model
[truncated: 1,077 more rows]

[truncated: 6 more sheets: bt_04h_vs_12h, bt_04h_vs_36h, bt_12h_vs_36h, ri_04h_vs_12h, ri_04h_vs_48h, ri_12h_vs_48h]
