# Supplementary material for: Emergence of alternative states in a synthetic human gut microbial community
Source: Nat Commun. 2025 Dec 1;17:326. doi: 10.1038/s41467-025-67036-5 (PMC12789478; doi:10.1038/s41467-025-67036-5)
Supplement: Supplementary file 9 — Source Data [file 41467_2025_67036_MOESM9_ESM.xlsx]

## Sheet: Figure 2A
		bh_source_geneExp_t14vst32		bh_source_geneExp_t14vst72		bh_source_geneExp_t32vst72
reaction	label	fold_change	p_value	fold_change	p_value	fold_change	p_value
POR4	POR4	-5.13199	2.48919e-28	3.2576	0.23445	3.98212	6.38112e-07
FDH	FDH	-4.45899	5.80362e-16	0	1	4.73586	8.37954e-09
TREpts	TREpts	-4.16977	8.8227e-13	9.97143	1.03811e-07	5.98475	6.90631e-06
TRE6PH	TRE6PH	-3.40409	0.000285139	0	1	3.63068	0.000312825
METR	METR	-1.26285	1	-3.26669	1.10506e-06	-2.01614	0.159626
PYK	PYK	0	1	-1.24632	0.958079	-1.1993	1
PFK(ppi)	PFK	0	1	2.78301	0.303867	2.2882	0.405265
HEX1	HEX1	0	1	0	1	0	1
PGK	PGK	0	1	0	1	0	1
FTHFL	FTHFL	0	1	-1.61945	0.783637	-1.90128	0.660526
GAPD	GAPD	0	1	0	1	0	1
PGI	PGI	0	1	1.00997	1	0	1
LDH_L	LDH	1.02558	1	0	1	-1.2081	1
r0792	r0792	1.10881	1	0	1	-1.65596	0.49577
ACKr	ACKr	1.20862	1	0	1	-1.658	0.733243
PTAr	PTAr	1.30664	1	0	1	-1.08867	1
Rnf	RNF	1.4606	0.788925	-1.75266	0.227404	-2.64354	0.0285034
FDHfdx	FDHfdx	1.47792	0.847139	0	1	-2.21014	0.0386441
PGM	PGM	1.4955	0.916539	0	1	0	1
TPI	TPI	1.60916	1	5.41502	0.000432102	3.63659	0.0122448
CODH_ACS	CODH	2.01391	0.0176808	0	1	-2.45954	0.0140966
FBA	FBA	2.18067	0.00885436	3.13996	0.215031	-2.22906	0.108075
MTHFC	MTHFC	2.27283	0.000630013	0	1	-2.36114	0.0246793
MTHFD	MTHFD	2.27283	0.000630013	0	1	-2.36114	0.0246793
HYDFDNrfdx	HydABC	2.54436	0.000248507	1.98298	0.155095	-1.22796	1
ATPS4	ATPS4	2.8575	4.31035e-05	3.58966	0.116482	-3.48257	1.02562e-05
ENO	ENO	3.26649	0.0067735	4.56792	2.37442e-06	4.70885	9.34464e-08
GLCabc	GLCabc	3.50042	8.91587e-07	-2.16557	0.010871	-2.8033	0.0100324
GLUt2r	GLUt	7.87137	2.55107e-21	7.54438	9.06692e-17	4.61498	0.000755461
VALt2r	VALt2r	11.7338	4.15164e-135	6.86448	8.65838e-35	-4.88923	7.74841e-12
LEUTA	LEUTA	11.9596	5.03499e-153	7.78597	2.57155e-50	-4.19124	3.15032e-08
VALTA	VALTA	11.9596	5.03499e-153	7.78597	2.57155e-50	-4.19124	3.15032e-08
ILETA	ILETA	11.9596	5.03499e-153	7.78597	2.57155e-50	-4.19124	3.15032e-08
OOR2r	OOR2	12.8767	5.77248e-133	10.4287	8.26736e-101	-4.19615	7.92922e-09

## Sheet: Figure 2B
		bt_source_geneExp_t04vst12		bt_source_geneExp_t04vst36		bt_source_geneExp_t12vst36
reaction	label	fold_change	p_value	fold_change	p_value	fold_change	p_value
GLCt2r	GLCt2r	-3.05342	4.17532e-34	-1.89024	0.00871058	-1.76866	0.0236067
TPI	TPI	-0.407304	1	-2.25786	2.45914e-16	-1.82255	8.51097e-05
GAPD	GAPD	-0.403168	1	-1.82078	3.71378e-15	-1.38829	0.0952359
PPCKr	PPCKr	-0.396413	1	-0.0610969	1	0.364146	1
PGI	PGI	-0.371774	1	-2.24765	4.71626e-27	-1.84584	3.57693e-07
MANabc	MANabc	-0.222359	1	-3.30781	9.50851e-10	-3.05289	7.76041e-08
PGK	PGK	-0.107002	1	-0.500803	1	-0.364406	1
PFL	PFL	-0.100751	1	-1.39348	0.000153723	-1.18048	0.328974
FRD2	FRD	0.356604	1	-1.09831	0.54682	-1.42545	0.00428415
PYK	PYK	0.455441	1	-1.80927	1.97013e-11	-2.23491	5.32536e-15
MAN6PI	MAN6PI	0.638105	1	1.13138	0.920678	0.520792	1
PTAr	PTA	1.14461	0.560289	0.644759	1	-0.470052	1
ENO	ENO	1.34154	0.09487	-1.42058	0.0149497	-2.73234	3.66029e-22
FUM	FUM	1.37093	0.0013375	2.68919	1.07435e-125	1.34729	0.00339563
ACKr	ACK	1.37975	0.000793055	1.47573	4.04397e-08	0.125227	1
RNF	RNF	1.51933	0.0131544	-2.07032	1.21472e-06	-2.35904	3.27448e-09
POR4i	POR4	1.56639	0.00104391	-0.239918	1	-1.77686	1.80103e-05
PFK	PFK	1.66351	7.67397e-09	3.45791	1.0019e-271	2.33625	4.08902e-29
LDH_L	LDH	1.94506	9.31249e-12	1.43673	0.000293822	-1.9768	1.6001e-13
HEX4	HEX4	2.18616	1.33062e-11	-1.83481	0.959584	-2.24709	1.89545e-08
HEX1	HEX1	2.18616	1.33062e-11	-1.83481	0.959584	-2.24709	1.89545e-08
MDH	MDH	2.71709	1.91819e-30	2.45291	2.75807e-23	-0.234515	1
FBA	FBA	3.36415	6.32024e-95	5.9022	1.49395e-214	2.56631	9.26619e-20
PGM	PGM	3.41467	2.93083e-55	6.66566	0	3.28033	1.49503e-35

## Sheet: Figrure 2C
		ri_source_geneExp_t04vst12		ri_source_geneExp_t04vst48		ri_source_geneExp_t12vst48
reaction	label	fold_change	p_value	fold_change	p_value	fold_change	p_value
GLCabc	GLCabc	-3.30738	2.18842e-07	3.50459	6.45521e-60	1.91047	0.00206402
POR4	POR4	-2.19753	0.50158	1.16016	0.805412	3.7338	7.54128e-05
ENO	ENO	-1.2093	1	0.769555	1	2.09138	0.211812
HEX1	HEX1	-0.612594	1	0.482525	1	1.19797	1
ECOAH1	ECOAH	-0.339422	1	0.1647	1	0.608485	1
FBA	FBA	-0.25382	1	0.135692	1	0.495968	1
PYK	PYK	-0.00670817	1	-0.0303074	1	0.0828175	1
ACACT1r	ACACT	0.152241	1	0.274804	1	0.226236	1
TPI	TPI	0.184749	1	0.253011	1	0.170451	1
PGM	PGM	0.2711	1	-0.409029	1	-0.566207	1
PFK(ppi)	PFK	0.289741	1	1.57328	0.00482968	1.38805	0.851632
PGI	PGI	0.54748	1	0.359644	1	-0.0781036	1
GAPD	GAPD	0.579018	1	0.974093	1	0.502553	1
PGK	PGK	0.633293	1	1.18762	0.701098	0.659464	1
BTCOAACCOAT	BTCOAACCOAT	0.741191	1	1.37445	0.2267	0.738643	1
ACOAD1i	ACOAD	0.755416	1	0.152647	1	-0.495032	1
HACD1	HACD	0.828937	1	0.657257	1	-0.0629835	1
PTAr	PTAr	1.04006	1	0.981776	1	0.0475528	1
ACKr	ACK	1.34017	1	0.911335	1	-0.320042	1
ATPS4	ATPS4	1.74925	1	1.7972	0.000121862	-0.752276	1
LDH_L	LDH	2.03672	0.0121455	3.18811	3.29695e-34	1.81427	0.00537069
FDNADOX_H	OXrd	2.12558	0.0474817	1.24734	0.274458	-1.6788	0.295115

## Sheet: Figure 2D
species	state	experiment	time	mean	std	units
bh	live_cells	bhbt	0	0.02351	0.00113687	10^5cells/uL
bh	live_cells	bhbt	4	0.02085	0.000764373	10^5cells/uL
bh	live_cells	bhbt	8	0.02585	0.00235514	10^5cells/uL
bh	live_cells	bhbt	12	0.10255	1.38778e-17	10^5cells/uL
bh	live_cells	bhbt	16	0.292983	0.0344415	10^5cells/uL
bh	live_cells	bhbt	20	0.712867	0.168631	10^5cells/uL
bh	live_cells	bhbt	24	1.86518	0.979367	10^5cells/uL
bh	live_cells	bhbt	28	4.12443	2.05874	10^5cells/uL
bh	live_cells	bhbt	32	6.7718	2.58086	10^5cells/uL
bh	live_cells	bhbt	36	8.04992	2.45865	10^5cells/uL
bh	live_cells	bhbt	40	9.67683	2.22679	10^5cells/uL
bh	live_cells	bhbt	44	10.3801	0.546136	10^5cells/uL
bh	live_cells	bhbt	48	9.4282	0.674775	10^5cells/uL
bh	live_cells	bhbt	60	4.37688	2.17361	10^5cells/uL
bh	live_cells	bhbt	72	1.83342	0.494298	10^5cells/uL
bh	live_cells	bhbt	96	1.48097	0.313297	10^5cells/uL
bh	live_cells	bhbt	120	0.97635	0.287172	10^5cells/uL
bh	live_cells	bhri	0	0.01351	0.000327516	10^5cells/uL
bh	live_cells	bhri	4	0.032	0.00299113	10^5cells/uL
bh	live_cells	bhri	8	0.226143	0.00820707	10^5cells/uL
bh	live_cells	bhri	12	0.544	0.0225118	10^5cells/uL
bh	live_cells	bhri	16	0.818733	0.265337	10^5cells/uL
bh	live_cells	bhri	20	1.28663	0.284599	10^5cells/uL
bh	live_cells	bhri	24	3.63813	1.20949	10^5cells/uL
bh	live_cells	bhri	28	8.0907	1.80981	10^5cells/uL
bh	live_cells	bhri	32	9.7015	2.35148	10^5cells/uL
bh	live_cells	bhri	36	11.8962	1.53978	10^5cells/uL
bh	live_cells	bhri	48	12.0808	0.89428	10^5cells/uL
bh	live_cells	bhri	60	3.49413	0.484858	10^5cells/uL
bh	live_cells	bhri	72	1.89687	0.0893352	10^5cells/uL
bh	live_cells	bhri	96	1.70153	0.105386	10^5cells/uL
bh	live_cells	bhri	120	0.9174	0.134321	10^5cells/uL
bh	live_cells	bhbtri	0	0.022075	0.002195	10^5cells/uL
bh	live_cells	bhbtri	4	0.043105	1.5e-05	10^5cells/uL
bh	live_cells	bhbtri	8	0.2182	0.0018	10^5cells/uL
bh	live_cells	bhbtri	12	0.4486	0.0072	10^5cells/uL
bh	live_cells	bhbtri	16	0.60595	0.08655	10^5cells/uL
bh	live_cells	bhbtri	20	0.911	0.0599	10^5cells/uL
bh	live_cells	bhbtri	24	1.75615	0.11875	10^5cells/uL
bh	live_cells	bhbtri	28	4.10625	0.30545	10^5cells/uL
bh	live_cells	bhbtri	32	7.28775	0.63425	10^5cells/uL
bh	live_cells	bhbtri	36	10.1531	0.21035	10^5cells/uL
bh	live_cells	bhbtri	40	10.749	0.41655	10^5cells/uL
bh	live_cells	bhbtri	44	9.8311	2.3104	10^5cells/uL
bh	live_cells	bhbtri	48	10.4586	0.25105	10^5cells/uL
bh	live_cells	bhbtri	60	3.9985	0.2405	10^5cells/uL
bh	live_cells	bhbtri	72	2.4557	0.1094	10^5cells/uL
bh	live_cells	bhbtri	96	2.07195	0.07755	10^5cells/uL
bh	live_cells	bhbtri	120	1.83875	0.02545	10^5cells/uL
bh	pH	bhbt	0	6.59667	0.0188562
bh	pH	bhbt	4	6.61	0.0326599
bh	pH	bhbt	8	6.57333	0.0188562
bh	pH	bhbt	12	6.52	0
bh	pH	bhbt	16	6.48	0
bh	pH	bhbt	20	6.50667	0.0188562
bh	pH	bhbt	24	6.49	0.0424264
bh	pH	bhbt	28	6.34667	0.0694422
bh	pH	bhbt	32	6.11333	0.245674
bh	pH	bhbt	36	5.82333	0.41668
bh	pH	bhbt	40	5.57	0.320312
bh	pH	bhbt	44	5.37333	0.160278
bh	pH	bhbt	48	5.30667	0.0801388
bh	pH	bhbt	60	5.24	0.0282843
bh	pH	bhbt	72	5.28333	0.0235702
bh	pH	bhbt	96	5.27	0.0216025
bh	pH	bhbt	120	5.24333	0.0169967
bh	pH	bhri	0	6.57	0
bh	pH	bhri	4	6.65	8.88178e-16
bh	pH	bhri	8	6.58333	0.0498888
bh	pH	bhri	12	6.58667	0.0188562
bh	pH	bhri	16	6.57	0.0326599
bh	pH	bhri	20	6.49333	0.0188562
bh	pH	bhri	24	6.43	0.0326599
bh	pH	bhri	28	6.35667	0.0694422
bh	pH	bhri	32	6.03333	0.155421
bh	pH	bhri	36	5.58667	0.107806
bh	pH	bhri	48	5.34667	0.00471405
bh	pH	bhri	60	5.31333	0.0188562
bh	pH	bhri	72	5.37667	0.0188562
bh	pH	bhri	96	5.34667	0.00471405
bh	pH	bhri	120	5.35333	0.0188562
bh	pH	bhbtri	0	6.65	0
bh	pH	bhbtri	4	6.65	0
bh	pH	bhbtri	8	6.52	0
bh	pH	bhbtri	12	6.545	0.025
bh	pH	bhbtri	16	6.52	0
bh	pH	bhbtri	20	6.48	0
bh	pH	bhbtri	24	6.375	0.025
bh	pH	bhbtri	28	6.31	0
bh	pH	bhbtri	32	6.03	0.06
bh	pH	bhbtri	36	5.69	0.02
bh	pH	bhbtri	40	5.445	0.025
bh	pH	bhbtri	44	5.42	0
bh	pH	bhbtri	48	5.38	0
bh	pH	bhbtri	60	5.36	0.02
bh	pH	bhbtri	72	5.38	0
bh	pH	bhbtri	96	5.33	0
bh	pH	bhbtri	120	5.39	0.02
bh	trehalose	bhbt	0	0.55642	0.0103124	mM
bh	trehalose	bhbt	4	0.559011	0.00024198	mM
bh	trehalose	bhbt	8	0.566938	0.00397935	mM
bh	trehalose	bhbt	12	0.558987	0.00581339	mM
bh	trehalose	bhbt	16	0.518152	0.00819916	mM
bh	trehalose	bhbt	20	0.427313	0.0183502	mM
bh	trehalose	bhbt	24	0.27419	0.107247	mM
bh	trehalose	bhbt	28	0.091217	0.129	mM
bh	trehalose	bhbt	32	0	0	mM
bh	trehalose	bhbt	36	0	0	mM
bh	trehalose	bhbt	40	0	0	mM
bh	trehalose	bhbt	44	0	0	mM
bh	trehalose	bhbt	48	0	0	mM
bh	trehalose	bhbt	60	0	0	mM
bh	trehalose	bhbt	72	0	0	mM
bh	trehalose	bhbt	96	0	0	mM
bh	trehalose	bhbt	120	0	0	mM
bh	trehalose	bhri	0	0.795098	0.0029305	mM
bh	trehalose	bhri	4	0.780886	0.00527084	mM
bh	trehalose	bhri	8	0.75824	0.00254722	mM
bh	trehalose	bhri	12	0.6967	0.00196232	mM
bh	trehalose	bhri	16	0.619478	0.00462433	mM
bh	trehalose	bhri	20	0.549549	0.0151515	mM
bh	trehalose	bhri	24	0.260507	0.160698	mM
bh	trehalose	bhri	28	0.0888663	0.00236886	mM
bh	trehalose	bhri	32	0.0871227	0.0011558	mM
bh	trehalose	bhri	36	0.0869356	0.000692199	mM
bh	trehalose	bhri	48	0.0848748	0.000462397	mM
bh	trehalose	bhri	60	0.0819505	0.000285341	mM
bh	trehalose	bhri	72	0.0822538	0.00130865	mM
bh	trehalose	bhri	96	0.0806643	0.000196793	mM
bh	trehalose	bhri	120	0.0808357	6.08196e-05	mM
bh	trehalose	bhbtri	0	0.67901	0.000534274	mM
bh	trehalose	bhbtri	4	0.67622	0.000418103	mM
bh	trehalose	bhbtri	8	0.648007	0.00233483	mM
bh	trehalose	bhbtri	12	0.584645	0.000232829	mM
bh	trehalose	bhbtri	16	0.517127	0.00700087	mM
bh	trehalose	bhbtri	20	0.450385	0.0053072	mM
bh	trehalose	bhbtri	24	0.25065	0.047576	mM
bh	trehalose	bhbtri	28	0.082384	0.00379121	mM
bh	trehalose	bhbtri	32	0.0732235	0.000449096	mM
bh	trehalose	bhbtri	36	0.0730451	0.000124777	mM
bh	trehalose	bhbtri	40	0.0709257	0.00054114	mM
bh	trehalose	bhbtri	44	0.0690762	6.4986e-05	mM
bh	trehalose	bhbtri	48	0.0656918	6.83e-05	mM
bh	trehalose	bhbtri	60	0.0633751	0.00143982	mM
bh	trehalose	bhbtri	72	0.0567638	0.000191831	mM
bh	trehalose	bhbtri	96	0.0547317	0.000293011	mM
bh	trehalose	bhbtri	120	0.0511179	0.000629337	mM
bh	pyruvate	bhbt	0	8.56097	0.0866238	mM
bh	pyruvate	bhbt	4	8.3734	0.0344162	mM
bh	pyruvate	bhbt	8	8.29996	0.202657	mM
bh	pyruvate	bhbt	12	8.44851	0.0711123	mM
bh	pyruvate	bhbt	16	6.64402	0.0658345	mM
bh	pyruvate	bhbt	20	6.01538	0.280379	mM
bh	pyruvate	bhbt	24	4.61257	0.793188	mM
bh	pyruvate	bhbt	28	1.92585	1.6752	mM
bh	pyruvate	bhbt	32	0.507301	0.717432	mM
bh	pyruvate	bhbt	36	0.0421705	0.0596381	mM
bh	pyruvate	bhbt	40	0.0906014	0.0646122	mM
bh	pyruvate	bhbt	44	0.0995587	0.0704456	mM
bh	pyruvate	bhbt	48	0.12904	0.00974322	mM
bh	pyruvate	bhbt	60	0.127668	0.00160702	mM
bh	pyruvate	bhbt	72	0	0	mM
bh	pyruvate	bhbt	96	0	0	mM
bh	pyruvate	bhbt	120	0	0	mM
bh	pyruvate	bhri	0	8.81771	0.0232637	mM
bh	pyruvate	bhri	4	8.67073	0.031386	mM
bh	pyruvate	bhri	8	8.60939	0.0289561	mM
bh	pyruvate	bhri	12	8.26185	0.0163482	mM
bh	pyruvate	bhri	16	7.59356	0.0163066	mM
bh	pyruvate	bhri	20	6.67328	0.201671	mM
bh	pyruvate	bhri	24	4.85285	0.765065	mM
bh	pyruvate	bhri	28	1.53341	1.26629	mM
bh	pyruvate	bhri	32	0.0963317	0.0137095	mM
bh	pyruvate	bhri	36	0.115565	0.0105735	mM
bh	pyruvate	bhri	48	0.110888	0.00307946	mM
bh	pyruvate	bhri	60	0.0977103	0.00562605	mM
bh	pyruvate	bhri	72	0.0880594	0.00315707	mM
bh	pyruvate	bhri	96	0.0841326	0.00421265	mM
bh	pyruvate	bhri	120	0.0705219	0.00503119	mM
bh	pyruvate	bhbtri	0	8.28412	0.0153848	mM
bh	pyruvate	bhbtri	4	8.10779	0.00177565	mM
bh	pyruvate	bhbtri	8	7.87781	0.0760842	mM
bh	pyruvate	bhbtri	12	7.72491	0.0352348	mM
bh	pyruvate	bhbtri	16	6.97164	0.000424833	mM
bh	pyruvate	bhbtri	20	6.04112	0.0407504	mM
bh	pyruvate	bhbtri	24	4.84758	0.198306	mM
bh	pyruvate	bhbtri	28	2.43516	0.283963	mM
bh	pyruvate	bhbtri	32	0	0	mM
bh	pyruvate	bhbtri	36	0.117887	0.0056735	mM
bh	pyruvate	bhbtri	40	0.136933	0.0013242	mM
bh	pyruvate	bhbtri	44	0.143122	0.000177749	mM
bh	pyruvate	bhbtri	48	0.127366	0.000498255	mM
bh	pyruvate	bhbtri	60	0.11693	0.00151842	mM
bh	pyruvate	bhbtri	72	0.114379	0.000361248	mM
bh	pyruvate	bhbtri	96	0.102019	2.4385e-05	mM
bh	pyruvate	bhbtri	120	0.0853386	0.000170086	mM
bh	glucose	bhbt	0	8.44367	0.112431	mM
bh	glucose	bhbt	4	8.47186	0.00296103	mM
bh	glucose	bhbt	8	8.45149	0.10478	mM
bh	glucose	bhbt	12	8.56282	0.0687205	mM
bh	glucose	bhbt	16	8.43411	0.0292184	mM
bh	glucose	bhbt	20	8.58119	0.0162814	mM
bh	glucose	bhbt	24	8.37676	0.0849467	mM
bh	glucose	bhbt	28	8.50733	0.133842	mM
bh	glucose	bhbt	32	7.97724	1.14747	mM
bh	glucose	bhbt	36	6.36636	1.46873	mM
bh	glucose	bhbt	40	4.77716	1.69433	mM
bh	glucose	bhbt	44	3.24864	1.3556	mM
bh	glucose	bhbt	48	2.12811	0.982238	mM
bh	glucose	bhbt	60	1.10806	0.112236	mM
bh	glucose	bhbt	72	0.752528	0.161768	mM
bh	glucose	bhbt	96	0.700738	0.111978	mM
bh	glucose	bhbt	120	0.715206	0.166248	mM
bh	glucose	bhri	0	8.83307	0.025938	mM
bh	glucose	bhri	4	8.81395	0.0384364	mM
bh	glucose	bhri	8	8.79986	0.00240561	mM
bh	glucose	bhri	12	8.85864	0.027157	mM
bh	glucose	bhri	16	8.88765	0.0156213	mM
bh	glucose	bhri	20	8.80769	0.0282814	mM
bh	glucose	bhri	24	8.83452	0.0313681	mM
bh	glucose	bhri	28	8.38281	0.286534	mM
bh	glucose	bhri	32	6.8637	0.661947	mM
bh	glucose	bhri	36	4.89254	0.75705	mM
bh	glucose	bhri	48	1.41246	0.0788076	mM
bh	glucose	bhri	60	1.16957	0.0392286	mM
bh	glucose	bhri	72	1.13377	0.035709	mM
bh	glucose	bhri	96	1.11729	0.0437753	mM
bh	glucose	bhri	120	1.10394	0.0445976	mM
bh	glucose	bhbtri	0	8.9222	0.0328358	mM
bh	glucose	bhbtri	4	8.89697	0.00172256	mM
bh	glucose	bhbtri	8	8.91306	0.029317	mM
bh	glucose	bhbtri	12	8.93082	0.0518986	mM
bh	glucose	bhbtri	16	8.88356	0.0154051	mM
bh	glucose	bhbtri	20	8.8453	0.0522439	mM
bh	glucose	bhbtri	24	8.93786	0.00138188	mM
bh	glucose	bhbtri	28	8.89357	0.00876916	mM
bh	glucose	bhbtri	32	7.53036	0.230889	mM
bh	glucose	bhbtri	36	5.25233	0.240785	mM
bh	glucose	bhbtri	40	3.50016	0.171203	mM
bh	glucose	bhbtri	44	1.9419	0.113091	mM
bh	glucose	bhbtri	48	1.1372	0.0452335	mM
bh	glucose	bhbtri	60	0.810926	0.0253692	mM
bh	glucose	bhbtri	72	0.76587	0.0102201	mM
bh	glucose	bhbtri	96	0.731178	0.00537658	mM
bh	glucose	bhbtri	120	0.695143	0.00980922	mM
bh	acetate	bhbt	0	2.36076	0.0251343	mM
bh	acetate	bhbt	4	2.4738	0.00236693	mM
bh	acetate	bhbt	8	2.56165	0.0805437	mM
bh	acetate	bhbt	12	2.62059	0.0481747	mM
bh	acetate	bhbt	16	3.14529	0.0313658	mM
bh	acetate	bhbt	20	3.7074	0.315851	mM
bh	acetate	bhbt	24	4.90128	1.01181	mM
bh	acetate	bhbt	28	7.99738	2.69988	mM
bh	acetate	bhbt	32	12.7023	4.76114	mM
bh	acetate	bhbt	36	16.5714	5.85938	mM
bh	acetate	bhbt	40	20.4405	4.68445	mM
bh	acetate	bhbt	44	23.6138	3.20751	mM
bh	acetate	bhbt	48	25.2585	2.21813	mM
bh	acetate	bhbt	60	27.009	0.724179	mM
bh	acetate	bhbt	72	26.376	0.885272	mM
bh	acetate	bhbt	96	25.9227	0.525115	mM
bh	acetate	bhbt	120	25.9216	0.713989	mM
bh	acetate	bhri	0	2.10536	0.0358348	mM
bh	acetate	bhri	4	2.17157	0.0136083	mM
bh	acetate	bhri	8	2.6333	0.0182249	mM
bh	acetate	bhri	12	2.88837	0.0205758	mM
bh	acetate	bhri	16	3.22255	0.00341904	mM
bh	acetate	bhri	20	3.71794	0.134312	mM
bh	acetate	bhri	24	5.51872	0.8836	mM
bh	acetate	bhri	28	9.33743	1.90595	mM
bh	acetate	bhri	32	15.1802	2.27394	mM
bh	acetate	bhri	36	19.2455	1.54294	mM
bh	acetate	bhri	48	24.6442	0.462226	mM
bh	acetate	bhri	60	25.3442	0.361642	mM
bh	acetate	bhri	72	25.6289	0.296714	mM
bh	acetate	bhri	96	25.7051	0.294457	mM
bh	acetate	bhri	120	25.745	0.269664	mM
bh	acetate	bhbtri	0	1.94355	0.00326447	mM
bh	acetate	bhbtri	4	2.04096	0.00442716	mM
bh	acetate	bhbtri	8	2.44141	0.0258095	mM
bh	acetate	bhbtri	12	2.65508	0.0230076	mM
bh	acetate	bhbtri	16	2.92267	0.0112167	mM
bh	acetate	bhbtri	20	3.33348	0.0675939	mM
bh	acetate	bhbtri	24	4.39575	0.254008	mM
bh	acetate	bhbtri	28	7.62797	0.429859	mM
bh	acetate	bhbtri	32	13.1849	0.739257	mM
bh	acetate	bhbtri	36	17.6013	0.34765	mM
bh	acetate	bhbtri	40	20.2854	0.184611	mM
bh	acetate	bhbtri	44	22.2528	0.1397	mM
bh	acetate	bhbtri	48	23.3934	0.0410491	mM
bh	acetate	bhbtri	60	24.836	0.425131	mM
bh	acetate	bhbtri	72	24.6376	0.0420756	mM
bh	acetate	bhbtri	96	25.1661	0.169001	mM
bh	acetate	bhbtri	120	24.9807	0.351053	mM
bh	lactate	bhbt	0	0.053948	0.076294	mM
bh	lactate	bhbt	4	0	0	mM
bh	lactate	bhbt	8	0	0	mM
bh	lactate	bhbt	12	0.0333037	0.0470986	mM
bh	lactate	bhbt	16	0	0	mM
bh	lactate	bhbt	20	0	0	mM
bh	lactate	bhbt	24	1.08223	0.163241	mM
bh	lactate	bhbt	28	1.30145	0.295033	mM
bh	lactate	bhbt	32	1.12161	0.14598	mM
bh	lactate	bhbt	36	0.83373	0.629662	mM
bh	lactate	bhbt	40	1.2178	0.236966	mM
bh	lactate	bhbt	44	1.26529	0.235352	mM
bh	lactate	bhbt	48	1.15683	0.221919	mM
bh	lactate	bhbt	60	1.19033	0.227671	mM
bh	lactate	bhbt	72	1.0471	0.0366193	mM
bh	lactate	bhbt	96	0.86858	0.177712	mM
bh	lactate	bhbt	120	0.887715	0.24565	mM
bh	lactate	bhri	0	0.651546	0.00714331	mM
bh	lactate	bhri	4	0.660608	0.00600903	mM
bh	lactate	bhri	8	0.663749	0.0118857	mM
bh	lactate	bhri	12	0.999279	0.0182324	mM
bh	lactate	bhri	16	1.44135	0.0199851	mM
bh	lactate	bhri	20	1.9937	0.0484266	mM
bh	lactate	bhri	24	2.58963	0.0791178	mM
bh	lactate	bhri	28	2.70317	0.125219	mM
bh	lactate	bhri	32	2.6394	0.140683	mM
bh	lactate	bhri	36	2.62239	0.142804	mM
bh	lactate	bhri	48	2.59466	0.116876	mM
bh	lactate	bhri	60	2.56231	0.0992126	mM
bh	lactate	bhri	72	2.60606	0.116092	mM
bh	lactate	bhri	96	2.6048	0.147833	mM
bh	lactate	bhri	120	2.58038	0.130133	mM
bh	lactate	bhbtri	0	0.263211	0.000431604	mM
bh	lactate	bhbtri	4	0.27221	0.000792075	mM
bh	lactate	bhbtri	8	0.298839	0.0075532	mM
bh	lactate	bhbtri	12	0.499048	0.0222828	mM
bh	lactate	bhbtri	16	1.47387	0.0657428	mM
bh	lactate	bhbtri	20	2.33064	0.0968481	mM
bh	lactate	bhbtri	24	2.87915	0.293887	mM
bh	lactate	bhbtri	28	3.31912	0.101367	mM
bh	lactate	bhbtri	32	3.33404	0.0940451	mM
bh	lactate	bhbtri	36	3.26381	0.0763872	mM
bh	lactate	bhbtri	40	3.38592	0.0498538	mM
bh	lactate	bhbtri	44	3.22291	0.0945826	mM
bh	lactate	bhbtri	48	3.16968	0.0517873	mM
bh	lactate	bhbtri	60	3.15975	0.110346	mM
bh	lactate	bhbtri	72	3.24159	0.0839254	mM
bh	lactate	bhbtri	96	3.09199	0.0609173	mM
bh	lactate	bhbtri	120	3.00189	0.044627	mM

## Sheet: Figure 2E
species	state	experiment	time	mean	std	units
bt	live_cells	bhbt	0	0.0262233	0.00272537	10^5cells/uL
bt	live_cells	bhbt	4	0.424963	0.026485	10^5cells/uL
bt	live_cells	bhbt	8	4.71463	0.343864	10^5cells/uL
bt	live_cells	bhbt	12	6.89235	0.892667	10^5cells/uL
bt	live_cells	bhbt	16	9.56735	0.489821	10^5cells/uL
bt	live_cells	bhbt	20	8.19677	1.1317	10^5cells/uL
bt	live_cells	bhbt	24	8.32055	0.191314	10^5cells/uL
bt	live_cells	bhbt	28	8.3714	0.217995	10^5cells/uL
bt	live_cells	bhbt	32	9.17045	0.535843	10^5cells/uL
bt	live_cells	bhbt	36	5.27175	0.680657	10^5cells/uL
bt	live_cells	bhbt	40	2.5415	0.451826	10^5cells/uL
bt	live_cells	bhbt	44	0.925617	0.255669	10^5cells/uL
bt	live_cells	bhbt	48	0.587717	0.298496	10^5cells/uL
bt	live_cells	bhbt	60	0.423633	0.110482	10^5cells/uL
bt	live_cells	bhbt	72	0.149617	0.046104	10^5cells/uL
bt	live_cells	bhbt	96	0.0374833	0.0151727	10^5cells/uL
bt	live_cells	bhbt	120	0.02195	0.00287837	10^5cells/uL
bt	live_cells	btri	0	0.0265333	0.00486238	10^5cells/uL
bt	live_cells	btri	4	0.36226	0.0151991	10^5cells/uL
bt	live_cells	btri	8	5.50137	0.445981	10^5cells/uL
bt	live_cells	btri	12	10.0313	0.301822	10^5cells/uL
bt	live_cells	btri	16	11.0675	0.851442	10^5cells/uL
bt	live_cells	btri	24	8.73998	0.627578	10^5cells/uL
bt	live_cells	btri	28	8.66622	0.714394	10^5cells/uL
bt	live_cells	btri	32	9.95983	0.629974	10^5cells/uL
bt	live_cells	btri	38	6.92152	0.254191	10^5cells/uL
bt	live_cells	btri	48	3.80693	0.877625	10^5cells/uL
bt	live_cells	btri	62	1.62348	0.078641	10^5cells/uL
bt	live_cells	btri	72	0.728017	0.26848	10^5cells/uL
bt	live_cells	btri	96	0.156183	0.047771	10^5cells/uL
bt	live_cells	btri	120	0.0602833	0.00559022	10^5cells/uL
bt	live_cells	bhbtri	0	0.019325	0.001785	10^5cells/uL
bt	live_cells	bhbtri	4	0.21856	0.01262	10^5cells/uL
bt	live_cells	bhbtri	8	2.8091	0.0144	10^5cells/uL
bt	live_cells	bhbtri	12	7.1118	0.0122	10^5cells/uL
bt	live_cells	bhbtri	16	10.2597	0.30145	10^5cells/uL
bt	live_cells	bhbtri	20	12.5396	1.0475	10^5cells/uL
bt	live_cells	bhbtri	24	8.95815	0.19215	10^5cells/uL
bt	live_cells	bhbtri	28	8.3335	0.4238	10^5cells/uL
bt	live_cells	bhbtri	32	9.56545	0.33345	10^5cells/uL
bt	live_cells	bhbtri	36	9.68795	0.09265	10^5cells/uL
bt	live_cells	bhbtri	40	7.80005	0.79265	10^5cells/uL
bt	live_cells	bhbtri	44	7.92495	0.21125	10^5cells/uL
bt	live_cells	bhbtri	48	6.71305	0.58795	10^5cells/uL
bt	live_cells	bhbtri	60	4.08165	0.63105	10^5cells/uL
bt	live_cells	bhbtri	72	3.5857	0.4814	10^5cells/uL
bt	live_cells	bhbtri	96	2.11955	0.00195	10^5cells/uL
bt	live_cells	bhbtri	120	1.1805	0.0027	10^5cells/uL
bt	pH	bhbt	0	6.61	0
bt	pH	bhbt	4	6.59667	0.0188562
bt	pH	bhbt	8	6.14	0
bt	pH	bhbt	12	5.28333	0.0235702
bt	pH	bhbt	16	5.01	0
bt	pH	bhbt	20	4.95667	0.00471405
bt	pH	bhbt	24	4.99333	0.0368179
bt	pH	bhbt	28	4.98	0.0216025
bt	pH	bhbt	32	4.98333	0.0188562
bt	pH	bhbt	36	5.03333	0.0169967
bt	pH	bhbt	40	5.02333	0.0188562
bt	pH	bhbt	44	5.07667	0.0188562
bt	pH	bhbt	48	5.07667	0.00471405
bt	pH	bhbt	60	5.14	0
bt	pH	bhbt	72	5.13	0
bt	pH	bhbt	96	5.13	0
bt	pH	bhbt	120	5.11667	0.0188562
bt	pH	btri	0	6.61333	0.0188562
bt	pH	btri	4	6.62333	0.0188562
bt	pH	btri	8	6.15	8.88178e-16
bt	pH	btri	12	5.43667	0.0235702
bt	pH	btri	16	5.07333	0.0235702
bt	pH	btri	24	5.02667	0.0188562
bt	pH	btri	28	4.97	0
bt	pH	btri	32	4.98333	0.0188562
bt	pH	btri	38	5.02333	0.0188562
bt	pH	btri	48	5.12333	0.0235702
bt	pH	btri	62	5.09	0
bt	pH	btri	72	5.09	0
bt	pH	btri	96	5.14	0
bt	pH	btri	120	5.1	0.0216025
bt	pH	bhbtri	0	6.65	0
bt	pH	bhbtri	4	6.57	0
bt	pH	bhbtri	8	6.23	0
bt	pH	bhbtri	12	5.445	0.025
bt	pH	bhbtri	16	5.065	0.025
bt	pH	bhbtri	20	4.94	0.02
bt	pH	bhbtri	24	4.92	0
bt	pH	bhbtri	28	4.955	0.005
bt	pH	bhbtri	32	4.99	0
bt	pH	bhbtri	36	5.08	0
bt	pH	bhbtri	40	5.065	0.025
bt	pH	bhbtri	44	5.065	0.025
bt	pH	bhbtri	48	5.12	0
bt	pH	bhbtri	60	5.09	0
bt	pH	bhbtri	72	5.13	0
bt	pH	bhbtri	96	5.09	0
bt	pH	bhbtri	120	5.12	0
bt	pyruvate	bhbt	0	8.54062	0.0629948	mM
bt	pyruvate	bhbt	4	8.52383	0.0975758	mM
bt	pyruvate	bhbt	8	8.41127	0.0146511	mM
bt	pyruvate	bhbt	12	7.25212	0.0820994	mM
bt	pyruvate	bhbt	16	2.87573	0.064347	mM
bt	pyruvate	bhbt	20	0.875069	0.0134065	mM
bt	pyruvate	bhbt	24	0.722619	0.0114869	mM
bt	pyruvate	bhbt	28	0.689819	0.0166358	mM
bt	pyruvate	bhbt	32	0.660159	0.0115624	mM
bt	pyruvate	bhbt	36	0.626898	0.0123443	mM
bt	pyruvate	bhbt	40	0.608765	0.0107955	mM
bt	pyruvate	bhbt	44	0.58844	0.0119665	mM
bt	pyruvate	bhbt	48	0.571992	0.010876	mM
bt	pyruvate	bhbt	60	0.467226	0.123771	mM
bt	pyruvate	bhbt	72	0.323498	0.00419025	mM
bt	pyruvate	bhbt	96	0.310357	0.00448887	mM
bt	pyruvate	bhbt	120	0.296427	0.00237819	mM
bt	pyruvate	btri	0	9.70501	0.060759	mM
bt	pyruvate	btri	4	9.61765	0.119315	mM
bt	pyruvate	btri	8	9.86472	0.0428265	mM
bt	pyruvate	btri	12	7.80287	0.136114	mM
bt	pyruvate	btri	16	3.19553	0.0914848	mM
bt	pyruvate	btri	24	0.646899	0.0329208	mM
bt	pyruvate	btri	28	0.591309	0.0074585	mM
bt	pyruvate	btri	32	0.566333	0.0219035	mM
bt	pyruvate	btri	38	0.555717	0.0271985	mM
bt	pyruvate	btri	48	0.585941	0.0112367	mM
bt	pyruvate	btri	62	0.590751	0.00986251	mM
bt	pyruvate	btri	72	0.598589	0.015274	mM
bt	pyruvate	btri	96	0.579862	0.0100346	mM
bt	pyruvate	btri	120	0.561155	0.00848107	mM
bt	pyruvate	bhbtri	0	8.29385	0.00938306	mM
bt	pyruvate	bhbtri	4	8.09057	0.16629	mM
bt	pyruvate	bhbtri	8	7.84427	0.0224709	mM
bt	pyruvate	bhbtri	12	7.74609	0.0158864	mM
bt	pyruvate	bhbtri	16	3.4947	0.00679187	mM
bt	pyruvate	bhbtri	20	0.958693	0.0671884	mM
bt	pyruvate	bhbtri	24	0.65847	0.00381877	mM
bt	pyruvate	bhbtri	28	0.661482	0.000456584	mM
bt	pyruvate	bhbtri	32	0.619446	0.00249425	mM
bt	pyruvate	bhbtri	36	0.599056	6.9131e-05	mM
bt	pyruvate	bhbtri	40	0.600976	0.0162886	mM
bt	pyruvate	bhbtri	44	0.558602	0.00392331	mM
bt	pyruvate	bhbtri	48	0.549289	0.00307961	mM
bt	pyruvate	bhbtri	60	0.504051	0.00604046	mM
bt	pyruvate	bhbtri	72	0.478357	0.00283609	mM
bt	pyruvate	bhbtri	96	0.442614	0.00197353	mM
bt	pyruvate	bhbtri	120	0.408565	0.00168514	mM
bt	glucose	bhbt	0	8.56404	0.0187561	mM
bt	glucose	bhbt	4	8.4228	0.10831	mM
bt	glucose	bhbt	8	6.98848	0.0658282	mM
bt	glucose	bhbt	12	3.97027	0.0618819	mM
bt	glucose	bhbt	16	0.612223	0.0301603	mM
bt	glucose	bhbt	20	0.108756	0.00144839	mM
bt	glucose	bhbt	24	0.0783252	0.00212712	mM
bt	glucose	bhbt	28	0.0810934	0.000730507	mM
bt	glucose	bhbt	32	0.080583	0.000220442	mM
bt	glucose	bhbt	36	0.0808457	0.000166713	mM
bt	glucose	bhbt	40	0.080783	0.000174605	mM
bt	glucose	bhbt	44	0.0813241	0.00152478	mM
bt	glucose	bhbt	48	0.0793292	0.000434448	mM
bt	glucose	bhbt	60	0.0547922	0.0387442	mM
bt	glucose	bhbt	72	0	0	mM
bt	glucose	bhbt	96	0.0730493	0.0203456	mM
bt	glucose	bhbt	120	0.0717093	0.0509512	mM
bt	glucose	btri	0	7.46683	0.0336482	mM
bt	glucose	btri	4	7.35074	0.0898958	mM
bt	glucose	btri	8	5.99981	0.0176833	mM
bt	glucose	btri	12	3.16715	0.0624652	mM
bt	glucose	btri	16	0.679036	0.0348217	mM
bt	glucose	btri	24	0.145803	0.00449531	mM
bt	glucose	btri	28	0.134924	0.00249693	mM
bt	glucose	btri	32	0.126226	0	mM
bt	glucose	btri	38	0.159884	0.0490751	mM
bt	glucose	btri	48	0.227174	0.00123639	mM
bt	glucose	btri	62	0.234177	0.0012758	mM
bt	glucose	btri	72	0.238671	0.00523951	mM
bt	glucose	btri	96	0.243132	0.00150173	mM
bt	glucose	btri	120	0.249239	0.00148225	mM
bt	glucose	bhbtri	0	8.92255	0.0175748	mM
bt	glucose	bhbtri	4	8.8276	0.0113011	mM
bt	glucose	bhbtri	8	7.82283	0.0189418	mM
bt	glucose	bhbtri	12	4.54327	0.0434546	mM
bt	glucose	bhbtri	16	1.08135	0.0188262	mM
bt	glucose	bhbtri	20	0.11915	0.0657375	mM
bt	glucose	bhbtri	24	0.139502	0.001155	mM
bt	glucose	bhbtri	28	0.166539	0.000439852	mM
bt	glucose	bhbtri	32	0.164293	0.00263302	mM
bt	glucose	bhbtri	36	0.165394	0.000544898	mM
bt	glucose	bhbtri	40	0.168134	0.00313297	mM
bt	glucose	bhbtri	44	0.158126	0.00308874	mM
bt	glucose	bhbtri	48	0.156142	8.2727e-05	mM
bt	glucose	bhbtri	60	0.154377	0.0020094	mM
bt	glucose	bhbtri	72	0.151494	0.00556967	mM
bt	glucose	bhbtri	96	0.141869	0.00185374	mM
bt	glucose	bhbtri	120	0.141199	0.00122453	mM
bt	acetate	bhbt	0	2.39069	0.0422838	mM
bt	acetate	bhbt	4	2.61721	0.0760335	mM
bt	acetate	bhbt	8	4.15881	0.0361641	mM
bt	acetate	bhbt	12	7.38859	0.0674157	mM
bt	acetate	bhbt	16	11.1233	0.0257591	mM
bt	acetate	bhbt	20	12.6871	0.0617197	mM
bt	acetate	bhbt	24	13.1441	0.102618	mM
bt	acetate	bhbt	28	13.3023	0.0474147	mM
bt	acetate	bhbt	32	13.4983	0.0589835	mM
bt	acetate	bhbt	36	13.3158	0.05578	mM
bt	acetate	bhbt	40	13.2168	0.0528929	mM
bt	acetate	bhbt	44	13.3101	0.165952	mM
bt	acetate	bhbt	48	13.286	0.055227	mM
bt	acetate	bhbt	60	13.2536	0.0613175	mM
bt	acetate	bhbt	72	12.9027	0.015932	mM
bt	acetate	bhbt	96	12.5227	0.0208624	mM
bt	acetate	bhbt	120	12.2796	0.0158145	mM
bt	acetate	btri	0	1.61101	0.0784222	mM
bt	acetate	btri	4	1.90771	0.0200294	mM
bt	acetate	btri	8	3.71775	0.059602	mM
bt	acetate	btri	12	6.98266	0.0689897	mM
bt	acetate	btri	16	10.7506	0.0278571	mM
bt	acetate	btri	24	12.916	0.228458	mM
bt	acetate	btri	28	13.0135	0.156499	mM
bt	acetate	btri	32	13.1505	0.34741	mM
bt	acetate	btri	38	13.0825	0.234203	mM
bt	acetate	btri	48	13.1628	0.0157116	mM
bt	acetate	btri	62	13.1544	0.0262731	mM
bt	acetate	btri	72	13.1294	0.0513658	mM
bt	acetate	btri	96	13.0861	0.0186788	mM
bt	acetate	btri	120	13.0841	0.00613698	mM
bt	acetate	bhbtri	0	1.91973	0.00209017	mM
bt	acetate	bhbtri	4	2.09926	0.0151495	mM
bt	acetate	bhbtri	8	3.33991	0.0246983	mM
bt	acetate	bhbtri	12	6.73584	0.0355335	mM
bt	acetate	bhbtri	16	10.5074	0.0185012	mM
bt	acetate	bhbtri	20	12.2257	0.163637	mM
bt	acetate	bhbtri	24	12.9941	0.00796368	mM
bt	acetate	bhbtri	28	13.2715	0.0416877	mM
bt	acetate	bhbtri	32	13.3358	0.010119	mM
bt	acetate	bhbtri	36	13.3219	0.00104324	mM
bt	acetate	bhbtri	40	13.6033	0.320273	mM
bt	acetate	bhbtri	44	13.2569	0.0268337	mM
bt	acetate	bhbtri	48	13.2921	0.0405072	mM
bt	acetate	bhbtri	60	13.3318	0.162498	mM
bt	acetate	bhbtri	72	13.1975	0.0857379	mM
bt	acetate	bhbtri	96	13.0891	0.0307192	mM
bt	acetate	bhbtri	120	12.9473	0.00905713	mM
bt	lactate	bhbt	0	0.108145	0.0764782	mM
bt	lactate	bhbt	4	0.161744	0.00184825	mM
bt	lactate	bhbt	8	0.133289	0.00123187	mM
bt	lactate	bhbt	12	3.33039	0.370144	mM
bt	lactate	bhbt	16	4.74816	0.700494	mM
bt	lactate	bhbt	20	6.11214	0.175663	mM
bt	lactate	bhbt	24	5.93101	0.255028	mM
bt	lactate	bhbt	28	5.99146	0.416283	mM
bt	lactate	bhbt	32	6.16021	0.19333	mM
bt	lactate	bhbt	36	6.30509	0.104938	mM
bt	lactate	bhbt	40	6.26321	0.243222	mM
bt	lactate	bhbt	44	6.39488	0.232074	mM
bt	lactate	bhbt	48	6.16088	0.0728678	mM
bt	lactate	bhbt	60	6.33739	0.0609685	mM
bt	lactate	bhbt	72	6.33739	0.0609685	mM
bt	lactate	bhbt	96	6.67096	0.114014	mM
bt	lactate	bhbt	120	6.41779	0.172657	mM
bt	lactate	btri	0	0.384134	0.00389642	mM
bt	lactate	btri	4	0.363549	0.00311597	mM
bt	lactate	btri	8	0.554612	0.0173508	mM
bt	lactate	btri	12	1.76043	0.0260656	mM
bt	lactate	btri	16	3.47928	0.139451	mM
bt	lactate	btri	24	3.64587	0.0910362	mM
bt	lactate	btri	28	4.44091	0.152967	mM
bt	lactate	btri	32	4.72977	0.153921	mM
bt	lactate	btri	38	4.62825	0.462141	mM
bt	lactate	btri	48	4.28805	0.00493596	mM
bt	lactate	btri	62	4.27985	0.00695531	mM
bt	lactate	btri	72	4.19899	0.0414124	mM
bt	lactate	btri	96	4.1683	0.264935	mM
bt	lactate	btri	120	4.18728	0.0357614	mM
bt	lactate	bhbtri	0	0.279616	0.000981598	mM
bt	lactate	bhbtri	4	0.274859	0.00312096	mM
bt	lactate	bhbtri	8	0.222359	0.00205273	mM
bt	lactate	bhbtri	12	1.10972	0.371341	mM
bt	lactate	bhbtri	16	3.40687	0.367433	mM
bt	lactate	bhbtri	20	4.52927	0.148852	mM
bt	lactate	bhbtri	24	4.79537	0.147386	mM
bt	lactate	bhbtri	28	4.74693	0.189092	mM
bt	lactate	bhbtri	32	4.82866	0.127287	mM
bt	lactate	bhbtri	36	4.9668	0.00576545	mM
bt	lactate	bhbtri	40	5.18956	0.165715	mM
bt	lactate	bhbtri	44	5.0231	0.0167125	mM
bt	lactate	bhbtri	48	5.13024	0.01424	mM
bt	lactate	bhbtri	60	5.26137	0.115303	mM
bt	lactate	bhbtri	72	5.32972	0.0303482	mM
bt	lactate	bhbtri	96	5.31634	0.0146952	mM
bt	lactate	bhbtri	120	5.06781	0.380782	mM
bt	formate	bhbt	0	0.572086	0.208557	mM
bt	formate	bhbt	4	0.820009	0.00292792	mM
bt	formate	bhbt	8	1.7015	0.0129926	mM
bt	formate	bhbt	12	2.31027	0.012368	mM
bt	formate	bhbt	16	2.16798	0.0193551	mM
bt	formate	bhbt	20	2.19141	0.0246098	mM
bt	formate	btri	0	0.843809	0.0280109	mM
bt	formate	btri	4	0.894893	0.00644825	mM
bt	formate	btri	8	1.88991	0.0274675	mM
bt	formate	btri	12	2.44155	0.0103887	mM
bt	formate	btri	16	2.49061	0.0279664	mM
bt	formate	btri	24	2.35775	0.0208414	mM
bt	formate	btri	28	2.25597	0.0554574	mM
bt	formate	btri	32	2.1899	0.0452863	mM
bt	formate	btri	38	2.40377	0.323934	mM
bt	formate	btri	48	2.86792	0.0149518	mM
bt	formate	btri	62	2.87795	0.0122062	mM
bt	formate	btri	72	2.79579	0.00652112	mM
bt	formate	btri	96	2.8439	0.00703826	mM
bt	formate	btri	120	2.84471	0.0149451	mM
bt	formate	bhbtri	0	0.694533	0.000854466	mM
bt	formate	bhbtri	4	0.731737	0.00804318	mM
bt	formate	bhbtri	8	1.55759	0.00515194	mM
bt	formate	bhbtri	12	2.56972	0.0241929	mM
bt	formate	bhbtri	16	2.61646	0.0179217	mM
bt	formate	bhbtri	20	2.12433	0.4397	mM
bt	formate	bhbtri	24	2.62911	0.00246257	mM
bt	formate	bhbtri	28	2.89121	0.0100659	mM
bt	formate	bhbtri	32	2.86447	0.0133728	mM
bt	formate	bhbtri	36	2.83374	0.00626333	mM
bt	formate	bhbtri	40	2.94624	0.0710511	mM
bt	formate	bhbtri	44	2.8109	0.00611562	mM
bt	formate	bhbtri	48	2.8077	0.00110175	mM
bt	formate	bhbtri	60	2.77581	0.0235449	mM
bt	formate	bhbtri	72	2.67599	0.0161251	mM
bt	formate	bhbtri	96	2.55327	0.018807	mM
bt	formate	bhbtri	120	2.52101	0.00146233	mM
bt	succinate	bhbt	0	0.351176	0.000985297	mM
bt	succinate	bhbt	4	0.400799	0.00208019	mM
bt	succinate	bhbt	8	1.46785	0.0183706	mM
bt	succinate	bhbt	12	5.04183	0.140521	mM
bt	succinate	bhbt	16	7.32282	0.234178	mM
bt	succinate	bhbt	20	9.01592	0.192065	mM
bt	succinate	bhbt	24	9.68574	0.110562	mM
bt	succinate	bhbt	28	10.1102	0.174782	mM
bt	succinate	bhbt	32	10.3814	0.0733577	mM
bt	succinate	bhbt	36	10.1322	0.169178	mM
bt	succinate	bhbt	40	10.331	0.27158	mM
bt	succinate	bhbt	44	10.4108	0.13466	mM
bt	succinate	bhbt	48	10.36	0.0969923	mM
bt	succinate	bhbt	60	10.4985	0.0496756	mM
bt	succinate	bhbt	72	11.0866	0.0339906	mM
bt	succinate	bhbt	96	10.7911	0.234442	mM
bt	succinate	bhbt	120	10.6476	0.118587	mM
bt	succinate	btri	0	0.564476	0.0030213	mM
bt	succinate	btri	4	0.581303	0.0360166	mM
bt	succinate	btri	8	2.1775	0.0192304	mM
bt	succinate	btri	12	4.99769	0.0317452	mM
bt	succinate	btri	16	7.5083	0.203158	mM
bt	succinate	btri	24	9.59486	0.0279093	mM
bt	succinate	btri	28	10.3677	0.22285	mM
bt	succinate	btri	32	10.4856	0.425607	mM
bt	succinate	btri	38	10.4177	0.283997	mM
bt	succinate	btri	48	10.8768	0.080519	mM
bt	succinate	btri	62	11.0039	0.0383093	mM
bt	succinate	btri	72	10.9632	0.0438744	mM
bt	succinate	btri	96	11.2122	0.288809	mM
bt	succinate	btri	120	11.057	0.0439279	mM
bt	succinate	bhbtri	0	0.457652	0.00365896	mM
bt	succinate	bhbtri	4	0.475393	0.00186899	mM
bt	succinate	bhbtri	8	1.2887	0.0157554	mM
bt	succinate	bhbtri	12	4.25483	0.346439	mM
bt	succinate	bhbtri	16	7.40307	0.218999	mM
bt	succinate	bhbtri	20	8.13716	0.670196	mM
bt	succinate	bhbtri	24	9.84482	0.133478	mM
bt	succinate	bhbtri	28	10.4255	0.032651	mM
bt	succinate	bhbtri	32	10.6594	0.0123788	mM
bt	succinate	bhbtri	36	10.7203	0.00914998	mM
bt	succinate	bhbtri	40	11.09	0.312372	mM
bt	succinate	bhbtri	44	10.7704	0.0119667	mM
bt	succinate	bhbtri	48	10.7596	0.0742824	mM
bt	succinate	bhbtri	60	10.9071	0.137788	mM
bt	succinate	bhbtri	72	10.7465	0.0372006	mM
bt	succinate	bhbtri	96	10.758	0.0011655	mM
bt	succinate	bhbtri	120	10.5686	0.0506513	mM

## Sheet: Figure 2F
species	state	experiment	time	mean	std	units
ri	live_cells	bhri	0	0.0212167	0.00691856	10^5cells/uL
ri	live_cells	bhri	4	0.133747	0.0044778	10^5cells/uL
ri	live_cells	bhri	8	1.18269	0.219199	10^5cells/uL
ri	live_cells	bhri	12	4.34753	0.390663	10^5cells/uL
ri	live_cells	bhri	16	9.16413	2.58791	10^5cells/uL
ri	live_cells	bhri	20	9.32737	0.172895	10^5cells/uL
ri	live_cells	bhri	24	7.66363	0.434986	10^5cells/uL
ri	live_cells	bhri	28	7.31287	1.34823	10^5cells/uL
ri	live_cells	bhri	32	6.63603	0.746308	10^5cells/uL
ri	live_cells	bhri	36	4.15603	1.59911	10^5cells/uL
ri	live_cells	bhri	48	2.47093	0.781489	10^5cells/uL
ri	live_cells	bhri	60	3.1746	0.463315	10^5cells/uL
ri	live_cells	bhri	72	2.52713	0.290646	10^5cells/uL
ri	live_cells	bhri	96	2.25133	0.416885	10^5cells/uL
ri	live_cells	bhri	120	1.2305	0.194731	10^5cells/uL
ri	live_cells	btri	0	0.00824333	0.000567705	10^5cells/uL
ri	live_cells	btri	4	0.10246	0.00922911	10^5cells/uL
ri	live_cells	btri	8	1.66392	0.197925	10^5cells/uL
ri	live_cells	btri	12	4.29597	0.362519	10^5cells/uL
ri	live_cells	btri	16	8.26905	1.35471	10^5cells/uL
ri	live_cells	btri	24	8.88797	0.245847	10^5cells/uL
ri	live_cells	btri	28	6.22493	0.437512	10^5cells/uL
ri	live_cells	btri	32	6.98907	0.93512	10^5cells/uL
ri	live_cells	btri	38	3.85078	0.406946	10^5cells/uL
ri	live_cells	btri	48	4.40175	0.135638	10^5cells/uL
ri	live_cells	btri	62	3.10663	0.501382	10^5cells/uL
ri	live_cells	btri	72	3.35837	0.662673	10^5cells/uL
ri	live_cells	btri	96	2.91753	0.318756	10^5cells/uL
ri	live_cells	btri	120	2.33645	0.0853379	10^5cells/uL
ri	live_cells	bhbtri	0	0.01192	0.00014	10^5cells/uL
ri	live_cells	bhbtri	4	0.092805	0.008075	10^5cells/uL
ri	live_cells	bhbtri	8	1.02095	0.04495	10^5cells/uL
ri	live_cells	bhbtri	12	1.52515	0.20555	10^5cells/uL
ri	live_cells	bhbtri	16	6.82435	0.45935	10^5cells/uL
ri	live_cells	bhbtri	20	7.584	0.8021	10^5cells/uL
ri	live_cells	bhbtri	24	7.76595	0.13905	10^5cells/uL
ri	live_cells	bhbtri	28	6.55945	0.53015	10^5cells/uL
ri	live_cells	bhbtri	32	5.09455	0.36585	10^5cells/uL
ri	live_cells	bhbtri	36	3.7389	0.3086	10^5cells/uL
ri	live_cells	bhbtri	40	2.28395	0.51605	10^5cells/uL
ri	live_cells	bhbtri	44	2.12075	0.10005	10^5cells/uL
ri	live_cells	bhbtri	48	1.98495	0.09985	10^5cells/uL
ri	live_cells	bhbtri	60	2.15165	0.06195	10^5cells/uL
ri	live_cells	bhbtri	72	1.87895	0.54395	10^5cells/uL
ri	live_cells	bhbtri	96	2.34325	0.10765	10^5cells/uL
ri	live_cells	bhbtri	120	2.46675	0.27955	10^5cells/uL
ri	pH	bhri	0	6.58333	0.0188562
ri	pH	bhri	4	6.67667	0.0188562
ri	pH	bhri	8	6.32333	0.0188562
ri	pH	bhri	12	5.84	0.106145
ri	pH	bhri	16	5.83333	0.0235702
ri	pH	bhri	20	5.91333	0.0169967
ri	pH	bhri	24	5.92	8.88178e-16
ri	pH	bhri	28	5.94667	0.0169967
ri	pH	bhri	32	5.97	0
ri	pH	bhri	36	5.85	8.88178e-16
ri	pH	bhri	48	5.85	8.88178e-16
ri	pH	bhri	60	5.91667	0.0188562
ri	pH	bhri	72	5.97667	0.00471405
ri	pH	bhri	96	5.96667	0.0188562
ri	pH	bhri	120	5.95	0.0424264
ri	pH	btri	0	6.65667	0.0235702
ri	pH	btri	4	6.65	8.88178e-16
ri	pH	btri	8	6.45333	0.0498888
ri	pH	btri	12	5.93	0.0326599
ri	pH	btri	16	5.74667	0.0498888
ri	pH	btri	24	5.85	8.88178e-16
ri	pH	btri	28	5.79333	0.0169967
ri	pH	btri	32	5.79667	0.0188562
ri	pH	btri	38	5.78333	0.0124722
ri	pH	btri	48	5.81667	0.0235702
ri	pH	btri	62	5.83667	0.0188562
ri	pH	btri	72	5.78667	0.0188562
ri	pH	btri	96	5.93333	0.0612826
ri	pH	btri	120	5.8	0
ri	pH	bhbtri	0	6.65	0
ri	pH	bhbtri	4	6.59	0.02
ri	pH	bhbtri	8	6.375	0.025
ri	pH	bhbtri	12	6.23	0
ri	pH	bhbtri	16	5.68	0
ri	pH	bhbtri	20	5.76	0
ri	pH	bhbtri	24	5.76	0
ri	pH	bhbtri	28	5.72	0
ri	pH	bhbtri	32	5.88	0
ri	pH	bhbtri	36	5.88	0
ri	pH	bhbtri	40	5.87	0.02
ri	pH	bhbtri	44	5.825	0.025
ri	pH	bhbtri	48	5.89	0
ri	pH	bhbtri	60	5.89	0
ri	pH	bhbtri	72	5.95	0.02
ri	pH	bhbtri	96	5.945	0.025
ri	pH	bhbtri	120	5.945	0.025
ri	pyruvate	bhri	0	8.7429	0.0382165	mM
ri	pyruvate	bhri	4	8.61741	0.0655331	mM
ri	pyruvate	bhri	8	9.11364	0.0442369	mM
ri	pyruvate	bhri	12	8.47613	0.232513	mM
ri	pyruvate	bhri	16	0.512887	0.557768	mM
ri	pyruvate	bhri	20	0.0861881	0.00362153	mM
ri	pyruvate	bhri	24	0.0700936	0.00176977	mM
ri	pyruvate	bhri	28	0.0431881	0.0305447	mM
ri	pyruvate	bhri	32	0	0	mM
ri	pyruvate	bhri	36	0	0	mM
ri	pyruvate	bhri	48	0	0	mM
ri	pyruvate	bhri	60	0	0	mM
ri	pyruvate	bhri	72	0	0	mM
ri	pyruvate	bhri	96	0	0	mM
ri	pyruvate	bhri	120	0	0	mM
ri	pyruvate	btri	0	9.60938	0.0357995	mM
ri	pyruvate	btri	4	9.60821	0.0691885	mM
ri	pyruvate	btri	8	9.58352	0.0758436	mM
ri	pyruvate	btri	12	8.72199	0.0619245	mM
ri	pyruvate	btri	16	2.14103	0.759497	mM
ri	pyruvate	btri	24	0.0969336	0.00261348	mM
ri	pyruvate	btri	28	0.0881194	0.00392512	mM
ri	pyruvate	btri	32	0.0693416	0.00276162	mM
ri	pyruvate	btri	38	0.137515	0.00366763	mM
ri	pyruvate	btri	48	0.126587	0.000821776	mM
ri	pyruvate	btri	62	0.117603	0.00314499	mM
ri	pyruvate	btri	72	0.118488	0.00163745	mM
ri	pyruvate	btri	96	0.115657	0.00148627	mM
ri	pyruvate	btri	120	0.108603	0.0021216	mM
ri	pyruvate	bhbtri	0	8.17557	0.0304955	mM
ri	pyruvate	bhbtri	4	8.09057	0.16629	mM
ri	pyruvate	bhbtri	8	8.35253	0.0148094	mM
ri	pyruvate	bhbtri	12	8.22141	0.0464174	mM
ri	pyruvate	bhbtri	16	7.32212	0.244581	mM
ri	pyruvate	bhbtri	20	0.106879	0.00148511	mM
ri	pyruvate	bhbtri	24	0.0726986	0.000297581	mM
ri	pyruvate	bhbtri	28	0.075009	3.46885e-05	mM
ri	pyruvate	bhbtri	32	0	0	mM
ri	pyruvate	bhbtri	36	0	0	mM
ri	pyruvate	bhbtri	40	0	0	mM
ri	pyruvate	bhbtri	44	0	0	mM
ri	pyruvate	bhbtri	48	0	0	mM
ri	pyruvate	bhbtri	60	0	0	mM
ri	pyruvate	bhbtri	72	0	0	mM
ri	pyruvate	bhbtri	96	0	0	mM
ri	pyruvate	bhbtri	120	0	0	mM
ri	glucose	bhri	0	8.81079	0.00992317	mM
ri	glucose	bhri	4	8.72149	0.0353919	mM
ri	glucose	bhri	8	7.63416	0.216703	mM
ri	glucose	bhri	12	2.73593	0.967607	mM
ri	glucose	bhri	16	0.214356	0.0065146	mM
ri	glucose	bhri	20	0.21942	0.00623633	mM
ri	glucose	bhri	24	0.241167	0.0046109	mM
ri	glucose	bhri	28	0.2133	0.011655	mM
ri	glucose	bhri	32	0.224787	0.00609345	mM
ri	glucose	bhri	36	0.255146	0.00967074	mM
ri	glucose	bhri	48	0.260184	0.00957072	mM
ri	glucose	bhri	60	0.238516	0.0017937	mM
ri	glucose	bhri	72	0.239127	0.00545497	mM
ri	glucose	bhri	96	0.223365	0.0156952	mM
ri	glucose	bhri	120	0.191559	0.0027992	mM
ri	glucose	btri	0	7.3744	0.00488919	mM
ri	glucose	btri	4	7.30148	0.0447061	mM
ri	glucose	btri	8	6.34024	0.131139	mM
ri	glucose	btri	12	2.36792	0.351696	mM
ri	glucose	btri	16	0.0949312	0.00422478	mM
ri	glucose	btri	24	0.110982	0.00319159	mM
ri	glucose	btri	28	0.109609	0.0013346	mM
ri	glucose	btri	32	0.100245	0	mM
ri	glucose	btri	38	0.236848	0.0036385	mM
ri	glucose	btri	48	0.226474	1.24915e-05	mM
ri	glucose	btri	62	0.217443	0.000687112	mM
ri	glucose	btri	72	0.212665	0.00212811	mM
ri	glucose	btri	96	0.207046	0.00135991	mM
ri	glucose	btri	120	0.198331	0.00929696	mM
ri	glucose	bhbtri	0	8.93675	0.00390991	mM
ri	glucose	bhbtri	4	8.83652	0.0146654	mM
ri	glucose	bhbtri	8	8.22009	0.0808807	mM
ri	glucose	bhbtri	12	6.52236	0.110306	mM
ri	glucose	bhbtri	16	1.17	0.123481	mM
ri	glucose	bhbtri	20	0.10767	0.00365898	mM
ri	glucose	bhbtri	24	0.146058	0.00797628	mM
ri	glucose	bhbtri	28	0.262333	0.0247986	mM
ri	glucose	bhbtri	32	0.26235	0.00568324	mM
ri	glucose	bhbtri	36	0.295196	0.0075935	mM
ri	glucose	bhbtri	40	0.341401	0.0391333	mM
ri	glucose	bhbtri	44	0.310714	0.00222997	mM
ri	glucose	bhbtri	48	0.312662	0.00236769	mM
ri	glucose	bhbtri	60	0.340424	0.0427807	mM
ri	glucose	bhbtri	72	0.319381	0.0258224	mM
ri	glucose	bhbtri	96	0.247311	0.00343433	mM
ri	glucose	bhbtri	120	0.259195	0.0341125	mM
ri	acetate	bhri	0	2.08865	0.0439282	mM
ri	acetate	bhri	4	2.2242	0.0210031	mM
ri	acetate	bhri	8	3.30738	0.139986	mM
ri	acetate	bhri	12	5.7592	0.287851	mM
ri	acetate	bhri	16	6.73714	0.153353	mM
ri	acetate	bhri	20	6.5021	0.180371	mM
ri	acetate	bhri	24	6.33557	0.15381	mM
ri	acetate	bhri	28	6.16043	0.152799	mM
ri	acetate	bhri	32	5.95563	0.101	mM
ri	acetate	bhri	36	5.80831	0.0953175	mM
ri	acetate	bhri	48	5.3626	0.0811306	mM
ri	acetate	bhri	60	5.02443	0.0875403	mM
ri	acetate	bhri	72	4.7881	0.0853708	mM
ri	acetate	bhri	96	4.44836	0.0793588	mM
ri	acetate	bhri	120	4.23263	0.0935608	mM
ri	acetate	btri	0	1.7202	0.0173225	mM
ri	acetate	btri	4	1.8666	0.0138943	mM
ri	acetate	btri	8	2.93953	0.106178	mM
ri	acetate	btri	12	5.1524	0.183273	mM
ri	acetate	btri	16	6.18094	0.158555	mM
ri	acetate	btri	24	6.24854	0.0583828	mM
ri	acetate	btri	28	6.51261	0.162316	mM
ri	acetate	btri	32	6.47656	0.442137	mM
ri	acetate	btri	38	6.77018	0.0475397	mM
ri	acetate	btri	48	6.75701	0.0664064	mM
ri	acetate	btri	62	6.55674	0.0399523	mM
ri	acetate	btri	72	6.43268	0.0601579	mM
ri	acetate	btri	96	6.19323	0.0785639	mM
ri	acetate	btri	120	5.88856	0.226392	mM
ri	acetate	bhbtri	0	1.94166	0.0086264	mM
ri	acetate	bhbtri	4	2.10272	0.0685825	mM
ri	acetate	bhbtri	8	2.71993	0.0386231	mM
ri	acetate	bhbtri	12	4.11422	0.0693393	mM
ri	acetate	bhbtri	16	5.7916	0.124636	mM
ri	acetate	bhbtri	20	6.54642	0.150668	mM
ri	acetate	bhbtri	24	6.62356	0.0772765	mM
ri	acetate	bhbtri	28	6.51893	0.0743233	mM
ri	acetate	bhbtri	32	6.45172	0.077987	mM
ri	acetate	bhbtri	36	6.32793	0.120072	mM
ri	acetate	bhbtri	40	6.36629	0.0521095	mM
ri	acetate	bhbtri	44	6.18494	0.0875306	mM
ri	acetate	bhbtri	48	6.15921	0.0809233	mM
ri	acetate	bhbtri	60	6.55264	0.512389	mM
ri	acetate	bhbtri	72	5.62607	0.144747	mM
ri	acetate	bhbtri	96	5.12359	0.168858	mM
ri	acetate	bhbtri	120	4.87335	0.10044	mM
ri	lactate	bhri	0	0.632509	0.019836	mM
ri	lactate	bhri	4	0.634762	0.00775504	mM
ri	lactate	bhri	8	0.799276	0.0332608	mM
ri	lactate	bhri	12	1.68289	0.135588	mM
ri	lactate	bhri	16	2.29924	0.103796	mM
ri	lactate	bhri	20	2.30249	0.0914541	mM
ri	lactate	bhri	24	2.2947	0.0945754	mM
ri	lactate	bhri	28	2.28028	0.0816643	mM
ri	lactate	bhri	32	2.28408	0.0888588	mM
ri	lactate	bhri	36	2.32091	0.0943878	mM
ri	lactate	bhri	48	2.3213	0.0971219	mM
ri	lactate	bhri	60	2.34251	0.0977113	mM
ri	lactate	bhri	72	2.34513	0.0917807	mM
ri	lactate	bhri	96	2.4377	0.208038	mM
ri	lactate	bhri	120	2.55099	0.105854	mM
ri	lactate	btri	0	0.385141	0.0022387	mM
ri	lactate	btri	4	0.37546	0.00347044	mM
ri	lactate	btri	8	0.616925	0.014097	mM
ri	lactate	btri	12	1.22801	0.0664291	mM
ri	lactate	btri	16	2.29583	0.0958923	mM
ri	lactate	btri	24	2.22832	0.0275934	mM
ri	lactate	btri	28	2.06645	0.0460512	mM
ri	lactate	btri	32	1.61534	0.124879	mM
ri	lactate	btri	38	1.19904	0.105119	mM
ri	lactate	btri	48	0.647019	0.101518	mM
ri	lactate	btri	62	0.353583	0.0360246	mM
ri	lactate	btri	72	0.359714	0.029999	mM
ri	lactate	btri	96	0.355511	0.0497038	mM
ri	lactate	btri	120	0.281566	0.0599364	mM
ri	lactate	bhbtri	0	0.279603	0.000939632	mM
ri	lactate	bhbtri	4	0.28402	0.0022076	mM
ri	lactate	bhbtri	8	0.319967	0.0108208	mM
ri	lactate	bhbtri	12	0.995886	0.0241684	mM
ri	lactate	bhbtri	16	2.70685	0.0840451	mM
ri	lactate	bhbtri	20	2.83623	0.0285976	mM
ri	lactate	bhbtri	24	2.92018	0.00699433	mM
ri	lactate	bhbtri	28	2.94211	0.122951	mM
ri	lactate	bhbtri	32	3.0986	0.0257115	mM
ri	lactate	bhbtri	36	3.09624	0.0640248	mM
ri	lactate	bhbtri	40	3.1746	0.0365405	mM
ri	lactate	bhbtri	44	3.09497	0.032925	mM
ri	lactate	bhbtri	48	3.14941	0.0397514	mM
ri	lactate	bhbtri	60	3.49795	0.288131	mM
ri	lactate	bhbtri	72	3.16803	0.00731207	mM
ri	lactate	bhbtri	96	3.04843	0.0397635	mM
ri	lactate	bhbtri	120	3.19994	0.129279	mM
ri	butyrate	bhri	0	0.0947401	0.00607066	mM
ri	butyrate	bhri	4	0.137965	0.0098532	mM
ri	butyrate	bhri	8	1.12996	0.166935	mM
ri	butyrate	bhri	12	4.48818	0.651267	mM
ri	butyrate	bhri	16	9.07818	0.241034	mM
ri	butyrate	bhri	20	9.4772	0.109862	mM
ri	butyrate	bhri	24	9.62933	0.0427039	mM
ri	butyrate	bhri	28	9.60153	0.0225931	mM
ri	butyrate	bhri	32	9.59881	0.084997	mM
ri	butyrate	bhri	36	9.86486	0.0125796	mM
ri	butyrate	bhri	48	10.2258	0.00927007	mM
ri	butyrate	bhri	60	10.5173	0.0270395	mM
ri	butyrate	bhri	72	10.7222	0.0352915	mM
ri	butyrate	bhri	96	11.0162	0.0196292	mM
ri	butyrate	bhri	120	11.2378	0.0407251	mM
ri	butyrate	btri	0	0.0040162	0.00338403	mM
ri	butyrate	btri	4	0.0451121	0.00594311	mM
ri	butyrate	btri	8	0.806322	0.0549932	mM
ri	butyrate	btri	12	3.52791	0.20543	mM
ri	butyrate	btri	16	7.83415	0.285358	mM
ri	butyrate	btri	24	9.13611	0.10935	mM
ri	butyrate	btri	28	9.34428	0.187635	mM
ri	butyrate	btri	32	9.54851	0	mM
ri	butyrate	btri	38	9.48828	0.0883431	mM
ri	butyrate	btri	48	9.69278	0.0478013	mM
ri	butyrate	btri	62	9.94448	0.0710369	mM
ri	butyrate	btri	72	10.0581	0.0280744	mM
ri	butyrate	btri	96	10.3825	0.032467	mM
ri	butyrate	btri	120	10.5011	0.0991932	mM
ri	butyrate	bhbtri	0	0.0553686	0.00105355	mM
ri	butyrate	bhbtri	4	0.0983808	0.00295752	mM
ri	butyrate	bhbtri	8	0.592526	0.0381894	mM
ri	butyrate	bhbtri	12	1.87226	0.0253797	mM
ri	butyrate	bhbtri	16	5.25264	0.0263681	mM
ri	butyrate	bhbtri	20	8.31466	0.061789	mM
ri	butyrate	bhbtri	24	8.83081	0.0736526	mM
ri	butyrate	bhbtri	28	8.8859	0.083557	mM
ri	butyrate	bhbtri	32	9.08285	0.0849347	mM
ri	butyrate	bhbtri	36	9.13946	0.0658833	mM
ri	butyrate	bhbtri	40	9.16365	0.0198104	mM
ri	butyrate	bhbtri	44	9.25141	0.0920847	mM
ri	butyrate	bhbtri	48	9.26679	0.0739484	mM
ri	butyrate	bhbtri	60	9.40825	0.000982954	mM
ri	butyrate	bhbtri	72	9.64178	0.117709	mM
ri	butyrate	bhbtri	96	9.92112	0.113748	mM
ri	butyrate	bhbtri	120	10.2402	0.134295	mM

## Sheet: Figure4
Steady-state points
Vessel	Condition	Description	Label	Time (h)	Time in condition (h)	Pyruvate (mM)	Glucose (mM)	Trehalose (mM)	Acetate (mM)	Lactate (mM)	Succinate (mM)	Formate (mM)	Butyrate (mM)	Blautia hydrogenotrophica (10^5 cells/uL)	Bacteroides thetaiotaomicron (10^5 cells/uL)	Roseburia intestinalis (10^5 cells/uL)
A6_C2_V7	control	control conditions	E1_C11	80	80	0	0.0584591	0.139878	6.25196	1.7033	1.99135	0.934059	12.3787	2.36626	5.79448	4.6072
A6_C2_V8	control	control conditions	E1_C11	80	80	0	0.0620121	0	8.42318	0.407547	2.01588	1.59131	14.7342	2.31279	8.16993	4.97974
A6_C2_V9	control	control conditions	E1_C11	80	80	0	0.0640446	0	8.31544	0.384618	1.92711	1.2661	15.0604	2.46901	7.50747	4.99897
A6_C2_V10	control	control conditions	E1_C11	80	80	0	0.0599319	0	8.01202	0.360379	2.02842	1.52744	14.7856	2.48627	8.07014	6.71641
A6_C2_V11	control	control conditions	E1_C11	80	80	0	0.0617212	0.0757286	6.36673	0.304207	2.02691	1.50233	15.1144	0.981256	9.66243	5.88668
A6_C2_V12	control	control conditions	E1_C11	80	80	0	0.0609955	0	7.4571	0.330564	2.11959	1.43571	15.3396	0.750566	5.53193	3.34596
A7_C1_V1	control	control conditions	E2_C15	84	84	0	0.0307799	0.0254348	18.1926	2.07994	2.37264	0.814287	12.7833	8.13481	14.7545	5.86361
A7_C1_V2	control	control conditions	E2_C15	84	84	0	0.0303335	0.0282911	17.543	2.33825	2.38347	0.820741	13.0641	5.75145	13.6327	7.08088
A7_C1_V3	control	control conditions	E2_C15	84	84	0	0.0290554	0.0213337	16.2734	1.87483	2.32746	0.861047	13.0238	5.15238	14.3947	8.83893
A7_C1_V4	control	control conditions	E2_C15	84	84	0	0.028559	0.024719	15.7731	2.30827	2.53223	0.921292	13.5261	3.4328	18.3074	11.7135
A7_C1_V5	control	control conditions	E2_C15	84	84	0	0.0455595	0.0162796	15.0544	0.837765	1.64888	0.90847	11.0109	3.89064	13.1864	7.86798
A7_C1_V6	control	control conditions	E2_C15	84	84	0	0.0276674	0.0210506	14.7214	1.44482	2.0742	0.913206	14.358	6.9033	13.0468	8.92256
A7_C1_V7	control	control conditions	E2_C15	84	84	0	0.0308938	0.0164385	16.6492	1.77487	2.39514	0.833592	13.3245	6.58049	11.0984	6.59114
A7_C1_V8	control	control conditions	E2_C15	84	84	0	0.0323615	0.0205799	16.8231	2.24682	2.47867	0.86172	12.5666	4.90268	11.1295	4.64688
A7_C1_V9	control	control conditions	E2_C15	84	84	0	0.0264432	0.0193504	14.9498	1.95745	2.50665	0.898911	13.3773	4.53752	17.5052	8.11917
A7_C1_V10	control	control conditions	E2_C15	84	84	0	0.0261908	0.0218088	15.7729	2.58608	2.65734	0.762025	12.2714	12.5294	15.9031	5.03401
A7_C1_V11	control	control conditions	E2_C15	84	84	0	0.0264024	0.0218114	13.6528	6.17806	3.24375	0.811021	9.92091	9.3108	18.475	3.04054
A7_C1_V12	control	control conditions	E2_C15	84	84	0	0.0285326	0.0268532	20.7134	2.67657	2.59424	0.73026	12.2051	12.1826	9.75525	6.05032
A7_C2_V7	control	control conditions	E2_C15	84	84	0	0	0	16.4455	2.46168	2.06029	0.386372	11.4021	16.6281	9.91693	5.42957
A7_C2_V8	control	control conditions	E2_C15	84	84	0	0	0	17.5408	2.33885	1.86807	0.385774	11.0272	9.75353	13.2871	5.83579
A7_C2_V9	control	control conditions	E2_C15	84	84	0	0	0	16.6911	1.948	1.70678	0.4324	11.8014	9.44448	13.0266	9.21197
A7_C2_V10	control	control conditions	E2_C15	84	84	0	0	0	20.2782	3.19854	1.68627	0.199373	9.21378	10.9363	8.85923	4.01591
A7_C2_V11	control	control conditions	E2_C15	84	84	0	0	0	17.5533	2.68952	2.06261	0.513581	8.85577	10.2028	12.2133	4.15705
A7_C2_V12	control	control conditions	E2_C15	84	84	0	0	0	22.6882	0	1.99268	0.999514	12.7212	2.56242	12.3577	0.47856
A8_C1_V2	control	control conditions	E3_C5	94	94	0.191108	0.102198	0.681622	8.61131	0.164245	1.65466	1.45937	15.4005	0.180014	2.45229	1.81119
A8_C2_V9	control	control conditions	E3_C5	94	94	0.178274	0.095124	0.66397	5.55029	0.15252	1.89389	1.42588	15.1519	0.113095	3.53038	1.48682
A8_C1_V6	control	control conditions	E3_C5	94	94	0.188465	0.0404234	0.116001	6.53559	0.283593	1.63506	2.08691	15.1534	0.114791	0.519988	2.30582
A8_C1_V8	control	control conditions	E3_C5	94	94	0.187943	0.0964445	0.413197	6.21016	0.153201	1.82479	1.37967	15.7492	0.0979371	3.24938	1.68238
A6_C2_V7	perturbation	post pH/feed perturbation	E1_P19	240	90	4.81663	4.59572	0.566648	8.46837	2.72142	6.40989	1.40048	0.200452	0.00663044	2.15201	0.0110027
A6_C2_V8	perturbation	post pH/feed perturbation	E1_P19	240	90	0.385688	4.33284	0.524685	9.19494	7.18422	5.52108	1.25845	0.399571	0.00257074	1.64562	0.0286114
A6_C2_V9	perturbation	post pH/feed perturbation	E1_P19	240	90	3.60877	4.92873	0.515023	7.6569	4.49501	5.43085	1.52211	0.82848	0.00187133	2.23073	0.0115844
A6_C2_V10	perturbation	post pH/feed perturbation	E1_P19	240	90	0	0.0157652	0	11.7983	0.628856	2.13709	1.4359	16.019	4.63278	11.815	7.35285
A6_C2_V11	perturbation	post pH/feed perturbation	E1_P19	240	90	1.58374	4.4671	0.518677	8.61846	6.86503	5.71419	1.24001	0.588208	0.00144982	1.65076	0.00821563
A6_C2_V12	perturbation	post pH/feed perturbation	E1_P19	240	90	0	0.0834859	0.33273	4.75709	3.13746	3.65616	0.995307	12.6223	0	5.47343	1.91052
A8_C1_V2	perturbation	post pH/feed perturbation	E3_P13	358	94	0.181355	0.118482	0.404595	5.87452	0.344468	4.99819	1.79409	19.4711	0.0573371	6.3148	3.26656
A8_C1_V6	perturbation	post pH/feed perturbation	E3_P13	358	94	5.47125	5.31744	0.453373	10.089	0.856627	7.01261	2.04632	NaN	0.00509269	2.04901	0
A8_C1_V8	perturbation	post pH/feed perturbation	E3_P13	358	94	0.457602	0.131749	0.121889	10.3187	0.491368	5.89444	1.57823	9.78104	0.0192741	2.53809	1.26714
A7_C2_V7	perturbation	post feed perturbation	E2_P17	210	90	0	0	0	21.7905	0	1.13291	0.570388	9.85276	9.21122	12.6885	0.574102
A7_C2_V8	perturbation	post feed perturbation	E2_P17	210	90	0	0	0	22.8676	0	1.10873	0.595498	9.89364	7.71395	15.9615	0.354767
A7_C2_V9	perturbation	post feed perturbation	E2_P17	210	90	0	0	0	22.634	0	1.27288	0.569402	9.67307	5.50563	12.5125	0.153757
A7_C2_V10	perturbation	post feed perturbation	E2_P17	210	90	0	0	0	19.1765	0	1.27789	0.565929	10.4911	6.57098	16.3467	0.414155
A7_C2_V11	perturbation	post feed perturbation	E2_P17	210	90	0	0	0	23.4191	0	0.807185	0.630695	9.6205	10.2467	12.2541	0.528149
A7_C2_V12	perturbation	post feed perturbation	E2_P17	210	90	0	0	0	21.6231	0	1.1833	0.692463	9.64778	9.86644	12.7425	0.189057

## Sheet: Figure 5A
PCA
	PC1	PC2	time_condition	experiment	description	condition	time	replicate
	5.51232	-3.3881	0	A6_C2_V7	control conditions	E1_C1	0	A6_C2_0
	4.33581	-3.10694	8	A6_C2_V7	control conditions	E1_C2	8	A6_C2_8
	0.792878	0.489249	16	A6_C2_V7	control conditions	E1_C3	16	A6_C2_16
	0.812383	0.335897	24	A6_C2_V7	control conditions	E1_C4	24	A6_C2_24
	0.99593	0.284028	32	A6_C2_V7	control conditions	E1_C5	32	A6_C2_32
	0.973288	0.263418	40	A6_C2_V7	control conditions	E1_C6	40	A6_C2_40
	0.872841	0.540645	48	A6_C2_V7	control conditions	E1_C7	48	A6_C2_48
	1.23698	0.191457	56	A6_C2_V7	control conditions	E1_C8	56	A6_C2_56
	0.734251	0.390585	64	A6_C2_V7	control conditions	E1_C9	64	A6_C2_64
	0.634386	0.332742	72	A6_C2_V7	control conditions	E1_C10	72	A6_C2_72
	-0.171101	-0.106527	80	A6_C2_V7	control conditions	E1_C11	80	A6_C2_80
	-0.271233	-0.348296	88	A6_C2_V7	control conditions	E1_C12	88	A6_C2_88
	-0.785314	-0.147098	8	A6_C2_V7	ongoing pH perturbation	E1_P1	96	A6_C2_96
	-0.48612	-0.538742	16	A6_C2_V7	ongoing pH perturbation	E1_P2	104	A6_C2_104
	-0.165818	-0.859376	24	A6_C2_V7	post pH perturbation	E1_P3	112	A6_C2_112
	0.935449	-1.29174	8	A6_C2_V7	post pH perturbation	E1_P4	120	A6_C2_120
	1.96064	-1.78956	16	A6_C2_V7	post pH perturbation	E1_P5	128	A6_C2_128
	2.71849	-2.16655	24	A6_C2_V7	post pH perturbation	E1_P6	136	A6_C2_136
	3.53354	-2.51149	32	A6_C2_V7	post pH perturbation	E1_P7	144	A6_C2_144
	3.30526	-2.39519	2	A6_C2_V7	ongoing feed perturbation	E1_P8	152	A6_C2_152
	3.28951	-2.32855	10	A6_C2_V7	ongoing feed perturbation	E1_P9	160	A6_C2_160
	4.67349	-3.02745	18	A6_C2_V7	ongoing feed perturbation	E1_P10	168	A6_C2_168
	4.66051	-3.06902	26	A6_C2_V7	post pH/feed perturbation	E1_P11	176	A6_C2_176
	4.77905	-2.86605	34	A6_C2_V7	post pH/feed perturbation	E1_P12	184	A6_C2_184
	4.24542	0.225486	42	A6_C2_V7	post pH/feed perturbation	E1_P13	192	A6_C2_192
	2.97933	1.9159	50	A6_C2_V7	post pH/feed perturbation	E1_P14	200	A6_C2_200
	2.85477	1.97295	58	A6_C2_V7	post pH/feed perturbation	E1_P15	208	A6_C2_208
	3.16437	1.89045	66	A6_C2_V7	post pH/feed perturbation	E1_P16	216	A6_C2_216
	3.20137	1.11978	74	A6_C2_V7	post pH/feed perturbation	E1_P17	224	A6_C2_224
	3.41953	0.587659	82	A6_C2_V7	post pH/feed perturbation	E1_P18	232	A6_C2_232
	3.99055	0.314791	90	A6_C2_V7	post pH/feed perturbation	E1_P19	240	A6_C2_240
	3.94423	-0.27764	98	A6_C2_V7	post pH/feed perturbation	E1_P20	248	A6_C2_248
	3.73497	0.0129812	106	A6_C2_V7	post pH/feed perturbation	E1_P21	256	A6_C2_256
	3.62262	1.44636	114	A6_C2_V7	post pH/feed perturbation	E1_P22	264	A6_C2_264
	2.54267	0.644045	122	A6_C2_V7	post pH/feed perturbation	E1_P23	272	A6_C2_272
	3.2246	1.76266	130	A6_C2_V7	post pH/feed perturbation	E1_P24	280	A6_C2_280
	3.53739	2.32418	138	A6_C2_V7	post pH/feed perturbation	E1_P25	288	A6_C2_288
	3.3307	1.94524	146	A6_C2_V7	post pH/feed perturbation	E1_P26	296	A6_C2_296
	3.08106	2.49672	158	A6_C2_V7	post pH/feed perturbation	E1_P27	308	A6_C2_308
	5.42819	-3.36747	0	A6_C2_V8	control conditions	E1_C1	0	A6_C2_0
	3.97952	-2.95934	8	A6_C2_V8	control conditions	E1_C2	8	A6_C2_8
	0.241095	0.0294116	16	A6_C2_V8	control conditions	E1_C3	16	A6_C2_16
	0.138203	0.0836251	24	A6_C2_V8	control conditions	E1_C4	24	A6_C2_24
	0.460498	-0.211191	32	A6_C2_V8	control conditions	E1_C5	32	A6_C2_32
	0.593603	-0.183701	40	A6_C2_V8	control conditions	E1_C6	40	A6_C2_40
	-0.159948	0.292072	48	A6_C2_V8	control conditions	E1_C7	48	A6_C2_48
	-0.573172	-0.380638	56	A6_C2_V8	control conditions	E1_C8	56	A6_C2_56
	-0.871802	-0.280386	64	A6_C2_V8	control conditions	E1_C9	64	A6_C2_64
	-0.914714	0.0777138	72	A6_C2_V8	control conditions	E1_C10	72	A6_C2_72
	-0.694736	-0.0127288	80	A6_C2_V8	control conditions	E1_C11	80	A6_C2_80
	-0.447747	0.0196008	88	A6_C2_V8	control conditions	E1_C12	88	A6_C2_88
	-0.377038	0.280551	8	A6_C2_V8	ongoing pH perturbation	E1_P1	96	A6_C2_96
	0.145971	-0.15163	16	A6_C2_V8	ongoing pH perturbation	E1_P2	104	A6_C2_104
	0.496112	-0.342623	24	A6_C2_V8	post pH perturbation	E1_P3	112	A6_C2_112
	0.640182	-0.700682	8	A6_C2_V8	post pH perturbation	E1_P4	120	A6_C2_120
	1.52958	-0.907071	16	A6_C2_V8	post pH perturbation	E1_P5	128	A6_C2_128
	2.30953	-1.20594	24	A6_C2_V8	post pH perturbation	E1_P6	136	A6_C2_136
	3.16492	-1.43284	32	A6_C2_V8	post pH perturbation	E1_P7	144	A6_C2_144
	2.88398	-1.26185	2	A6_C2_V8	ongoing feed perturbation	E1_P8	152	A6_C2_152
	2.84239	-1.03113	10	A6_C2_V8	ongoing feed perturbation	E1_P9	160	A6_C2_160
	4.41733	-2.31966	18	A6_C2_V8	ongoing feed perturbation	E1_P10	168	A6_C2_168
	4.1668	-1.55015	26	A6_C2_V8	post pH/feed perturbation	E1_P11	176	A6_C2_176
	3.03996	1.72873	34	A6_C2_V8	post pH/feed perturbation	E1_P12	184	A6_C2_184
	2.87393	2.68372	42	A6_C2_V8	post pH/feed perturbation	E1_P13	192	A6_C2_192
	2.69118	2.12351	50	A6_C2_V8	post pH/feed perturbation	E1_P14	200	A6_C2_200
	2.88341	1.85171	58	A6_C2_V8	post pH/feed perturbation	E1_P15	208	A6_C2_208
	3.26662	1.59362	66	A6_C2_V8	post pH/feed perturbation	E1_P16	216	A6_C2_216
	3.33275	1.12533	74	A6_C2_V8	post pH/feed perturbation	E1_P17	224	A6_C2_224
	3.32811	1.15557	82	A6_C2_V8	post pH/feed perturbation	E1_P18	232	A6_C2_232
	3.38626	1.77696	90	A6_C2_V8	post pH/feed perturbation	E1_P19	240	A6_C2_240
	3.23572	1.83812	98	A6_C2_V8	post pH/feed perturbation	E1_P20	248	A6_C2_248
	3.00692	2.33717	106	A6_C2_V8	post pH/feed perturbation	E1_P21	256	A6_C2_256
	3.20364	3.09758	114	A6_C2_V8	post pH/feed perturbation	E1_P22	264	A6_C2_264
	3.01114	2.86654	122	A6_C2_V8	post pH/feed perturbation	E1_P23	272	A6_C2_272
	2.81182	2.27201	130	A6_C2_V8	post pH/feed perturbation	E1_P24	280	A6_C2_280
	3.24839	3.14593	138	A6_C2_V8	post pH/feed perturbation	E1_P25	288	A6_C2_288
	3.10007	2.72601	146	A6_C2_V8	post pH/feed perturbation	E1_P26	296	A6_C2_296
	2.9222	3.23733	158	A6_C2_V8	post pH/feed perturbation	E1_P27	308	A6_C2_308
	5.4389	-3.36654	0	A6_C2_V9	control conditions	E1_C1	0	A6_C2_0
	3.95993	-2.99616	8	A6_C2_V9	control conditions	E1_C2	8	A6_C2_8
	0.312051	0.110662	16	A6_C2_V9	control conditions	E1_C3	16	A6_C2_16
	0.273076	0.0310495	24	A6_C2_V9	control conditions	E1_C4	24	A6_C2_24
	0.339984	-0.0102449	32	A6_C2_V9	control conditions	E1_C5	32	A6_C2_32
	0.394764	0.120435	40	A6_C2_V9	control conditions	E1_C6	40	A6_C2_40
	-0.245425	0.225806	48	A6_C2_V9	control conditions	E1_C7	48	A6_C2_48
	-0.710938	-0.298329	56	A6_C2_V9	control conditions	E1_C8	56	A6_C2_56
	-0.638367	-0.0722135	64	A6_C2_V9	control conditions	E1_C9	64	A6_C2_64
	-0.444549	-0.736836	72	A6_C2_V9	control conditions	E1_C10	72	A6_C2_72
	-0.807512	-0.272442	80	A6_C2_V9	control conditions	E1_C11	80	A6_C2_80
	-0.425307	-0.079157	88	A6_C2_V9	control conditions	E1_C12	88	A6_C2_88
	-0.405582	0.155386	8	A6_C2_V9	ongoing pH perturbation	E1_P1	96	A6_C2_96
	0.0160941	-0.118122	16	A6_C2_V9	ongoing pH perturbation	E1_P2	104	A6_C2_104
	0.218755	-0.437967	24	A6_C2_V9	post pH perturbation	E1_P3	112	A6_C2_112
	0.774336	-0.862481	8	A6_C2_V9	post pH perturbation	E1_P4	120	A6_C2_120
	1.79311	-1.2342	16	A6_C2_V9	post pH perturbation	E1_P5	128	A6_C2_128
	2.4968	-1.63379	24	A6_C2_V9	post pH perturbation	E1_P6	136	A6_C2_136
	3.36326	-1.75812	32	A6_C2_V9	post pH perturbation	E1_P7	144	A6_C2_144
	3.06453	-1.15647	2	A6_C2_V9	ongoing feed perturbation	E1_P8	152	A6_C2_152
	2.93734	-0.532722	10	A6_C2_V9	ongoing feed perturbation	E1_P9	160	A6_C2_160
	4.50075	-1.73789	18	A6_C2_V9	ongoing feed perturbation	E1_P10	168	A6_C2_168
	4.37962	-1.6606	26	A6_C2_V9	post pH/feed perturbation	E1_P11	176	A6_C2_176
	3.08794	1.99003	34	A6_C2_V9	post pH/feed perturbation	E1_P12	184	A6_C2_184
	2.98368	3.07026	42	A6_C2_V9	post pH/feed perturbation	E1_P13	192	A6_C2_192
	2.84404	2.36811	50	A6_C2_V9	post pH/feed perturbation	E1_P14	200	A6_C2_200
	3.02476	2.10413	58	A6_C2_V9	post pH/feed perturbation	E1_P15	208	A6_C2_208
	3.24983	2.06066	66	A6_C2_V9	post pH/feed perturbation	E1_P16	216	A6_C2_216
	3.2931	1.59339	74	A6_C2_V9	post pH/feed perturbation	E1_P17	224	A6_C2_224
	3.54334	1.09016	82	A6_C2_V9	post pH/feed perturbation	E1_P18	232	A6_C2_232
	3.84405	0.725283	90	A6_C2_V9	post pH/feed perturbation	E1_P19	240	A6_C2_240
	3.44537	1.53175	98	A6_C2_V9	post pH/feed perturbation	E1_P20	248	A6_C2_248
	3.0011	2.41652	106	A6_C2_V9	post pH/feed perturbation	E1_P21	256	A6_C2_256
	3.23469	3.16149	114	A6_C2_V9	post pH/feed perturbation	E1_P22	264	A6_C2_264
	3.06152	2.87109	122	A6_C2_V9	post pH/feed perturbation	E1_P23	272	A6_C2_272
	3.13824	2.73087	130	A6_C2_V9	post pH/feed perturbation	E1_P24	280	A6_C2_280
	3.37378	3.11344	138	A6_C2_V9	post pH/feed perturbation	E1_P25	288	A6_C2_288
	3.22982	2.83006	146	A6_C2_V9	post pH/feed perturbation	E1_P26	296	A6_C2_296
	2.99167	3.2317	158	A6_C2_V9	post pH/feed perturbation	E1_P27	308	A6_C2_308
	5.43122	-3.36097	0	A6_C2_V10	control conditions	E1_C1	0	A6_C2_0
	3.93014	-2.9186	8	A6_C2_V10	control conditions	E1_C2	8	A6_C2_8
	0.344123	0.114512	16	A6_C2_V10	control conditions	E1_C3	16	A6_C2_16
	0.218614	0.0524744	24	A6_C2_V10	control conditions	E1_C4	24	A6_C2_24
	0.309045	-0.0565251	32	A6_C2_V10	control conditions	E1_C5	32	A6_C2_32
	0.136564	0.00340063	40	A6_C2_V10	control conditions	E1_C6	40	A6_C2_40
	-0.305783	0.205316	48	A6_C2_V10	control conditions	E1_C7	48	A6_C2_48
	-0.790527	-0.246649	56	A6_C2_V10	control conditions	E1_C8	56	A6_C2_56
	-0.965528	-0.246418	64	A6_C2_V10	control conditions	E1_C9	64	A6_C2_64
	-0.968143	-0.0390603	72	A6_C2_V10	control conditions	E1_C10	72	A6_C2_72
	-0.83463	-0.0532377	80	A6_C2_V10	control conditions	E1_C11	80	A6_C2_80
	-0.622494	0.0304703	88	A6_C2_V10	control conditions	E1_C12	88	A6_C2_88
	-1.08496	0.210336	8	A6_C2_V10	ongoing pH perturbation	E1_P1	96	A6_C2_96
	-0.884819	-0.427986	16	A6_C2_V10	ongoing pH perturbation	E1_P2	104	A6_C2_104
	-0.677983	-0.558816	24	A6_C2_V10	post pH perturbation	E1_P3	112	A6_C2_112
	-0.337944	-0.402017	8	A6_C2_V10	post pH perturbation	E1_P4	120	A6_C2_120
	-0.0350342	-0.535265	16	A6_C2_V10	post pH perturbation	E1_P5	128	A6_C2_128
	-0.100805	-0.436098	24	A6_C2_V10	post pH perturbation	E1_P6	136	A6_C2_136
	-0.239663	0.0263966	32	A6_C2_V10	post pH perturbation	E1_P7	144	A6_C2_144
	-0.175612	0.0331551	2	A6_C2_V10	ongoing feed perturbation	E1_P8	152	A6_C2_152
	-0.980788	-0.513043	10	A6_C2_V10	ongoing feed perturbation	E1_P9	160	A6_C2_160
	-0.481268	0.639525	18	A6_C2_V10	ongoing feed perturbation	E1_P10	168	A6_C2_168
	-0.881581	0.298426	26	A6_C2_V10	post pH/feed perturbation	E1_P11	176	A6_C2_176
	-1.67738	-0.524985	34	A6_C2_V10	post pH/feed perturbation	E1_P12	184	A6_C2_184
	-2.25876	-0.789223	42	A6_C2_V10	post pH/feed perturbation	E1_P13	192	A6_C2_192
	-1.55537	-0.876635	50	A6_C2_V10	post pH/feed perturbation	E1_P14	200	A6_C2_200
	-1.46748	-1.0135	58	A6_C2_V10	post pH/feed perturbation	E1_P15	208	A6_C2_208
	-1.87031	-0.746482	66	A6_C2_V10	post pH/feed perturbation	E1_P16	216	A6_C2_216
	-1.47472	-0.363206	74	A6_C2_V10	post pH/feed perturbation	E1_P17	224	A6_C2_224
	-1.10432	0.0223781	82	A6_C2_V10	post pH/feed perturbation	E1_P18	232	A6_C2_232
	-1.44911	-0.00904985	90	A6_C2_V10	post pH/feed perturbation	E1_P19	240	A6_C2_240
	-1.68127	-0.53467	98	A6_C2_V10	post pH/feed perturbation	E1_P20	248	A6_C2_248
	-1.80784	-0.840728	106	A6_C2_V10	post pH/feed perturbation	E1_P21	256	A6_C2_256
	-2.2346	-0.853546	114	A6_C2_V10	post pH/feed perturbation	E1_P22	264	A6_C2_264
	-1.98845	-0.960416	122	A6_C2_V10	post pH/feed perturbation	E1_P23	272	A6_C2_272
	-1.94888	-1.05072	130	A6_C2_V10	post pH/feed perturbation	E1_P24	280	A6_C2_280
	-2.06786	-0.646312	138	A6_C2_V10	post pH/feed perturbation	E1_P25	288	A6_C2_288
	-1.99934	-0.743377	146	A6_C2_V10	post pH/feed perturbation	E1_P26	296	A6_C2_296
	-1.87548	-0.564296	158	A6_C2_V10	post pH/feed perturbation	E1_P27	308	A6_C2_308
	5.37831	-3.38717	0	A6_C2_V11	control conditions	E1_C1	0	A6_C2_0
	4.06955	-2.89489	8	A6_C2_V11	control conditions	E1_C2	8	A6_C2_8
	0.383913	0.146763	16	A6_C2_V11	control conditions	E1_C3	16	A6_C2_16
	0.00394887	-0.387074	24	A6_C2_V11	control conditions	E1_C4	24	A6_C2_24
	0.0974483	-0.0286518	32	A6_C2_V11	control conditions	E1_C5	32	A6_C2_32
	0.219214	0.224664	40	A6_C2_V11	control conditions	E1_C6	40	A6_C2_40
	-1.00319	-0.0486166	48	A6_C2_V11	control conditions	E1_C7	48	A6_C2_48
	-0.717552	0.000958289	56	A6_C2_V11	control conditions	E1_C8	56	A6_C2_56
	-0.495721	-0.140654	64	A6_C2_V11	control conditions	E1_C9	64	A6_C2_64
	-1.04025	-0.109252	72	A6_C2_V11	control conditions	E1_C10	72	A6_C2_72
	-0.517307	0.0960929	80	A6_C2_V11	control conditions	E1_C11	80	A6_C2_80
	0.0435577	0.00469339	88	A6_C2_V11	control conditions	E1_C12	88	A6_C2_88
	-0.300269	0.262759	8	A6_C2_V11	ongoing pH perturbation	E1_P1	96	A6_C2_96
	-0.0122951	0.111402	16	A6_C2_V11	ongoing pH perturbation	E1_P2	104	A6_C2_104
	0.283861	-0.194696	24	A6_C2_V11	post pH perturbation	E1_P3	112	A6_C2_112
	0.747941	-0.679909	8	A6_C2_V11	post pH perturbation	E1_P4	120	A6_C2_120
	1.37673	-0.720182	16	A6_C2_V11	post pH perturbation	E1_P5	128	A6_C2_128
	2.12776	-0.934533	24	A6_C2_V11	post pH perturbation	E1_P6	136	A6_C2_136
	2.9329	-1.04927	32	A6_C2_V11	post pH perturbation	E1_P7	144	A6_C2_144
	2.70618	-0.759614	2	A6_C2_V11	ongoing feed perturbation	E1_P8	152	A6_C2_152
	2.48232	-0.183609	10	A6_C2_V11	ongoing feed perturbation	E1_P9	160	A6_C2_160
	4.18096	-1.54222	18	A6_C2_V11	ongoing feed perturbation	E1_P10	168	A6_C2_168
	4.08944	-1.28128	26	A6_C2_V11	post pH/feed perturbation	E1_P11	176	A6_C2_176
	3.52157	0.908985	34	A6_C2_V11	post pH/feed perturbation	E1_P12	184	A6_C2_184
	2.89519	3.13716	42	A6_C2_V11	post pH/feed perturbation	E1_P13	192	A6_C2_192
	2.76086	2.67695	50	A6_C2_V11	post pH/feed perturbation	E1_P14	200	A6_C2_200
	2.82433	2.39763	58	A6_C2_V11	post pH/feed perturbation	E1_P15	208	A6_C2_208
	2.9805	2.59123	66	A6_C2_V11	post pH/feed perturbation	E1_P16	216	A6_C2_216
	3.08488	2.10857	74	A6_C2_V11	post pH/feed perturbation	E1_P17	224	A6_C2_224
	3.19352	1.81773	82	A6_C2_V11	post pH/feed perturbation	E1_P18	232	A6_C2_232
	3.5765	1.5585	90	A6_C2_V11	post pH/feed perturbation	E1_P19	240	A6_C2_240
	3.37046	1.48355	98	A6_C2_V11	post pH/feed perturbation	E1_P20	248	A6_C2_248
	2.91266	2.75561	106	A6_C2_V11	post pH/feed perturbation	E1_P21	256	A6_C2_256
	3.03109	3.483	114	A6_C2_V11	post pH/feed perturbation	E1_P22	264	A6_C2_264
	2.55506	2.30913	122	A6_C2_V11	post pH/feed perturbation	E1_P23	272	A6_C2_272
	2.92479	3.04985	130	A6_C2_V11	post pH/feed perturbation	E1_P24	280	A6_C2_280
	2.97994	3.38744	138	A6_C2_V11	post pH/feed perturbation	E1_P25	288	A6_C2_288
	2.99219	3.12617	146	A6_C2_V11	post pH/feed perturbation	E1_P26	296	A6_C2_296
	2.75173	3.3596	158	A6_C2_V11	post pH/feed perturbation	E1_P27	308	A6_C2_308
	5.58978	-3.4378	0	A6_C2_V12	control conditions	E1_C1	0	A6_C2_0
	4.02564	-2.92197	8	A6_C2_V12	control conditions	E1_C2	8	A6_C2_8
	0.67412	0.0695853	16	A6_C2_V12	control conditions	E1_C3	16	A6_C2_16
	0.145567	0.120204	24	A6_C2_V12	control conditions	E1_C4	24	A6_C2_24
	0.392547	-0.0102821	32	A6_C2_V12	control conditions	E1_C5	32	A6_C2_32
	0.250775	0.397587	40	A6_C2_V12	control conditions	E1_C6	40	A6_C2_40
	-1.06108	0.159876	48	A6_C2_V12	control conditions	E1_C7	48	A6_C2_48
	-0.790544	0.131381	56	A6_C2_V12	control conditions	E1_C8	56	A6_C2_56
	-0.872065	-0.0527486	64	A6_C2_V12	control conditions	E1_C9	64	A6_C2_64
	-1.14692	-0.0820614	72	A6_C2_V12	control conditions	E1_C10	72	A6_C2_72
	-0.416127	-0.129328	80	A6_C2_V12	control conditions	E1_C11	80	A6_C2_80
	-0.432688	0.261908	88	A6_C2_V12	control conditions	E1_C12	88	A6_C2_88
	-0.62969	0.236246	8	A6_C2_V12	ongoing pH perturbation	E1_P1	96	A6_C2_96
	0.217694	0.0278384	16	A6_C2_V12	ongoing pH perturbation	E1_P2	104	A6_C2_104
	0.344353	-0.0984184	24	A6_C2_V12	post pH perturbation	E1_P3	112	A6_C2_112
	0.542424	-0.497107	8	A6_C2_V12	post pH perturbation	E1_P4	120	A6_C2_120
	1.29149	-0.649661	16	A6_C2_V12	post pH perturbation	E1_P5	128	A6_C2_128
	2.05921	-0.89205	24	A6_C2_V12	post pH perturbation	E1_P6	136	A6_C2_136
	2.93416	-1.04888	32	A6_C2_V12	post pH perturbation	E1_P7	144	A6_C2_144
	2.62049	-0.315477	2	A6_C2_V12	ongoing feed perturbation	E1_P8	152	A6_C2_152
	2.32974	0.121191	10	A6_C2_V12	ongoing feed perturbation	E1_P9	160	A6_C2_160
	4.32779	-1.4056	18	A6_C2_V12	ongoing feed perturbation	E1_P10	168	A6_C2_168
	3.80344	-0.0517214	26	A6_C2_V12	post pH/feed perturbation	E1_P11	176	A6_C2_176
	2.08277	2.19958	34	A6_C2_V12	post pH/feed perturbation	E1_P12	184	A6_C2_184
	1.71712	2.08645	42	A6_C2_V12	post pH/feed perturbation	E1_P13	192	A6_C2_192
	1.11087	0.43386	50	A6_C2_V12	post pH/feed perturbation	E1_P14	200	A6_C2_200
	1.0909	0.996981	58	A6_C2_V12	post pH/feed perturbation	E1_P15	208	A6_C2_208
	0.934153	1.08738	66	A6_C2_V12	post pH/feed perturbation	E1_P16	216	A6_C2_216
	0.921439	0.961032	74	A6_C2_V12	post pH/feed perturbation	E1_P17	224	A6_C2_224
	0.822817	0.719004	82	A6_C2_V12	post pH/feed perturbation	E1_P18	232	A6_C2_232
	0.871176	0.883914	90	A6_C2_V12	post pH/feed perturbation	E1_P19	240	A6_C2_240
	0.530829	0.959603	98	A6_C2_V12	post pH/feed perturbation	E1_P20	248	A6_C2_248
	0.48009	0.846715	106	A6_C2_V12	post pH/feed perturbation	E1_P21	256	A6_C2_256
	0.220165	1.29898	114	A6_C2_V12	post pH/feed perturbation	E1_P22	264	A6_C2_264
	0.489297	1.05889	122	A6_C2_V12	post pH/feed perturbation	E1_P23	272	A6_C2_272
	0.683709	1.03483	130	A6_C2_V12	post pH/feed perturbation	E1_P24	280	A6_C2_280
	0.778704	1.71995	138	A6_C2_V12	post pH/feed perturbation	E1_P25	288	A6_C2_288
	0.608301	0.508916	146	A6_C2_V12	post pH/feed perturbation	E1_P26	296	A6_C2_296
	0.892294	1.82278	158	A6_C2_V12	post pH/feed perturbation	E1_P27	308	A6_C2_308
	5.3239	-3.60344	0	A7_C1_V1	control conditions	E2_C1	0	A7_C1_0
	2.49698	3.46041	12	A7_C1_V1	control conditions	E2_C3	12	A7_C1_12
	-0.0338435	-0.309611	24	A7_C1_V1	control conditions	E2_C5	24	A7_C1_24
	-0.284311	2.47078	36	A7_C1_V1	control conditions	E2_C7	36	A7_C1_36
	0.742974	3.32164	48	A7_C1_V1	control conditions	E2_C9	48	A7_C1_48
	0.371027	2.89172	60	A7_C1_V1	control conditions	E2_C11	60	A7_C1_60
	0.770436	4.13633	72	A7_C1_V1	control conditions	E2_C13	72	A7_C1_72
	-1.79119	-0.0834804	84	A7_C1_V1	control conditions	E2_C15	84	A7_C1_84
	-2.01164	0.371973	96	A7_C1_V1	control conditions	E2_C17	96	A7_C1_96
	-2.18747	-0.375608	108	A7_C1_V1	control conditions	E2_C19	108	A7_C1_108
	-1.44124	0.0850415	120	A7_C1_V1	control conditions	E2_C20	120	A7_C1_120
	-1.47791	-0.373844	132	A7_C1_V1	control conditions	E2_C21	132	A7_C1_132
	-1.1242	-0.0581359	144	A7_C1_V1	control conditions	E2_C22	144	A7_C1_144
	-1.39042	-0.290726	156	A7_C1_V1	control conditions	E2_C23	156	A7_C1_156
	-1.91689	0.184829	168	A7_C1_V1	control conditions	E2_C24	168	A7_C1_168
	-1.74436	0.00954307	180	A7_C1_V1	control conditions	E2_C25	180	A7_C1_180
	-2.22664	0.104998	192	A7_C1_V1	control conditions	E2_C26	192	A7_C1_192
	-1.72147	-0.267718	204	A7_C1_V1	control conditions	E2_C27	204	A7_C1_204
	-2.20933	0.0702378	216	A7_C1_V1	control conditions	E2_C28	216	A7_C1_216
	-2.08619	-0.286106	228	A7_C1_V1	control conditions	E2_C29	228	A7_C1_228
	-1.87688	0.00660646	240	A7_C1_V1	control conditions	E2_C30	240	A7_C1_240
	-2.17895	-0.31311	252	A7_C1_V1	control conditions	E2_C31	252	A7_C1_252
	6.08766	-3.50417	0	A7_C1_V2	control conditions	E2_C1	0	A7_C1_0
	1.93412	2.16359	12	A7_C1_V2	control conditions	E2_C3	12	A7_C1_12
	0.851595	1.80686	24	A7_C1_V2	control conditions	E2_C5	24	A7_C1_24
	-0.105684	2.54235	36	A7_C1_V2	control conditions	E2_C7	36	A7_C1_36
	1.12238	3.72647	48	A7_C1_V2	control conditions	E2_C9	48	A7_C1_48
	0.648095	3.34085	60	A7_C1_V2	control conditions	E2_C11	60	A7_C1_60
	-1.71382	0.593078	72	A7_C1_V2	control conditions	E2_C13	72	A7_C1_72
	-1.62547	0.0972754	84	A7_C1_V2	control conditions	E2_C15	84	A7_C1_84
	-2.31816	-0.173549	96	A7_C1_V2	control conditions	E2_C17	96	A7_C1_96
	-2.17777	-0.295427	108	A7_C1_V2	control conditions	E2_C19	108	A7_C1_108
	-1.61058	-0.192406	120	A7_C1_V2	control conditions	E2_C20	120	A7_C1_120
	-1.53349	-0.444594	132	A7_C1_V2	control conditions	E2_C21	132	A7_C1_132
	-1.69779	-0.262523	144	A7_C1_V2	control conditions	E2_C22	144	A7_C1_144
	-1.2116	-0.553377	156	A7_C1_V2	control conditions	E2_C23	156	A7_C1_156
	-1.80913	-0.235998	168	A7_C1_V2	control conditions	E2_C24	168	A7_C1_168
	-1.84337	-0.396935	180	A7_C1_V2	control conditions	E2_C25	180	A7_C1_180
	-2.18321	-0.283665	192	A7_C1_V2	control conditions	E2_C26	192	A7_C1_192
	-1.67132	-0.489991	204	A7_C1_V2	control conditions	E2_C27	204	A7_C1_204
	-1.45685	-0.305228	216	A7_C1_V2	control conditions	E2_C28	216	A7_C1_216
	-1.77439	-0.469358	228	A7_C1_V2	control conditions	E2_C29	228	A7_C1_228
	-2.13096	-0.21824	240	A7_C1_V2	control conditions	E2_C30	240	A7_C1_240
	-2.00798	-0.598903	252	A7_C1_V2	control conditions	E2_C31	252	A7_C1_252
	5.89361	-3.61621	0	A7_C1_V3	control conditions	E2_C1	0	A7_C1_0
	1.97263	1.89458	12	A7_C1_V3	control conditions	E2_C3	12	A7_C1_12
	0.507636	1.77907	24	A7_C1_V3	control conditions	E2_C5	24	A7_C1_24
	-0.298089	2.78842	36	A7_C1_V3	control conditions	E2_C7	36	A7_C1_36
	0.560446	3.44217	48	A7_C1_V3	control conditions	E2_C9	48	A7_C1_48
	-0.0668521	2.57243	60	A7_C1_V3	control conditions	E2_C11	60	A7_C1_60
	-1.59745	0.211182	72	A7_C1_V3	control conditions	E2_C13	72	A7_C1_72
	-1.69338	0.0796468	84	A7_C1_V3	control conditions	E2_C15	84	A7_C1_84
	-1.67131	-0.0368183	96	A7_C1_V3	control conditions	E2_C17	96	A7_C1_96
	-2.09255	-0.555096	108	A7_C1_V3	control conditions	E2_C19	108	A7_C1_108
	-1.61526	-0.165746	120	A7_C1_V3	control conditions	E2_C20	120	A7_C1_120
	-1.43626	-0.559837	132	A7_C1_V3	control conditions	E2_C21	132	A7_C1_132
	-1.81188	-0.274618	144	A7_C1_V3	control conditions	E2_C22	144	A7_C1_144
	-1.40482	-0.482797	156	A7_C1_V3	control conditions	E2_C23	156	A7_C1_156
	-2.01565	-0.169544	168	A7_C1_V3	control conditions	E2_C24	168	A7_C1_168
	-1.58276	-0.380071	180	A7_C1_V3	control conditions	E2_C25	180	A7_C1_180
	-1.73225	-0.371834	192	A7_C1_V3	control conditions	E2_C26	192	A7_C1_192
	-1.91341	-0.57334	204	A7_C1_V3	control conditions	E2_C27	204	A7_C1_204
	-1.98438	-0.713754	216	A7_C1_V3	control conditions	E2_C28	216	A7_C1_216
	-2.05504	-0.828318	228	A7_C1_V3	control conditions	E2_C29	228	A7_C1_228
	-1.89806	-0.581462	240	A7_C1_V3	control conditions	E2_C30	240	A7_C1_240
	-1.96952	-0.735579	252	A7_C1_V3	control conditions	E2_C31	252	A7_C1_252
	5.87638	-3.6328	0	A7_C1_V4	control conditions	E2_C1	0	A7_C1_0
	1.85214	1.98403	12	A7_C1_V4	control conditions	E2_C3	12	A7_C1_12
	0.569939	1.68997	24	A7_C1_V4	control conditions	E2_C5	24	A7_C1_24
	0.0269533	2.36688	36	A7_C1_V4	control conditions	E2_C7	36	A7_C1_36
	0.600729	3.35395	48	A7_C1_V4	control conditions	E2_C9	48	A7_C1_48
	-0.61929	1.24076	60	A7_C1_V4	control conditions	E2_C11	60	A7_C1_60
	-2.04174	0.049873	72	A7_C1_V4	control conditions	E2_C13	72	A7_C1_72
	-1.81463	0.576938	84	A7_C1_V4	control conditions	E2_C15	84	A7_C1_84
	-2.16671	-0.0411133	96	A7_C1_V4	control conditions	E2_C17	96	A7_C1_96
	-2.55212	-0.521864	108	A7_C1_V4	control conditions	E2_C19	108	A7_C1_108
	-1.53496	-0.310958	120	A7_C1_V4	control conditions	E2_C20	120	A7_C1_120
	-1.3617	-0.466945	132	A7_C1_V4	control conditions	E2_C21	132	A7_C1_132
	-1.5278	-0.429317	144	A7_C1_V4	control conditions	E2_C22	144	A7_C1_144
	-1.45787	-0.424414	156	A7_C1_V4	control conditions	E2_C23	156	A7_C1_156
	-1.68138	-0.271946	168	A7_C1_V4	control conditions	E2_C24	168	A7_C1_168
	-1.61968	-0.195036	180	A7_C1_V4	control conditions	E2_C25	180	A7_C1_180
	-1.7396	0.0971255	192	A7_C1_V4	control conditions	E2_C26	192	A7_C1_192
	-1.66077	-0.0858391	204	A7_C1_V4	control conditions	E2_C27	204	A7_C1_204
	-1.69475	-0.00964106	216	A7_C1_V4	control conditions	E2_C28	216	A7_C1_216
	-1.5211	-0.134091	228	A7_C1_V4	control conditions	E2_C29	228	A7_C1_228
	-1.49963	-0.0280407	240	A7_C1_V4	control conditions	E2_C30	240	A7_C1_240
	-1.8235	-0.508557	252	A7_C1_V4	control conditions	E2_C31	252	A7_C1_252
	5.84373	-3.60856	0	A7_C1_V5	control conditions	E2_C1	0	A7_C1_0
	1.7506	1.85016	12	A7_C1_V5	control conditions	E2_C3	12	A7_C1_12
	0.514939	1.71188	24	A7_C1_V5	control conditions	E2_C5	24	A7_C1_24
	-0.312264	2.7767	36	A7_C1_V5	control conditions	E2_C7	36	A7_C1_36
	0.093443	3.09018	48	A7_C1_V5	control conditions	E2_C9	48	A7_C1_48
	-0.25628	2.20188	60	A7_C1_V5	control conditions	E2_C11	60	A7_C1_60
	-1.78937	0.115989	72	A7_C1_V5	control conditions	E2_C13	72	A7_C1_72
	-1.39411	-0.311537	84	A7_C1_V5	control conditions	E2_C15	84	A7_C1_84
	-1.94099	-0.0437683	96	A7_C1_V5	control conditions	E2_C17	96	A7_C1_96
	-2.07379	-0.401442	108	A7_C1_V5	control conditions	E2_C19	108	A7_C1_108
	-1.76252	-0.274286	120	A7_C1_V5	control conditions	E2_C20	120	A7_C1_120
	-1.35122	-0.436012	132	A7_C1_V5	control conditions	E2_C21	132	A7_C1_132
	-1.53483	-0.286031	144	A7_C1_V5	control conditions	E2_C22	144	A7_C1_144
	-1.4671	-0.511013	156	A7_C1_V5	control conditions	E2_C23	156	A7_C1_156
	-1.37955	-0.299096	168	A7_C1_V5	control conditions	E2_C24	168	A7_C1_168
	-1.71761	-0.394678	180	A7_C1_V5	control conditions	E2_C25	180	A7_C1_180
	-1.50028	-0.33064	192	A7_C1_V5	control conditions	E2_C26	192	A7_C1_192
	-2.07018	-0.680866	204	A7_C1_V5	control conditions	E2_C27	204	A7_C1_204
	-1.77811	-0.248859	216	A7_C1_V5	control conditions	E2_C28	216	A7_C1_216
	-1.90892	-0.370631	228	A7_C1_V5	control conditions	E2_C29	228	A7_C1_228
	-1.79042	-0.322041	240	A7_C1_V5	control conditions	E2_C30	240	A7_C1_240
	-1.85232	-0.723653	252	A7_C1_V5	control conditions	E2_C31	252	A7_C1_252
	5.91674	-3.65309	0	A7_C1_V6	control conditions	E2_C1	0	A7_C1_0
	1.62688	1.7025	12	A7_C1_V6	control conditions	E2_C3	12	A7_C1_12
	0.322453	1.69685	24	A7_C1_V6	control conditions	E2_C5	24	A7_C1_24
	0.370686	1.35197	36	A7_C1_V6	control conditions	E2_C7	36	A7_C1_36
	0.0727991	1.77161	48	A7_C1_V6	control conditions	E2_C9	48	A7_C1_48
	-1.50107	0.0359389	60	A7_C1_V6	control conditions	E2_C11	60	A7_C1_60
	-1.46018	0.33463	72	A7_C1_V6	control conditions	E2_C13	72	A7_C1_72
	-1.85877	-0.207586	84	A7_C1_V6	control conditions	E2_C15	84	A7_C1_84
	-1.83285	-0.0661672	96	A7_C1_V6	control conditions	E2_C17	96	A7_C1_96
	-1.99574	-0.528566	108	A7_C1_V6	control conditions	E2_C19	108	A7_C1_108
	-1.41635	-0.540978	120	A7_C1_V6	control conditions	E2_C20	120	A7_C1_120
	-1.46691	-0.803183	132	A7_C1_V6	control conditions	E2_C21	132	A7_C1_132
	-1.75504	-0.587019	144	A7_C1_V6	control conditions	E2_C22	144	A7_C1_144
	-1.6032	-0.72346	156	A7_C1_V6	control conditions	E2_C23	156	A7_C1_156
	-1.41727	-0.768292	168	A7_C1_V6	control conditions	E2_C24	168	A7_C1_168
	-1.81198	-0.864041	180	A7_C1_V6	control conditions	E2_C25	180	A7_C1_180
	-2.04705	-0.757321	192	A7_C1_V6	control conditions	E2_C26	192	A7_C1_192
	-1.80507	-0.811998	204	A7_C1_V6	control conditions	E2_C27	204	A7_C1_204
	-1.68694	-0.828885	216	A7_C1_V6	control conditions	E2_C28	216	A7_C1_216
	-1.75081	-0.98359	228	A7_C1_V6	control conditions	E2_C29	228	A7_C1_228
	-1.96265	-1.04552	240	A7_C1_V6	control conditions	E2_C30	240	A7_C1_240
	-1.56006	-1.06407	252	A7_C1_V6	control conditions	E2_C31	252	A7_C1_252
	5.84796	-3.62853	0	A7_C1_V7	control conditions	E2_C1	0	A7_C1_0
	1.8236	1.85558	12	A7_C1_V7	control conditions	E2_C3	12	A7_C1_12
	1.09648	1.44504	24	A7_C1_V7	control conditions	E2_C5	24	A7_C1_24
	-0.077435	2.33101	36	A7_C1_V7	control conditions	E2_C7	36	A7_C1_36
	0.0990217	3.74199	48	A7_C1_V7	control conditions	E2_C9	48	A7_C1_48
	-0.108797	1.98485	60	A7_C1_V7	control conditions	E2_C11	60	A7_C1_60
	-2.06707	-0.158741	72	A7_C1_V7	control conditions	E2_C13	72	A7_C1_72
	-1.61342	-0.193641	84	A7_C1_V7	control conditions	E2_C15	84	A7_C1_84
	-2.57075	-0.129828	96	A7_C1_V7	control conditions	E2_C17	96	A7_C1_96
	-1.83299	-0.272112	108	A7_C1_V7	control conditions	E2_C19	108	A7_C1_108
	-1.53046	-0.162941	120	A7_C1_V7	control conditions	E2_C20	120	A7_C1_120
	-1.37823	-0.388739	132	A7_C1_V7	control conditions	E2_C21	132	A7_C1_132
	-2.55263	0.114611	144	A7_C1_V7	control conditions	E2_C22	144	A7_C1_144
	-2.2626	-0.161367	156	A7_C1_V7	control conditions	E2_C23	156	A7_C1_156
	-1.70764	-0.137231	168	A7_C1_V7	control conditions	E2_C24	168	A7_C1_168
	-1.71426	-0.384562	180	A7_C1_V7	control conditions	E2_C25	180	A7_C1_180
	-1.76923	-0.175471	192	A7_C1_V7	control conditions	E2_C26	192	A7_C1_192
	-1.74164	-0.624579	204	A7_C1_V7	control conditions	E2_C27	204	A7_C1_204
	-1.99921	-0.0987335	216	A7_C1_V7	control conditions	E2_C28	216	A7_C1_216
	-1.50713	-0.284798	228	A7_C1_V7	control conditions	E2_C29	228	A7_C1_228
	-1.76619	-0.131482	240	A7_C1_V7	control conditions	E2_C30	240	A7_C1_240
	-1.77181	-0.363596	252	A7_C1_V7	control conditions	E2_C31	252	A7_C1_252
	5.73449	-3.59837	0	A7_C1_V8	control conditions	E2_C1	0	A7_C1_0
	1.97804	1.81342	12	A7_C1_V8	control conditions	E2_C3	12	A7_C1_12
	1.06051	1.19406	24	A7_C1_V8	control conditions	E2_C5	24	A7_C1_24
	0.0753756	2.12885	36	A7_C1_V8	control conditions	E2_C7	36	A7_C1_36
	0.426479	3.26687	48	A7_C1_V8	control conditions	E2_C9	48	A7_C1_48
	0.461868	2.67284	60	A7_C1_V8	control conditions	E2_C11	60	A7_C1_60
	-1.31569	0.76759	72	A7_C1_V8	control conditions	E2_C13	72	A7_C1_72
	-1.23754	0.049111	84	A7_C1_V8	control conditions	E2_C15	84	A7_C1_84
	-1.93563	0.152665	96	A7_C1_V8	control conditions	E2_C17	96	A7_C1_96
	-1.85568	-0.138538	108	A7_C1_V8	control conditions	E2_C19	108	A7_C1_108
	-1.33582	-0.22415	120	A7_C1_V8	control conditions	E2_C20	120	A7_C1_120
	-1.4367	-0.55972	132	A7_C1_V8	control conditions	E2_C21	132	A7_C1_132
	-1.48547	-0.230579	144	A7_C1_V8	control conditions	E2_C22	144	A7_C1_144
	-1.39821	-0.404015	156	A7_C1_V8	control conditions	E2_C23	156	A7_C1_156
	-1.92751	-0.346281	168	A7_C1_V8	control conditions	E2_C24	168	A7_C1_168
	-1.44487	-0.473325	180	A7_C1_V8	control conditions	E2_C25	180	A7_C1_180
	-1.50192	-0.189797	192	A7_C1_V8	control conditions	E2_C26	192	A7_C1_192
	-1.82108	-0.589807	204	A7_C1_V8	control conditions	E2_C27	204	A7_C1_204
	-1.29958	-0.273999	216	A7_C1_V8	control conditions	E2_C28	216	A7_C1_216
	-1.81625	-0.482264	228	A7_C1_V8	control conditions	E2_C29	228	A7_C1_228
	-1.80197	-0.496985	240	A7_C1_V8	control conditions	E2_C30	240	A7_C1_240
	-1.90362	-0.625069	252	A7_C1_V8	control conditions	E2_C31	252	A7_C1_252
	5.86035	-3.65058	0	A7_C1_V9	control conditions	E2_C1	0	A7_C1_0
	1.69226	1.93086	12	A7_C1_V9	control conditions	E2_C3	12	A7_C1_12
	0.711364	1.65416	24	A7_C1_V9	control conditions	E2_C5	24	A7_C1_24
	-0.0623764	2.20363	36	A7_C1_V9	control conditions	E2_C7	36	A7_C1_36
	0.243471	3.18904	48	A7_C1_V9	control conditions	E2_C9	48	A7_C1_48
	-0.618891	1.09886	60	A7_C1_V9	control conditions	E2_C11	60	A7_C1_60
	-1.9296	0.301008	72	A7_C1_V9	control conditions	E2_C13	72	A7_C1_72
	-1.60335	0.344136	84	A7_C1_V9	control conditions	E2_C15	84	A7_C1_84
	-1.98439	-0.0373055	96	A7_C1_V9	control conditions	E2_C17	96	A7_C1_96
	-1.72489	0.0163528	108	A7_C1_V9	control conditions	E2_C19	108	A7_C1_108
	-1.58342	0.0220993	120	A7_C1_V9	control conditions	E2_C20	120	A7_C1_120
	-1.20058	-0.271219	132	A7_C1_V9	control conditions	E2_C21	132	A7_C1_132
	-1.58136	0.041981	144	A7_C1_V9	control conditions	E2_C22	144	A7_C1_144
	-1.20119	-0.176377	156	A7_C1_V9	control conditions	E2_C23	156	A7_C1_156
	-0.400394	-0.250504	168	A7_C1_V9	control conditions	E2_C24	168	A7_C1_168
	-1.70599	0.0161229	180	A7_C1_V9	control conditions	E2_C25	180	A7_C1_180
	-1.6642	-0.0153859	192	A7_C1_V9	control conditions	E2_C26	192	A7_C1_192
	-1.33351	-0.479456	204	A7_C1_V9	control conditions	E2_C27	204	A7_C1_204
	-1.89948	0.0906961	216	A7_C1_V9	control conditions	E2_C28	216	A7_C1_216
	-1.5577	-0.0227255	228	A7_C1_V9	control conditions	E2_C29	228	A7_C1_228
	-1.68721	-0.200491	240	A7_C1_V9	control conditions	E2_C30	240	A7_C1_240
	-1.80555	-0.58882	252	A7_C1_V9	control conditions	E2_C31	252	A7_C1_252
	5.78171	-3.6093	0	A7_C1_V10	control conditions	E2_C1	0	A7_C1_0
	1.94708	2.05887	12	A7_C1_V10	control conditions	E2_C3	12	A7_C1_12
	0.876132	1.99594	24	A7_C1_V10	control conditions	E2_C5	24	A7_C1_24
	0.0345055	2.3653	36	A7_C1_V10	control conditions	E2_C7	36	A7_C1_36
	0.632514	3.70046	48	A7_C1_V10	control conditions	E2_C9	48	A7_C1_48
	0.234649	3.28481	60	A7_C1_V10	control conditions	E2_C11	60	A7_C1_60
	-0.672115	1.95118	72	A7_C1_V10	control conditions	E2_C13	72	A7_C1_72
	-1.901	-0.0816456	84	A7_C1_V10	control conditions	E2_C15	84	A7_C1_84
	-2.12127	-0.386708	96	A7_C1_V10	control conditions	E2_C17	96	A7_C1_96
	-2.13041	-0.385722	108	A7_C1_V10	control conditions	E2_C19	108	A7_C1_108
	-1.23195	-0.329875	120	A7_C1_V10	control conditions	E2_C20	120	A7_C1_120
	-1.31706	-0.215359	132	A7_C1_V10	control conditions	E2_C21	132	A7_C1_132
	-1.46572	0.116121	144	A7_C1_V10	control conditions	E2_C22	144	A7_C1_144
	-1.15684	-0.0877114	156	A7_C1_V10	control conditions	E2_C23	156	A7_C1_156
	-1.48361	0.299796	168	A7_C1_V10	control conditions	E2_C24	168	A7_C1_168
	-1.64384	0.129031	180	A7_C1_V10	control conditions	E2_C25	180	A7_C1_180
	-1.85682	-0.115101	192	A7_C1_V10	control conditions	E2_C26	192	A7_C1_192
	-1.78212	-0.459673	204	A7_C1_V10	control conditions	E2_C27	204	A7_C1_204
	-1.95607	-0.195123	216	A7_C1_V10	control conditions	E2_C28	216	A7_C1_216
	-2.14853	-0.307859	228	A7_C1_V10	control conditions	E2_C29	228	A7_C1_228
	-1.79493	-0.305157	240	A7_C1_V10	control conditions	E2_C30	240	A7_C1_240
	-2.06034	-0.437621	252	A7_C1_V10	control conditions	E2_C31	252	A7_C1_252
	5.70422	-3.583	0	A7_C1_V11	control conditions	E2_C1	0	A7_C1_0
	1.96932	2.05779	12	A7_C1_V11	control conditions	E2_C3	12	A7_C1_12
	0.546901	1.69877	24	A7_C1_V11	control conditions	E2_C5	24	A7_C1_24
	-0.059299	2.5986	36	A7_C1_V11	control conditions	E2_C7	36	A7_C1_36
	0.791424	3.91758	48	A7_C1_V11	control conditions	E2_C9	48	A7_C1_48
	1.59778	4.27154	60	A7_C1_V11	control conditions	E2_C11	60	A7_C1_60
	1.77278	4.7401	72	A7_C1_V11	control conditions	E2_C13	72	A7_C1_72
	-0.972944	1.36131	84	A7_C1_V11	control conditions	E2_C15	84	A7_C1_84
	-1.6235	0.195692	96	A7_C1_V11	control conditions	E2_C17	96	A7_C1_96
	-1.78626	0.196498	108	A7_C1_V11	control conditions	E2_C19	108	A7_C1_108
	-1.9429	-0.469528	120	A7_C1_V11	control conditions	E2_C20	120	A7_C1_120
	-1.74718	-0.639084	132	A7_C1_V11	control conditions	E2_C21	132	A7_C1_132
	-1.71447	-0.420134	144	A7_C1_V11	control conditions	E2_C22	144	A7_C1_144
	-1.40545	-0.534357	156	A7_C1_V11	control conditions	E2_C23	156	A7_C1_156
	-1.83829	-0.106381	168	A7_C1_V11	control conditions	E2_C24	168	A7_C1_168
	-1.77112	-0.228084	180	A7_C1_V11	control conditions	E2_C25	180	A7_C1_180
	-1.88358	-0.238693	192	A7_C1_V11	control conditions	E2_C26	192	A7_C1_192
	-1.85986	-0.57901	204	A7_C1_V11	control conditions	E2_C27	204	A7_C1_204
	-1.82179	-0.0342695	216	A7_C1_V11	control conditions	E2_C28	216	A7_C1_216
	-1.86195	-0.314657	228	A7_C1_V11	control conditions	E2_C29	228	A7_C1_228
	-2.30268	-0.598697	240	A7_C1_V11	control conditions	E2_C30	240	A7_C1_240
	-2.04305	-0.623057	252	A7_C1_V11	control conditions	E2_C31	252	A7_C1_252
	6.09321	-3.74335	0	A7_C1_V12	control conditions	E2_C1	0	A7_C1_0
	2.20691	2.14426	12	A7_C1_V12	control conditions	E2_C3	12	A7_C1_12
	0.794678	2.04771	24	A7_C1_V12	control conditions	E2_C5	24	A7_C1_24
	-0.087839	2.82686	36	A7_C1_V12	control conditions	E2_C7	36	A7_C1_36
	0.789651	3.89977	48	A7_C1_V12	control conditions	E2_C9	48	A7_C1_48
	0.608571	3.3149	60	A7_C1_V12	control conditions	E2_C11	60	A7_C1_60
	-1.07414	1.15968	72	A7_C1_V12	control conditions	E2_C13	72	A7_C1_72
	-2.04264	-0.383615	84	A7_C1_V12	control conditions	E2_C15	84	A7_C1_84
	-2.08654	0.271525	96	A7_C1_V12	control conditions	E2_C17	96	A7_C1_96
	-2.35584	-0.346	108	A7_C1_V12	control conditions	E2_C19	108	A7_C1_108
	-2.13325	-0.467929	120	A7_C1_V12	control conditions	E2_C20	120	A7_C1_120
	-1.59979	-0.417499	132	A7_C1_V12	control conditions	E2_C21	132	A7_C1_132
	-1.88917	-0.389924	144	A7_C1_V12	control conditions	E2_C22	144	A7_C1_144
	-1.00307	-0.542012	156	A7_C1_V12	control conditions	E2_C23	156	A7_C1_156
	-2.01858	-0.0908415	168	A7_C1_V12	control conditions	E2_C24	168	A7_C1_168
	-1.94285	-0.0710173	180	A7_C1_V12	control conditions	E2_C25	180	A7_C1_180
	-2.08425	-0.114362	192	A7_C1_V12	control conditions	E2_C26	192	A7_C1_192
	-1.90754	-0.509412	204	A7_C1_V12	control conditions	E2_C27	204	A7_C1_204
	-2.41823	-0.602446	216	A7_C1_V12	control conditions	E2_C28	216	A7_C1_216
	-2.47189	-0.823777	228	A7_C1_V12	control conditions	E2_C29	228	A7_C1_228
	-2.55294	-0.802187	240	A7_C1_V12	control conditions	E2_C30	240	A7_C1_240
	-2.06411	-0.819723	252	A7_C1_V12	control conditions	E2_C31	252	A7_C1_252
	4.32966	-3.55506	0	A7_C2_V7	control conditions	E2_C1	0	A7_C2_0
	4.18717	-3.3927	6	A7_C2_V7	control conditions	E2_C2	6	A7_C2_6
	0.889725	1.28777	12	A7_C2_V7	control conditions	E2_C3	12	A7_C2_12
	0.268602	0.950429	18	A7_C2_V7	control conditions	E2_C4	18	A7_C2_18
	0.0610461	1.03997	24	A7_C2_V7	control conditions	E2_C5	24	A7_C2_24
	0.138714	1.45421	30	A7_C2_V7	control conditions	E2_C6	30	A7_C2_30
	-0.325232	2.16146	36	A7_C2_V7	control conditions	E2_C7	36	A7_C2_36
	-0.00449466	2.32785	42	A7_C2_V7	control conditions	E2_C8	42	A7_C2_42
	-0.0107166	2.45064	48	A7_C2_V7	control conditions	E2_C9	48	A7_C2_48
	-0.240296	2.35572	54	A7_C2_V7	control conditions	E2_C10	54	A7_C2_54
	-0.404273	2.09679	60	A7_C2_V7	control conditions	E2_C11	60	A7_C2_60
	-0.611048	1.48662	66	A7_C2_V7	control conditions	E2_C12	66	A7_C2_66
	-1.52406	0.22423	72	A7_C2_V7	control conditions	E2_C13	72	A7_C2_72
	-2.04439	-0.508844	78	A7_C2_V7	control conditions	E2_C14	78	A7_C2_78
	-2.26766	-0.975981	84	A7_C2_V7	control conditions	E2_C15	84	A7_C2_84
	-1.74352	-0.729003	90	A7_C2_V7	control conditions	E2_C16	90	A7_C2_90
	-1.96113	-0.389533	96	A7_C2_V7	control conditions	E2_C17	96	A7_C2_96
	-2.21626	-0.660957	102	A7_C2_V7	control conditions	E2_C18	102	A7_C2_102
	-2.86354	-1.25456	108	A7_C2_V7	control conditions	E2_C19	108	A7_C2_108
	-2.50922	-0.98096	6	A7_C2_V7	ongoing feed perturbation	E2_P1	114	A7_C2_114
	-1.9042	-0.633023	12	A7_C2_V7	ongoing feed perturbation	E2_P2	120	A7_C2_120
	-0.60796	0.559324	6	A7_C2_V7	ongoing feed perturbation	E2_P3	126	A7_C2_126
	-0.666265	1.15494	12	A7_C2_V7	post feed perturbation	E2_P4	132	A7_C2_132
	-0.718611	0.308422	18	A7_C2_V7	post feed perturbation	E2_P5	138	A7_C2_138
	-1.13746	0.866928	24	A7_C2_V7	post feed perturbation	E2_P6	144	A7_C2_144
	-1.13392	0.952389	30	A7_C2_V7	post feed perturbation	E2_P7	150	A7_C2_150
	-1.14405	1.19636	36	A7_C2_V7	post feed perturbation	E2_P8	156	A7_C2_156
	-1.05382	1.08535	42	A7_C2_V7	post feed perturbation	E2_P9	162	A7_C2_162
	-0.93978	0.523094	48	A7_C2_V7	post feed perturbation	E2_P10	168	A7_C2_168
	-0.964536	0.0906305	54	A7_C2_V7	post feed perturbation	E2_P11	174	A7_C2_174
	-1.03186	-0.647924	60	A7_C2_V7	post feed perturbation	E2_P12	180	A7_C2_180
	-1.48103	-0.769195	66	A7_C2_V7	post feed perturbation	E2_P13	186	A7_C2_186
	-2.01214	-1.3031	72	A7_C2_V7	post feed perturbation	E2_P14	192	A7_C2_192
	-1.73438	-1.02296	78	A7_C2_V7	post feed perturbation	E2_P15	198	A7_C2_198
	-1.55258	-1.24884	84	A7_C2_V7	post feed perturbation	E2_P16	204	A7_C2_204
	-1.76319	-1.3302	90	A7_C2_V7	post feed perturbation	E2_P17	210	A7_C2_210
	-1.73036	-1.33339	96	A7_C2_V7	post feed perturbation	E2_P18	216	A7_C2_216
	-1.79519	-1.22388	102	A7_C2_V7	post feed perturbation	E2_P19	222	A7_C2_222
	-1.46923	-1.06366	108	A7_C2_V7	post feed perturbation	E2_P20	228	A7_C2_228
	-1.31352	-0.982916	114	A7_C2_V7	post feed perturbation	E2_P21	234	A7_C2_234
	-1.56338	-1.19923	120	A7_C2_V7	post feed perturbation	E2_P22	240	A7_C2_240
	-1.39765	-1.28374	126	A7_C2_V7	post feed perturbation	E2_P23	246	A7_C2_246
	-1.53494	-1.27639	132	A7_C2_V7	post feed perturbation	E2_P24	252	A7_C2_252
	-1.47959	-1.30708	138	A7_C2_V7	post feed perturbation	E2_P25	258	A7_C2_258
	4.46889	-3.4552	0	A7_C2_V8	control conditions	E2_C1	0	A7_C2_0
	4.2146	-3.39058	6	A7_C2_V8	control conditions	E2_C2	6	A7_C2_6
	0.75697	1.2965	12	A7_C2_V8	control conditions	E2_C3	12	A7_C2_12
	0.220045	0.949378	18	A7_C2_V8	control conditions	E2_C4	18	A7_C2_18
	-0.0350449	1.139	24	A7_C2_V8	control conditions	E2_C5	24	A7_C2_24
	-0.00689135	1.6201	30	A7_C2_V8	control conditions	E2_C6	30	A7_C2_30
	-0.458744	2.32035	36	A7_C2_V8	control conditions	E2_C7	36	A7_C2_36
	0.13084	2.16799	42	A7_C2_V8	control conditions	E2_C8	42	A7_C2_42
	0.0491976	2.60682	48	A7_C2_V8	control conditions	E2_C9	48	A7_C2_48
	-0.251752	2.57648	54	A7_C2_V8	control conditions	E2_C10	54	A7_C2_54
	-0.165664	1.63304	60	A7_C2_V8	control conditions	E2_C11	60	A7_C2_60
	-1.46687	0.390375	66	A7_C2_V8	control conditions	E2_C12	66	A7_C2_66
	-2.03039	-0.229506	72	A7_C2_V8	control conditions	E2_C13	72	A7_C2_72
	-1.97187	-0.521175	78	A7_C2_V8	control conditions	E2_C14	78	A7_C2_78
	-1.9003	-0.53808	84	A7_C2_V8	control conditions	E2_C15	84	A7_C2_84
	-1.85622	-0.414143	90	A7_C2_V8	control conditions	E2_C16	90	A7_C2_90
	-2.24153	-0.394963	96	A7_C2_V8	control conditions	E2_C17	96	A7_C2_96
	-2.15423	-0.825077	102	A7_C2_V8	control conditions	E2_C18	102	A7_C2_102
	-2.40732	-1.06673	108	A7_C2_V8	control conditions	E2_C19	108	A7_C2_108
	-2.64299	-1.17234	6	A7_C2_V8	ongoing feed perturbation	E2_P1	114	A7_C2_114
	-2.00171	-0.752775	12	A7_C2_V8	ongoing feed perturbation	E2_P2	120	A7_C2_120
	-0.790312	0.584947	6	A7_C2_V8	ongoing feed perturbation	E2_P3	126	A7_C2_126
	-1.10599	0.198823	12	A7_C2_V8	post feed perturbation	E2_P4	132	A7_C2_132
	-0.605217	-0.200545	18	A7_C2_V8	post feed perturbation	E2_P5	138	A7_C2_138
	-0.72231	-0.180799	24	A7_C2_V8	post feed perturbation	E2_P6	144	A7_C2_144
	-0.724805	0.118175	30	A7_C2_V8	post feed perturbation	E2_P7	150	A7_C2_150
	-0.699578	0.196056	36	A7_C2_V8	post feed perturbation	E2_P8	156	A7_C2_156
	-0.305759	0.0614841	42	A7_C2_V8	post feed perturbation	E2_P9	162	A7_C2_162
	-0.985368	0.474251	48	A7_C2_V8	post feed perturbation	E2_P10	168	A7_C2_168
	-0.926606	0.0478337	54	A7_C2_V8	post feed perturbation	E2_P11	174	A7_C2_174
	-1.23536	-0.402075	60	A7_C2_V8	post feed perturbation	E2_P12	180	A7_C2_180
	-1.10768	-0.784031	66	A7_C2_V8	post feed perturbation	E2_P13	186	A7_C2_186
	-0.587786	-0.851342	72	A7_C2_V8	post feed perturbation	E2_P14	192	A7_C2_192
	-1.86124	-0.988584	78	A7_C2_V8	post feed perturbation	E2_P15	198	A7_C2_198
	-1.70817	-1.23738	84	A7_C2_V8	post feed perturbation	E2_P16	204	A7_C2_204
	-1.7714	-1.11417	90	A7_C2_V8	post feed perturbation	E2_P17	210	A7_C2_210
	-2.01075	-1.53954	96	A7_C2_V8	post feed perturbation	E2_P18	216	A7_C2_216
	-1.84767	-1.48673	102	A7_C2_V8	post feed perturbation	E2_P19	222	A7_C2_222
	-1.78028	-1.42704	108	A7_C2_V8	post feed perturbation	E2_P20	228	A7_C2_228
	-1.24271	-1.19577	114	A7_C2_V8	post feed perturbation	E2_P21	234	A7_C2_234
	-1.67053	-1.23529	120	A7_C2_V8	post feed perturbation	E2_P22	240	A7_C2_240
	-1.48079	-1.28373	126	A7_C2_V8	post feed perturbation	E2_P23	246	A7_C2_246
	-1.4432	-1.28549	132	A7_C2_V8	post feed perturbation	E2_P24	252	A7_C2_252
	-1.50059	-1.37488	138	A7_C2_V8	post feed perturbation	E2_P25	258	A7_C2_258
	4.37481	-3.6252	0	A7_C2_V9	control conditions	E2_C1	0	A7_C2_0
	4.22269	-3.43716	6	A7_C2_V9	control conditions	E2_C2	6	A7_C2_6
	1.09983	1.26854	12	A7_C2_V9	control conditions	E2_C3	12	A7_C2_12
	0.395185	1.25863	18	A7_C2_V9	control conditions	E2_C4	18	A7_C2_18
	-0.139578	1.17652	24	A7_C2_V9	control conditions	E2_C5	24	A7_C2_24
	-0.0964621	1.66943	30	A7_C2_V9	control conditions	E2_C6	30	A7_C2_30
	-0.465729	2.4119	36	A7_C2_V9	control conditions	E2_C7	36	A7_C2_36
	0.0401446	2.21921	42	A7_C2_V9	control conditions	E2_C8	42	A7_C2_42
	-0.0218708	2.50538	48	A7_C2_V9	control conditions	E2_C9	48	A7_C2_48
	-0.39383	2.24809	54	A7_C2_V9	control conditions	E2_C10	54	A7_C2_54
	-1.18655	0.607193	60	A7_C2_V9	control conditions	E2_C11	60	A7_C2_60
	-1.38099	-0.169455	66	A7_C2_V9	control conditions	E2_C12	66	A7_C2_66
	-2.0514	-0.628722	72	A7_C2_V9	control conditions	E2_C13	72	A7_C2_72
	-1.56544	-0.584334	78	A7_C2_V9	control conditions	E2_C14	78	A7_C2_78
	-2.15783	-0.610223	84	A7_C2_V9	control conditions	E2_C15	84	A7_C2_84
	-2.04348	-0.85483	90	A7_C2_V9	control conditions	E2_C16	90	A7_C2_90
	-2.46519	-1.06751	96	A7_C2_V9	control conditions	E2_C17	96	A7_C2_96
	-2.09965	-1.05596	102	A7_C2_V9	control conditions	E2_C18	102	A7_C2_102
	-2.54397	-1.12215	108	A7_C2_V9	control conditions	E2_C19	108	A7_C2_108
	-2.66463	-1.13758	6	A7_C2_V9	ongoing feed perturbation	E2_P1	114	A7_C2_114
	-1.89692	-0.394106	12	A7_C2_V9	ongoing feed perturbation	E2_P2	120	A7_C2_120
	-0.803826	0.10357	6	A7_C2_V9	ongoing feed perturbation	E2_P3	126	A7_C2_126
	-1.38071	0.110716	12	A7_C2_V9	post feed perturbation	E2_P4	132	A7_C2_132
	-1.13225	-0.156424	18	A7_C2_V9	post feed perturbation	E2_P5	138	A7_C2_138
	-1.13446	-0.101393	24	A7_C2_V9	post feed perturbation	E2_P6	144	A7_C2_144
	-1.09003	0.179396	30	A7_C2_V9	post feed perturbation	E2_P7	150	A7_C2_150
	-0.852732	0.111969	36	A7_C2_V9	post feed perturbation	E2_P8	156	A7_C2_156
	-0.463599	0.110253	42	A7_C2_V9	post feed perturbation	E2_P9	162	A7_C2_162
	-1.04027	0.662084	48	A7_C2_V9	post feed perturbation	E2_P10	168	A7_C2_168
	-0.908375	0.482143	54	A7_C2_V9	post feed perturbation	E2_P11	174	A7_C2_174
	-1.07635	-0.189431	60	A7_C2_V9	post feed perturbation	E2_P12	180	A7_C2_180
	-1.32396	-0.579586	66	A7_C2_V9	post feed perturbation	E2_P13	186	A7_C2_186
	-1.75173	-0.537407	72	A7_C2_V9	post feed perturbation	E2_P14	192	A7_C2_192
	-1.71486	-0.967169	78	A7_C2_V9	post feed perturbation	E2_P15	198	A7_C2_198
	-1.72317	-0.97513	84	A7_C2_V9	post feed perturbation	E2_P16	204	A7_C2_204
	-1.45533	-1.10889	90	A7_C2_V9	post feed perturbation	E2_P17	210	A7_C2_210
	-1.97609	-1.13859	96	A7_C2_V9	post feed perturbation	E2_P18	216	A7_C2_216
	-2.11495	-1.4573	102	A7_C2_V9	post feed perturbation	E2_P19	222	A7_C2_222
	-2.09055	-1.50559	108	A7_C2_V9	post feed perturbation	E2_P20	228	A7_C2_228
	-1.57222	-1.32321	114	A7_C2_V9	post feed perturbation	E2_P21	234	A7_C2_234
	-2.01115	-1.45248	120	A7_C2_V9	post feed perturbation	E2_P22	240	A7_C2_240
	-2.07671	-1.54622	126	A7_C2_V9	post feed perturbation	E2_P23	246	A7_C2_246
	-1.87065	-1.46236	132	A7_C2_V9	post feed perturbation	E2_P24	252	A7_C2_252
	-1.39716	-1.41061	138	A7_C2_V9	post feed perturbation	E2_P25	258	A7_C2_258
	4.43596	-3.65427	0	A7_C2_V10	control conditions	E2_C1	0	A7_C2_0
	4.2228	-3.41395	6	A7_C2_V10	control conditions	E2_C2	6	A7_C2_6
	0.858297	1.38168	12	A7_C2_V10	control conditions	E2_C3	12	A7_C2_12
	0.491138	1.06977	18	A7_C2_V10	control conditions	E2_C4	18	A7_C2_18
	0.0475969	0.944382	24	A7_C2_V10	control conditions	E2_C5	24	A7_C2_24
	0.270558	1.27827	30	A7_C2_V10	control conditions	E2_C6	30	A7_C2_30
	-0.300351	1.78112	36	A7_C2_V10	control conditions	E2_C7	36	A7_C2_36
	-0.134159	2.00324	42	A7_C2_V10	control conditions	E2_C8	42	A7_C2_42
	-0.141823	2.389	48	A7_C2_V10	control conditions	E2_C9	48	A7_C2_48
	0.072646	2.23996	54	A7_C2_V10	control conditions	E2_C10	54	A7_C2_54
	0.0760098	2.16581	60	A7_C2_V10	control conditions	E2_C11	60	A7_C2_60
	-0.553791	1.03682	66	A7_C2_V10	control conditions	E2_C12	66	A7_C2_66
	-0.9081	0.467375	72	A7_C2_V10	control conditions	E2_C13	72	A7_C2_72
	-1.65102	-0.246019	78	A7_C2_V10	control conditions	E2_C14	78	A7_C2_78
	-1.75938	-0.763476	84	A7_C2_V10	control conditions	E2_C15	84	A7_C2_84
	-2.07329	-0.729372	90	A7_C2_V10	control conditions	E2_C16	90	A7_C2_90
	-1.9301	-0.664862	96	A7_C2_V10	control conditions	E2_C17	96	A7_C2_96
	-1.9046	-0.685048	102	A7_C2_V10	control conditions	E2_C18	102	A7_C2_102
	-2.15734	-0.958333	108	A7_C2_V10	control conditions	E2_C19	108	A7_C2_108
	-1.89926	-0.933583	6	A7_C2_V10	ongoing feed perturbation	E2_P1	114	A7_C2_114
	-2.53932	-1.27071	12	A7_C2_V10	ongoing feed perturbation	E2_P2	120	A7_C2_120
	-1.08847	-0.506654	6	A7_C2_V10	ongoing feed perturbation	E2_P3	126	A7_C2_126
	-1.72084	-0.7145	12	A7_C2_V10	post feed perturbation	E2_P4	132	A7_C2_132
	-1.60564	-0.932418	18	A7_C2_V10	post feed perturbation	E2_P5	138	A7_C2_138
	-1.75165	-0.666115	24	A7_C2_V10	post feed perturbation	E2_P6	144	A7_C2_144
	-0.984499	-0.622302	30	A7_C2_V10	post feed perturbation	E2_P7	150	A7_C2_150
	-1.09078	-0.421443	36	A7_C2_V10	post feed perturbation	E2_P8	156	A7_C2_156
	-0.798418	-0.263119	42	A7_C2_V10	post feed perturbation	E2_P9	162	A7_C2_162
	-1.22949	0.0181076	48	A7_C2_V10	post feed perturbation	E2_P10	168	A7_C2_168
	-0.898295	-0.0306386	54	A7_C2_V10	post feed perturbation	E2_P11	174	A7_C2_174
	-0.797216	0.0475748	60	A7_C2_V10	post feed perturbation	E2_P12	180	A7_C2_180
	-0.582585	-0.258116	66	A7_C2_V10	post feed perturbation	E2_P13	186	A7_C2_186
	-1.26267	-0.417058	72	A7_C2_V10	post feed perturbation	E2_P14	192	A7_C2_192
	-1.35632	-0.898091	78	A7_C2_V10	post feed perturbation	E2_P15	198	A7_C2_198
	-1.6873	-0.980488	84	A7_C2_V10	post feed perturbation	E2_P16	204	A7_C2_204
	-1.53869	-0.964885	90	A7_C2_V10	post feed perturbation	E2_P17	210	A7_C2_210
	-1.43431	-1.13234	96	A7_C2_V10	post feed perturbation	E2_P18	216	A7_C2_216
	-1.85396	-1.39118	102	A7_C2_V10	post feed perturbation	E2_P19	222	A7_C2_222
	-1.91957	-1.45675	108	A7_C2_V10	post feed perturbation	E2_P20	228	A7_C2_228
	-1.32213	-1.42078	114	A7_C2_V10	post feed perturbation	E2_P21	234	A7_C2_234
	-1.57305	-1.20902	120	A7_C2_V10	post feed perturbation	E2_P22	240	A7_C2_240
	-1.55873	-1.05148	126	A7_C2_V10	post feed perturbation	E2_P23	246	A7_C2_246
	-1.27064	-0.508054	132	A7_C2_V10	post feed perturbation	E2_P24	252	A7_C2_252
	-0.947811	-0.653742	138	A7_C2_V10	post feed perturbation	E2_P25	258	A7_C2_258
	4.44471	-3.65993	0	A7_C2_V11	control conditions	E2_C1	0	A7_C2_0
	4.21497	-3.40655	6	A7_C2_V11	control conditions	E2_C2	6	A7_C2_6
	0.672091	1.49256	12	A7_C2_V11	control conditions	E2_C3	12	A7_C2_12
	0.366341	1.20428	18	A7_C2_V11	control conditions	E2_C4	18	A7_C2_18
	0.307158	0.868156	24	A7_C2_V11	control conditions	E2_C5	24	A7_C2_24
	-0.0327833	1.79313	30	A7_C2_V11	control conditions	E2_C6	30	A7_C2_30
	-0.687004	2.57824	36	A7_C2_V11	control conditions	E2_C7	36	A7_C2_36
	-0.0919119	2.4533	42	A7_C2_V11	control conditions	E2_C8	42	A7_C2_42
	-0.0212732	2.41093	48	A7_C2_V11	control conditions	E2_C9	48	A7_C2_48
	-0.0790199	2.34721	54	A7_C2_V11	control conditions	E2_C10	54	A7_C2_54
	0.0372787	2.36141	60	A7_C2_V11	control conditions	E2_C11	60	A7_C2_60
	0.0390515	2.32579	66	A7_C2_V11	control conditions	E2_C12	66	A7_C2_66
	-0.929384	0.910438	72	A7_C2_V11	control conditions	E2_C13	72	A7_C2_72
	-1.66191	0.218237	78	A7_C2_V11	control conditions	E2_C14	78	A7_C2_78
	-1.54375	-0.397833	84	A7_C2_V11	control conditions	E2_C15	84	A7_C2_84
	-2.70064	-1.48947	90	A7_C2_V11	control conditions	E2_C16	90	A7_C2_90
	-2.58956	-1.55103	96	A7_C2_V11	control conditions	E2_C17	96	A7_C2_96
	-3.20847	-1.72486	102	A7_C2_V11	control conditions	E2_C18	102	A7_C2_102
	-2.88129	-1.68904	108	A7_C2_V11	control conditions	E2_C19	108	A7_C2_108
	-2.82901	-1.60384	6	A7_C2_V11	ongoing feed perturbation	E2_P1	114	A7_C2_114
	-2.93181	-1.56107	12	A7_C2_V11	ongoing feed perturbation	E2_P2	120	A7_C2_120
	-1.12793	0.0506682	6	A7_C2_V11	ongoing feed perturbation	E2_P3	126	A7_C2_126
	-1.45552	-0.859018	12	A7_C2_V11	post feed perturbation	E2_P4	132	A7_C2_132
	-1.48863	-1.34243	18	A7_C2_V11	post feed perturbation	E2_P5	138	A7_C2_138
	-1.88529	-1.4385	24	A7_C2_V11	post feed perturbation	E2_P6	144	A7_C2_144
	-1.53005	-1.38005	30	A7_C2_V11	post feed perturbation	E2_P7	150	A7_C2_150
	-1.36509	-1.28219	36	A7_C2_V11	post feed perturbation	E2_P8	156	A7_C2_156
	-1.34655	-1.20404	42	A7_C2_V11	post feed perturbation	E2_P9	162	A7_C2_162
	-1.86804	-1.10642	48	A7_C2_V11	post feed perturbation	E2_P10	168	A7_C2_168
	-1.79306	-1.37533	54	A7_C2_V11	post feed perturbation	E2_P11	174	A7_C2_174
	-1.64307	-1.21603	60	A7_C2_V11	post feed perturbation	E2_P12	180	A7_C2_180
	-1.53624	-1.29161	66	A7_C2_V11	post feed perturbation	E2_P13	186	A7_C2_186
	-1.74562	-1.12703	72	A7_C2_V11	post feed perturbation	E2_P14	192	A7_C2_192
	-2.00235	-1.54562	78	A7_C2_V11	post feed perturbation	E2_P15	198	A7_C2_198
	-1.97878	-1.53517	84	A7_C2_V11	post feed perturbation	E2_P16	204	A7_C2_204
	-1.91087	-1.47227	90	A7_C2_V11	post feed perturbation	E2_P17	210	A7_C2_210
	-2.12429	-1.40221	96	A7_C2_V11	post feed perturbation	E2_P18	216	A7_C2_216
	-1.84192	-1.3507	102	A7_C2_V11	post feed perturbation	E2_P19	222	A7_C2_222
	-1.84276	-1.57032	108	A7_C2_V11	post feed perturbation	E2_P20	228	A7_C2_228
	-1.67164	-1.59904	114	A7_C2_V11	post feed perturbation	E2_P21	234	A7_C2_234
	-2.30128	-1.84837	120	A7_C2_V11	post feed perturbation	E2_P22	240	A7_C2_240
	-1.79225	-1.52731	126	A7_C2_V11	post feed perturbation	E2_P23	246	A7_C2_246
	-1.84682	-1.37362	132	A7_C2_V11	post feed perturbation	E2_P24	252	A7_C2_252
	-1.72946	-1.51821	138	A7_C2_V11	post feed perturbation	E2_P25	258	A7_C2_258
	1.01418	0.549256	0	A7_C2_V12	control conditions	E2_C1	0	A7_C2_0
	0.840918	1.56231	6	A7_C2_V12	control conditions	E2_C2	6	A7_C2_6
	0.538556	0.39474	12	A7_C2_V12	control conditions	E2_C3	12	A7_C2_12
	0.415234	0.752012	18	A7_C2_V12	control conditions	E2_C4	18	A7_C2_18
	0.0989176	1.56687	24	A7_C2_V12	control conditions	E2_C5	24	A7_C2_24
	-0.0424326	1.79989	30	A7_C2_V12	control conditions	E2_C6	30	A7_C2_30
	0.154456	1.58527	36	A7_C2_V12	control conditions	E2_C7	36	A7_C2_36
	0.0464079	1.73491	42	A7_C2_V12	control conditions	E2_C8	42	A7_C2_42
	-0.0126249	1.94384	48	A7_C2_V12	control conditions	E2_C9	48	A7_C2_48
	-0.225482	1.71465	54	A7_C2_V12	control conditions	E2_C10	54	A7_C2_54
	-0.716952	0.649334	60	A7_C2_V12	control conditions	E2_C11	60	A7_C2_60
	-1.07015	-0.16237	66	A7_C2_V12	control conditions	E2_C12	66	A7_C2_66
	-1.17704	-0.173302	72	A7_C2_V12	control conditions	E2_C13	72	A7_C2_72
	-1.22459	-0.377344	78	A7_C2_V12	control conditions	E2_C14	78	A7_C2_78
	-1.2996	-0.519605	84	A7_C2_V12	control conditions	E2_C15	84	A7_C2_84
	-1.75659	-0.691961	90	A7_C2_V12	control conditions	E2_C16	90	A7_C2_90
	-1.88779	-0.755527	96	A7_C2_V12	control conditions	E2_C17	96	A7_C2_96
	-1.81055	-0.899643	102	A7_C2_V12	control conditions	E2_C18	102	A7_C2_102
	-2.06279	-1.13553	108	A7_C2_V12	control conditions	E2_C19	108	A7_C2_108
	-1.71215	-1.11596	6	A7_C2_V12	ongoing feed perturbation	E2_P1	114	A7_C2_114
	-2.25348	-1.27763	12	A7_C2_V12	ongoing feed perturbation	E2_P2	120	A7_C2_120
	-0.969918	0.179944	6	A7_C2_V12	ongoing feed perturbation	E2_P3	126	A7_C2_126
	-1.33737	-0.71941	12	A7_C2_V12	post feed perturbation	E2_P4	132	A7_C2_132
	-1.50428	-0.973036	18	A7_C2_V12	post feed perturbation	E2_P5	138	A7_C2_138
	-1.84397	-1.12984	24	A7_C2_V12	post feed perturbation	E2_P6	144	A7_C2_144
	-1.52477	-0.693694	30	A7_C2_V12	post feed perturbation	E2_P7	150	A7_C2_150
	-1.30794	-0.423461	36	A7_C2_V12	post feed perturbation	E2_P8	156	A7_C2_156
	-0.779983	-0.144069	42	A7_C2_V12	post feed perturbation	E2_P9	162	A7_C2_162
	-1.19275	0.212785	48	A7_C2_V12	post feed perturbation	E2_P10	168	A7_C2_168
	-0.852531	0.396688	54	A7_C2_V12	post feed perturbation	E2_P11	174	A7_C2_174
	-0.827007	0.477533	60	A7_C2_V12	post feed perturbation	E2_P12	180	A7_C2_180
	-0.755545	0.202694	66	A7_C2_V12	post feed perturbation	E2_P13	186	A7_C2_186
	-1.60889	-0.313593	72	A7_C2_V12	post feed perturbation	E2_P14	192	A7_C2_192
	-1.54029	-0.775607	78	A7_C2_V12	post feed perturbation	E2_P15	198	A7_C2_198
	-0.834592	-0.958938	84	A7_C2_V12	post feed perturbation	E2_P16	204	A7_C2_204
	-1.72581	-1.27971	90	A7_C2_V12	post feed perturbation	E2_P17	210	A7_C2_210
	-2.1301	-1.50834	96	A7_C2_V12	post feed perturbation	E2_P18	216	A7_C2_216
	-2.05761	-1.23901	102	A7_C2_V12	post feed perturbation	E2_P19	222	A7_C2_222
	-2.02136	-1.40571	108	A7_C2_V12	post feed perturbation	E2_P20	228	A7_C2_228
	-1.52672	-1.4273	114	A7_C2_V12	post feed perturbation	E2_P21	234	A7_C2_234
	-2.22903	-1.49885	120	A7_C2_V12	post feed perturbation	E2_P22	240	A7_C2_240
	-1.92871	-1.24843	126	A7_C2_V12	post feed perturbation	E2_P23	246	A7_C2_246
	-1.97267	-1.31239	132	A7_C2_V12	post feed perturbation	E2_P24	252	A7_C2_252
	-1.78587	-1.32746	138	A7_C2_V12	post feed perturbation	E2_P25	258	A7_C2_258
	0.068168	1.6845	10	A8_C1_V2	control conditions	E3_C2	10	A8_C1_10
	1.37429	0.323756	22	A8_C1_V2	control conditions	E3_C3	22	A8_C1_22
	0.952112	-0.623976	9	A8_C1_V2	ongoing pH perturbation	E3_P1	106	A8_C1_106
	2.11452	-1.12065	21	A8_C1_V2	ongoing pH perturbation	E3_P2	118	A8_C1_118
	2.76784	-1.5434	6	A8_C1_V2	post pH perturbation	E3_P3	124	A8_C1_124
	4.14615	-2.38168	24	A8_C1_V2	post pH perturbation	E3_P4	142	A8_C1_142
	4.46928	-2.68393	42	A8_C1_V2	post pH perturbation	E3_P5	160	A8_C1_160
	2.71648	1.64566	72	A8_C1_V2	post pH perturbation	E3_P6	190	A8_C1_190
	3.1466	0.995988	132	A8_C1_V2	post pH perturbation	E3_P7	250	A8_C1_250
	2.76825	2.2452	9	A8_C1_V2	ongoing feed perturbation	E3_P8	262	A8_C1_262
	3.64184	0.110306	4	A8_C1_V2	post pH/feed perturbation	E3_P9	268	A8_C1_268
	2.67704	0.949371	28	A8_C1_V2	post pH/feed perturbation	E3_P10	292	A8_C1_292
	2.58235	0.762386	40	A8_C1_V2	post pH/feed perturbation	E3_P11	304	A8_C1_304
	2.15466	0.251603	64	A8_C1_V2	post pH/feed perturbation	E3_P12	328	A8_C1_328
	2.55125	1.10026	94	A8_C1_V2	post pH/feed perturbation	E3_P13	358	A8_C1_358
	1.89195	0.0325104	136	A8_C1_V2	post pH/feed perturbation	E3_P14	400	A8_C1_400
	4.66385	-3.50765	0	A8_C1_V6	control conditions	E3_C1	0	A8_C1_0
	-0.371495	1.18428	10	A8_C1_V6	control conditions	E3_C2	10	A8_C1_10
	0.177495	0.0217127	22	A8_C1_V6	control conditions	E3_C3	22	A8_C1_22
	0.101974	-0.342556	52	A8_C1_V6	control conditions	E3_C4	52	A8_C1_52
	0.256568	-0.0444831	94	A8_C1_V6	control conditions	E3_C5	94	A8_C1_94
	0.178549	-0.705455	9	A8_C1_V6	ongoing pH perturbation	E3_P1	106	A8_C1_106
	0.913149	-0.987877	21	A8_C1_V6	ongoing pH perturbation	E3_P2	118	A8_C1_118
	2.24423	-1.94779	6	A8_C1_V6	post pH perturbation	E3_P3	124	A8_C1_124
	3.74413	-2.68497	24	A8_C1_V6	post pH perturbation	E3_P4	142	A8_C1_142
	4.1707	-2.98569	42	A8_C1_V6	post pH perturbation	E3_P5	160	A8_C1_160
	3.80303	-1.00669	72	A8_C1_V6	post pH perturbation	E3_P6	190	A8_C1_190
	4.02139	-1.90602	132	A8_C1_V6	post pH perturbation	E3_P7	250	A8_C1_250
	2.83335	0.833351	9	A8_C1_V6	ongoing feed perturbation	E3_P8	262	A8_C1_262
	3.36171	-0.771522	4	A8_C1_V6	post pH/feed perturbation	E3_P9	268	A8_C1_268
	3.93037	-1.34235	28	A8_C1_V6	post pH/feed perturbation	E3_P10	292	A8_C1_292
	3.62739	0.0265235	64	A8_C1_V6	post pH/feed perturbation	E3_P12	328	A8_C1_328
	3.54319	-0.12552	136	A8_C1_V6	post pH/feed perturbation	E3_P14	400	A8_C1_400
	4.9282	-3.38762	0	A8_C1_V8	control conditions	E3_C1	0	A8_C1_0
	0.217852	1.67034	10	A8_C1_V8	control conditions	E3_C2	10	A8_C1_10
	0.503279	0.275208	22	A8_C1_V8	control conditions	E3_C3	22	A8_C1_22
	-0.493064	-0.0336933	52	A8_C1_V8	control conditions	E3_C4	52	A8_C1_52
	0.531915	-0.284415	94	A8_C1_V8	control conditions	E3_C5	94	A8_C1_94
	-0.087814	-0.532422	9	A8_C1_V8	ongoing pH perturbation	E3_P1	106	A8_C1_106
	1.60692	-0.85152	21	A8_C1_V8	ongoing pH perturbation	E3_P2	118	A8_C1_118
	2.2981	-1.23902	6	A8_C1_V8	post pH perturbation	E3_P3	124	A8_C1_124
	3.81306	-2.04836	24	A8_C1_V8	post pH perturbation	E3_P4	142	A8_C1_142
	4.15164	-1.83769	42	A8_C1_V8	post pH perturbation	E3_P5	160	A8_C1_160
	2.80425	0.477541	72	A8_C1_V8	post pH perturbation	E3_P6	190	A8_C1_190
	1.15013	-0.0321188	132	A8_C1_V8	post pH perturbation	E3_P7	250	A8_C1_250
	1.18333	0.134257	9	A8_C1_V8	ongoing feed perturbation	E3_P8	262	A8_C1_262
	2.67262	0.325553	4	A8_C1_V8	post pH/feed perturbation	E3_P9	268	A8_C1_268
	2.05902	1.1818	28	A8_C1_V8	post pH/feed perturbation	E3_P10	292	A8_C1_292
	0.952149	0.748306	40	A8_C1_V8	post pH/feed perturbation	E3_P11	304	A8_C1_304
	0.885722	0.28274	64	A8_C1_V8	post pH/feed perturbation	E3_P12	328	A8_C1_328
	0.810422	0.784695	94	A8_C1_V8	post pH/feed perturbation	E3_P13	358	A8_C1_358
	1.59554	0.630634	136	A8_C1_V8	post pH/feed perturbation	E3_P14	400	A8_C1_400
	5.42012	-3.34954	0	A8_C2_V2	control conditions	E3_C1	0	A8_C2_0
	0.559734	1.99367	10	A8_C2_V2	control conditions	E3_C2	10	A8_C2_10
	0.0439424	0.334574	22	A8_C2_V2	control conditions	E3_C3	22	A8_C2_22
	0.109288	-0.253632	94	A8_C2_V2	control conditions	E3_C5	94	A8_C2_94
	1.01786	-0.0466514	124	A8_C2_V2	control conditions	E3_C6	124	A8_C2_124
	0.531231	-0.330031	190	A8_C2_V2	control conditions	E3_C7	190	A8_C2_190
	0.557214	-0.0538867	250	A8_C2_V2	control conditions	E3_C8	250	A8_C2_250
	0.548135	-0.517104	400	A8_C2_V2	control conditions	E3_C9	400	A8_C2_400
	5.60901	-3.41902	0	A8_C2_V6	control conditions	E3_C1	0	A8_C2_0
	0.29814	1.09998	10	A8_C2_V6	control conditions	E3_C2	10	A8_C2_10
	0.883329	0.158298	22	A8_C2_V6	control conditions	E3_C3	22	A8_C2_22
	0.838212	-0.156896	52	A8_C2_V6	control conditions	E3_C4	52	A8_C2_52
	0.86069	-0.0625216	94	A8_C2_V6	control conditions	E3_C5	94	A8_C2_94
	0.737148	-0.489521	124	A8_C2_V6	control conditions	E3_C6	124	A8_C2_124
	0.689083	-0.298455	190	A8_C2_V6	control conditions	E3_C7	190	A8_C2_190
	0.523158	-0.555599	250	A8_C2_V6	control conditions	E3_C8	250	A8_C2_250
	0.554239	-0.672264	400	A8_C2_V6	control conditions	E3_C9	400	A8_C2_400
	5.54327	-3.4004	0	A8_C2_V9	control conditions	E3_C1	0	A8_C2_0
	0.356786	2.08945	10	A8_C2_V9	control conditions	E3_C2	10	A8_C2_10
	1.02818	0.561156	22	A8_C2_V9	control conditions	E3_C3	22	A8_C2_22
	0.628592	0.238391	52	A8_C2_V9	control conditions	E3_C4	52	A8_C2_52
	1.06043	-0.163472	94	A8_C2_V9	control conditions	E3_C5	94	A8_C2_94
	0.82778	0.0540928	124	A8_C2_V9	control conditions	E3_C6	124	A8_C2_124
	0.904432	-0.0763953	190	A8_C2_V9	control conditions	E3_C7	190	A8_C2_190
	0.88956	0.255562	250	A8_C2_V9	control conditions	E3_C8	250	A8_C2_250
	-0.234807	-0.119793	400	A8_C2_V9	control conditions	E3_C9	400	A8_C2_400
Ternary Plot
	R_intestinalis	B_thetaiotaomicron	B_hydrogenotrophica
	0.297829	0.403203	0.298969
	0.325014	0.549946	0.12504
	0.287251	0.481774	0.230974
	0.261736	0.629665	0.108598
	0.283622	0.532396	0.183982
	0.327297	0.474141	0.198562
	0.239369	0.578597	0.182034
	0.269959	0.500754	0.229287
	0.181153	0.525402	0.293445
	0.19784	0.518018	0.284142
	0.143997	0.511753	0.34425
	0.150075	0.559428	0.290496
	0.332497	0.386519	0.280983
	0.392862	0.400177	0.206961
	0.344419	0.463396	0.192185
	0.332244	0.476956	0.1908
	0.43326	0.400591	0.166149
	0.351462	0.453008	0.19553
	0.43812	0.406551	0.155329
	0.322764	0.435803	0.241433
	0.533757	0.297782	0.168461
	0.435956	0.352822	0.211222
	0.26869	0.446955	0.284354
	0.287929	0.417451	0.29462
	0.204641	0.52228	0.273079
	0.237985	0.393998	0.368016
	0.289939	0.40239	0.307672
	0.278652	0.571186	0.150162
	0.333035	0.457814	0.209151
	0.444296	0.421753	0.13395
	0.325538	0.475386	0.199076
	0.308454	0.483238	0.208307
	0.280502	0.489984	0.229514
	0.321964	0.460146	0.217891
	0.176364	0.492458	0.331178
	0.161883	0.367868	0.470248
	0.284637	0.285595	0.429767
	0.178488	0.383653	0.43786
	0.207195	0.357955	0.43485
	0.281257	0.408999	0.309744
	0.380851	0.445275	0.173875
	0.316212	0.494164	0.189625
	0.372334	0.512762	0.114904
	0.305271	0.510033	0.184696
	0.287026	0.503469	0.209504
	0.294972	0.509376	0.195652
	0.273099	0.534632	0.192269
	0.266546	0.51054	0.222914
	0.219695	0.513652	0.266653
	0.167648	0.51711	0.315242
	0.123547	0.597045	0.279407
	0.13423	0.435835	0.429935
	0.32009	0.43991	0.24
	0.421272	0.432894	0.145834
	0.332172	0.496318	0.17151
	0.361751	0.483197	0.155052
	0.407909	0.385585	0.206507
	0.319838	0.473417	0.206744
	0.202792	0.500439	0.296769
	0.154616	0.55833	0.287054
	0.346696	0.298277	0.355027
	0.185538	0.545088	0.269375
	0.232444	0.443537	0.324019
	0.238989	0.444219	0.316791
	0.143277	0.395568	0.461156
	0.280321	0.420796	0.298883
	0.291415	0.428628	0.279957
	0.301857	0.332408	0.365735
	0.32392	0.39714	0.27894
	0.381802	0.357094	0.261104
	0.266212	0.385818	0.34797
	0.437879	0.246025	0.316097
	0.289636	0.395877	0.314487
	0.346228	0.368969	0.284803
	0.325254	0.349049	0.325698
	0.387642	0.256814	0.355544
	0.446422	0.169914	0.383664
	0.295306	0.292575	0.412119
	0.312375	0.479984	0.20764
	0.328062	0.501136	0.170802
	0.415307	0.432638	0.152055
	0.33903	0.49517	0.1658
	0.335695	0.47782	0.186485
	0.25963	0.575277	0.165092
	0.239944	0.530626	0.22943
	0.270054	0.504945	0.225001
	0.21996	0.485302	0.294737
	0.29688	0.482066	0.221054
	0.175209	0.541999	0.282792
	0.214564	0.529744	0.255692
	0.131755	0.537296	0.330949
	0.269906	0.541178	0.188916
	0.359427	0.48443	0.156144
	0.323639	0.449734	0.226626
	0.337888	0.509402	0.152711
	0.312191	0.507696	0.180113
	0.399656	0.3848	0.215545
	0.332185	0.451936	0.215879
	0.268479	0.563746	0.167774
	0.25145	0.461557	0.286993
	0.215897	0.552378	0.231725
	0.18834	0.475469	0.33619
	0.216517	0.427354	0.356129
	0.240169	0.410464	0.349368
	0.347751	0.513305	0.138944
	0.291877	0.56241	0.145714
	0.295755	0.52774	0.176505
	0.257213	0.614789	0.127998
	0.305735	0.542083	0.152182
	0.259455	0.550964	0.189581
	0.326986	0.511422	0.161591
	0.212057	0.550312	0.237631
	0.211594	0.574431	0.213975
	0.140586	0.641783	0.217631
	0.194756	0.518858	0.286386
	0.286406	0.369283	0.344312
	0.366611	0.374044	0.259345
	0.260052	0.527261	0.212687
	0.35931	0.483802	0.156888
	0.385337	0.464797	0.149866
	0.3131	0.54878	0.13812
	0.265979	0.622298	0.111723
	0.285083	0.564643	0.150274
	0.491278	0.356484	0.152238
	0.339926	0.429135	0.230939
	0.265179	0.457109	0.277711
	0.224016	0.479133	0.296852
	0.180382	0.505718	0.3139
	0.203107	0.480341	0.316553
	0.367033	0.462375	0.170592
	0.322755	0.338522	0.338723
	0.278978	0.384625	0.336396
	0.406344	0.424056	0.1696
	0.300852	0.490678	0.20847
	0.426274	0.480959	0.0927675
	0.368398	0.479596	0.152006
	0.312728	0.478284	0.208988
	0.193238	0.627333	0.179429
	0.188078	0.588673	0.223249
	0.196345	0.51023	0.293425
	0.195293	0.394774	0.409933
	0.169671	0.424067	0.406262
	0.335669	0.374278	0.290053
	0.361714	0.345623	0.292663
	0.303926	0.455774	0.2403
	0.329052	0.450963	0.219985
	0.274073	0.562604	0.163323
	0.259425	0.57211	0.168466
	0.249271	0.578698	0.17203
	0.278173	0.505139	0.216688
	0.273526	0.416224	0.31025
	0.205895	0.393129	0.400977
	0.148663	0.373585	0.477752
	0.218043	0.338604	0.443354
	0.15801	0.416126	0.425863
	0.295992	0.405223	0.298785
	0.337104	0.23243	0.430466
	0.295727	0.37097	0.333303
	0.344693	0.299918	0.355389
	0.254374	0.35855	0.387075
	0.277188	0.364401	0.35841
	0.289935	0.432209	0.277856
	0.277869	0.408673	0.313458
	0.116809	0.290067	0.593125
	0.0948314	0.334232	0.570937
	0.040048	0.608178	0.351774
	0.0135508	0.590273	0.396176
Convergence
	replicate_id	time	bray_curtis_dissimilarity	condition
	0	0	0.785889	control
	0	8	0.558659	control
	0	16	0.197927	control
	0	24	0.221279	control
	0	32	0.20376	control
	0	40	0.2184	control
	0	48	0.0672206	control
	0	56	0.215931	control
	0	64	0.0806018	control
	0	72	0.186382	control
	1	0	0.820566	control
	1	8	0.552405	control
	1	16	0.338909	control
	1	24	0.320769	control
	1	32	0.147044	control
	1	40	0.146478	control
	1	48	0.0952192	control
	1	56	0.0804231	control
	1	64	0.063503	control
	1	72	0.0983024	control
	2	0	0.813175	control
	2	8	0.543122	control
	2	16	0.32994	control
	2	24	0.194695	control
	2	32	0.0703137	control
	2	40	0.0975514	control
	2	48	0.0839662	control
	2	56	0.106356	control
	2	64	0.0375593	control
	2	72	0.184904	control
	3	0	0.814505	control
	3	8	0.537546	control
	3	16	0.343087	control
	3	24	0.225578	control
	3	32	0.0787936	control
	3	40	0.092101	control
	3	48	0.15068	control
	3	56	0.0721444	control
	3	64	0.0674629	control
	3	72	0.100391	control
	4	0	0.816553	control
	4	8	0.580321	control
	4	16	0.335316	control
	4	24	0.197598	control
	4	32	0.0768286	control
	4	40	0.0884295	control
	4	48	0.173527	control
	4	56	0.0620315	control
	4	64	0.113077	control
	4	72	0.164472	control
	5	0	0.795026	control
	5	8	0.527791	control
	5	16	0.388805	control
	5	24	0.206046	control
	5	32	0.171612	control
	5	40	0.0794866	control
	5	48	0.114688	control
	5	56	0.0913046	control
	5	64	0.161903	control
	5	72	0.11087	control
	6	0	0.868581	control
	6	12	0.444126	control
	6	24	0.493981	control
	6	36	0.189381	control
	6	48	0.387066	control
	6	60	0.294066	control
	6	72	0.403107	control
	6	84	0.0809547	control
	6	96	0.125975	control
	6	108	0.105089	control
	6	120	0.0487236	control
	6	132	0.0322202	control
	6	144	0.15841	control
	6	156	0.0781319	control
	6	168	0.05202	control
	6	180	0.0842835	control
	6	192	0.065939	control
	6	204	0.0475149	control
	6	216	0.0793906	control
	6	228	0.0955102	control
	7	0	0.809861	control
	7	12	0.366584	control
	7	24	0.200836	control
	7	36	0.219728	control
	7	48	0.262043	control
	7	60	0.308231	control
	7	72	0.120544	control
	7	84	0.0869452	control
	7	96	0.100326	control
	7	108	0.106376	control
	7	120	0.0611668	control
	7	132	0.0957454	control
	7	144	0.0354044	control
	7	156	0.161445	control
	7	168	0.0763452	control
	7	180	0.0733586	control
	7	192	0.124648	control
	7	204	0.0810665	control
	7	216	0.11882	control
	7	228	0.0467896	control
	8	0	0.820442	control
	8	12	0.45732	control
	8	24	0.200983	control
	8	36	0.201704	control
	8	48	0.355702	control
	8	60	0.303659	control
	8	72	0.120404	control
	8	84	0.0766263	control
	8	96	0.0625486	control
	8	108	0.132036	control
	8	120	0.0856875	control
	8	132	0.0122837	control
	8	144	0.0915459	control
	8	156	0.0640592	control
	8	168	0.094749	control
	8	180	0.0820673	control
	8	192	0.136805	control
	8	204	0.109328	control
	8	216	0.0382052	control
	8	228	0.0440449	control
	9	0	0.818096	control
	9	12	0.37826	control
	9	24	0.192394	control
	9	36	0.298333	control
	9	48	0.362597	control
	9	60	0.165929	control
	9	72	0.126134	control
	9	84	0.120227	control
	9	96	0.127553	control
	9	108	0.180157	control
	9	120	0.0559648	control
	9	132	0.0154455	control
	9	144	0.0838163	control
	9	156	0.0849013	control
	9	168	0.0570609	control
	9	180	0.0368691	control
	9	192	0.0743147	control
	9	204	0.0913573	control
	9	216	0.0749264	control
	9	228	0.0570778	control
	10	0	0.819702	control
	10	12	0.456987	control
	10	24	0.199652	control
	10	36	0.219382	control
	10	48	0.408134	control
	10	60	0.283181	control
	10	72	0.0770968	control
	10	84	0.0814919	control
	10	96	0.112098	control
	10	108	0.130773	control
	10	120	0.0287596	control
	10	132	0.052323	control
	10	144	0.0456282	control
	10	156	0.126166	control
	10	168	0.0884044	control
	10	180	0.109271	control
	10	192	0.0554781	control
	10	204	0.0616876	control
	10	216	0.0440259	control
	10	228	0.0733661	control
	11	0	0.823037	control
	11	12	0.361726	control
	11	24	0.119136	control
	11	36	0.320781	control
	11	48	0.214937	control
	11	60	0.103978	control
	11	72	0.0882118	control
	11	84	0.0454376	control
	11	96	0.118045	control
	11	108	0.1252	control
	11	120	0.0411467	control
	11	132	0.0613467	control
	11	144	0.0689719	control
	11	156	0.0555941	control
	11	168	0.109423	control
	11	180	0.0527451	control
	11	192	0.0576739	control
	11	204	0.0473251	control
	11	216	0.0776765	control
	11	228	0.0391478	control
	12	0	0.831376	control
	12	12	0.409459	control
	12	24	0.348109	control
	12	36	0.240654	control
	12	48	0.451596	control
	12	60	0.282637	control
	12	72	0.142404	control
	12	84	0.0816033	control
	12	96	0.17423	control
	12	108	0.123245	control
	12	120	0.146083	control
	12	132	0.157805	control
	12	144	0.0736109	control
	12	156	0.0627843	control
	12	168	0.0657274	control
	12	180	0.159582	control
	12	192	0.0289167	control
	12	204	0.0748662	control
	12	216	0.046706	control
	12	228	0.0574167	control
	13	0	0.822226	control
	13	12	0.432352	control
	13	24	0.348638	control
	13	36	0.145981	control
	13	48	0.268408	control
	13	60	0.316943	control
	13	72	0.166277	control
	13	84	0.124489	control
	13	96	0.160481	control
	13	108	0.132027	control
	13	120	0.0366945	control
	13	132	0.0387519	control
	13	144	0.0774338	control
	13	156	0.0246919	control
	13	168	0.0984015	control
	13	180	0.152202	control
	13	192	0.115441	control
	13	204	0.124239	control
	13	216	0.0732171	control
	13	228	0.0361909	control
	14	0	0.82636	control
	14	12	0.410042	control
	14	24	0.213914	control
	14	36	0.333512	control
	14	48	0.310189	control
	14	60	0.107198	control
	14	72	0.13176	control
	14	84	0.0801299	control
	14	96	0.0724597	control
	14	108	0.132708	control
	14	120	0.0359408	control
	14	132	0.0461962	control
	14	144	0.275593	control
	14	156	0.107188	control
	14	168	0.284199	control
	14	180	0.27644	control
	14	192	0.0644193	control
	14	204	0.188488	control
	14	216	0.0784354	control
	14	228	0.128056	control
	15	0	0.803506	control
	15	12	0.363327	control
	15	24	0.139225	control
	15	36	0.113716	control
	15	48	0.204241	control
	15	60	0.332365	control
	15	72	0.272319	control
	15	84	0.145539	control
	15	96	0.135896	control
	15	108	0.122551	control
	15	120	0.123967	control
	15	132	0.0351335	control
	15	144	0.0853611	control
	15	156	0.104854	control
	15	168	0.138667	control
	15	180	0.156601	control
	15	192	0.108855	control
	15	204	0.116037	control
	15	216	0.0696322	control
	15	228	0.0242969	control
	16	0	0.813043	control
	16	12	0.409561	control
	16	24	0.225229	control
	16	36	0.287629	control
	16	48	0.328326	control
	16	60	0.185397	control
	16	72	0.359707	control
	16	84	0.220266	control
	16	96	0.0986339	control
	16	108	0.123831	control
	16	120	0.0602749	control
	16	132	0.072225	control
	16	144	0.110649	control
	16	156	0.0846996	control
	16	168	0.110973	control
	16	180	0.243984	control
	16	192	0.0617343	control
	16	204	0.156536	control
	16	216	0.100924	control
	16	228	0.0785048	control
	17	0	0.823185	control
	17	12	0.384377	control
	17	24	0.210456	control
	17	36	0.209475	control
	17	48	0.341177	control
	17	60	0.389078	control
	17	72	0.099703	control
	17	84	0.15434	control
	17	96	0.107074	control
	17	108	0.149239	control
	17	120	0.0756307	control
	17	132	0.105288	control
	17	144	0.0916243	control
	17	156	0.104503	control
	17	168	0.160669	control
	17	180	0.109057	control
	17	192	0.139014	control
	17	204	0.0911385	control
	17	216	0.0469947	control
	17	228	0.0547842	control
	18	0	0.817723	control
	18	6	0.82531	control
	18	12	0.212038	control
	18	18	0.3659	control
	18	24	0.311112	control
	18	30	0.0774444	control
	18	36	0.135991	control
	18	42	0.0685854	control
	18	48	0.063537	control
	18	54	0.144926	control
	18	60	0.314278	control
	18	66	0.26599	control
	18	72	0.168284	control
	18	78	0.137537	control
	18	84	0.155175	control
	18	90	0.0754975	control
	18	96	0.14968	control
	19	0	0.824409	control
	19	6	0.823251	control
	19	12	0.217772	control
	19	18	0.37948	control
	19	24	0.286663	control
	19	30	0.0739587	control
	19	36	0.139957	control
	19	42	0.049015	control
	19	48	0.160541	control
	19	54	0.255022	control
	19	60	0.2178	control
	19	66	0.126938	control
	19	72	0.104342	control
	19	78	0.10323	control
	19	84	0.0960014	control
	19	90	0.068863	control
	19	96	0.0976776	control
	20	0	0.810555	control
	20	6	0.823778	control
	20	12	0.237899	control
	20	18	0.364082	control
	20	24	0.327379	control
	20	30	0.0773337	control
	20	36	0.138983	control
	20	42	0.0879004	control
	20	48	0.235166	control
	20	54	0.318395	control
	20	60	0.174413	control
	20	66	0.0945164	control
	20	72	0.10497	control
	20	78	0.0827762	control
	20	84	0.0728294	control
	20	90	0.040901	control
	20	96	0.0590841	control
	21	0	0.838101	control
	21	6	0.827211	control
	21	12	0.157043	control
	21	18	0.331497	control
	21	24	0.31715	control
	21	30	0.0958469	control
	21	36	0.0539067	control
	21	42	0.0789579	control
	21	48	0.069492	control
	21	54	0.201145	control
	21	60	0.281971	control
	21	66	0.211421	control
	21	72	0.132916	control
	21	78	0.0897753	control
	21	84	0.0800461	control
	21	90	0.0658799	control
	21	96	0.0508594	control
	22	0	0.831492	control
	22	6	0.818787	control
	22	12	0.205691	control
	22	18	0.377046	control
	22	24	0.427432	control
	22	30	0.0628349	control
	22	36	0.172506	control
	22	42	0.103442	control
	22	48	0.0944217	control
	22	54	0.144835	control
	22	60	0.144275	control
	22	66	0.179204	control
	22	72	0.22999	control
	22	78	0.275582	control
	22	84	0.162822	control
	22	90	0.0662932	control
	22	96	0.080029	control
	23	0	0.25412	control
	23	6	0.26573	control
	23	12	0.314111	control
	23	18	0.134574	control
	23	24	0.0417369	control
	23	30	0.0180124	control
	23	36	0.037038	control
	23	42	0.0161558	control
	23	48	0.0594571	control
	23	54	0.10921	control
	23	60	0.0809014	control
	23	66	0.0753151	control
	23	72	0.0733445	control
	23	78	0.0443719	control
	23	84	0.0614064	control
	23	90	0.0378723	control
	23	96	0.0514011	control

## Sheet: Figure 5B
PCA	Same as Figure 5A
Ternary Plot
	R_intestinalis	B_thetaiotaomicron	B_hydrogenotrophica
	0.0255454	0.564589	0.409865
	0.0270321	0.561199	0.411768
	0.0448237	0.601593	0.353584
	0.0485249	0.693458	0.258017
	0.0395922	0.759477	0.20093
	0.0390759	0.630737	0.330187
	0.0539519	0.569757	0.376291
	0.0396776	0.568069	0.392254
	0.0396776	0.568069	0.392254
	0.0147633	0.664227	0.32101
	0.0182216	0.466368	0.51541
	0.0229875	0.498036	0.478977
	0.0243672	0.541388	0.434245
	0.0163107	0.718682	0.265008
	0.0261614	0.618678	0.355161
	0.026152	0.602062	0.371786
	0.0290877	0.590052	0.38086
	0.0232968	0.540051	0.436652
	0.00846127	0.688564	0.302975
	0.013165	0.651726	0.335109
	0.0137809	0.533363	0.452856
	0.0163575	0.511926	0.471717
	0.0130198	0.617732	0.369248
	0.00890563	0.550265	0.440829
	0.0104566	0.495469	0.494075
	0.0126502	0.516897	0.470453
	0.0158098	0.547761	0.436429
	0.0177506	0.700619	0.281631
	0.0150659	0.662948	0.321986
	0.0204244	0.532138	0.447438
	0.0237091	0.509574	0.466716
	0.025186	0.511878	0.462936
	0.0190512	0.644011	0.336937
	0.0218263	0.698513	0.279661
	0	1	0
	0	1	0
	0.0229342	0.532117	0.444949
	0.0152899	0.568654	0.416057
	0.0138955	0.591914	0.394191
	0.015965	0.469444	0.514591
	0.0138937	0.459006	0.5271
	0.015726	0.37064	0.613634
	0.0151982	0.484799	0.500002
	0.014471	0.556895	0.428634
	0.0162269	0.487891	0.495882
	0.00829268	0.558931	0.432776
	0.00675837	0.464499	0.528743
	0.0042492	0.604171	0.39158
	0.00806916	0.545024	0.446907
	0.0107254	0.527691	0.461583
	0.00893997	0.503619	0.487441
	0.00728312	0.605731	0.386986
	0.00264951	0.582324	0.415026
	0.00264951	0.582324	0.415026
Convergence	replicate_id	time	bray_curtis_dissimilarity	condition
	0	0	0.118061	feed_perturbation
	0	6	0.112563	feed_perturbation
	0	12	0.0206825	feed_perturbation
	0	18	0.0161777	feed_perturbation
	0	24	0.12557	feed_perturbation
	0	30	0.133671	feed_perturbation
	0	36	0.190596	feed_perturbation
	0	42	0.155207	feed_perturbation
	0	48	0.140873	feed_perturbation
	0	54	0.062565	feed_perturbation
	0	60	0.207431	feed_perturbation
	0	66	0.070396	feed_perturbation
	0	72	0.0242937	feed_perturbation
	0	78	0.0272795	feed_perturbation
	0	84	0.0601206	feed_perturbation
	0	90	0.0503428	feed_perturbation
	0	96	0.046264	feed_perturbation
	0	102	0.0869097	feed_perturbation
	0	108	0.0309047	feed_perturbation
	0	114	0.0358873	feed_perturbation
	1	0	0.182124	feed_perturbation
	1	6	0.0865003	feed_perturbation
	1	12	0.0905065	feed_perturbation
	1	18	0.0929465	feed_perturbation
	1	24	0.0668634	feed_perturbation
	1	30	0.1245	feed_perturbation
	1	36	0.0852823	feed_perturbation
	1	42	0.152404	feed_perturbation
	1	48	0.214273	feed_perturbation
	1	54	0.0703409	feed_perturbation
	1	60	0.222654	feed_perturbation
	1	66	0.0617279	feed_perturbation
	1	72	0.0544196	feed_perturbation
	1	78	0.0782847	feed_perturbation
	1	84	0.0340518	feed_perturbation
	1	90	0.0641314	feed_perturbation
	1	96	0.065002	feed_perturbation
	1	102	0.0715255	feed_perturbation
	1	108	0.0391388	feed_perturbation
	1	114	0.0365523	feed_perturbation
	2	0	0.135082	feed_perturbation
	2	6	0.0827533	feed_perturbation
	2	12	0.032376	feed_perturbation
	2	18	0.0897014	feed_perturbation
	2	24	0.080688	feed_perturbation
	2	30	0.0958227	feed_perturbation
	2	36	0.102768	feed_perturbation
	2	42	0.111866	feed_perturbation
	2	48	0.104145	feed_perturbation
	2	54	0.0857666	feed_perturbation
	2	60	0.162893	feed_perturbation
	2	66	0.0981456	feed_perturbation
	2	72	0.0364308	feed_perturbation
	2	78	0.0596461	feed_perturbation
	2	84	0.0629944	feed_perturbation
	2	90	0.0766812	feed_perturbation
	2	96	0.0315481	feed_perturbation
	2	102	0.0643467	feed_perturbation
	2	108	0.0217608	feed_perturbation
	2	114	0.0614712	feed_perturbation
	3	0	0.0885565	feed_perturbation
	3	6	0.0877337	feed_perturbation
	3	12	0.0562002	feed_perturbation
	3	18	0.09032	feed_perturbation
	3	24	0.103266	feed_perturbation
	3	30	0.0900355	feed_perturbation
	3	36	0.0451866	feed_perturbation
	3	42	0.0597998	feed_perturbation
	3	48	0.0971931	feed_perturbation
	3	54	0.0811106	feed_perturbation
	3	60	0.133923	feed_perturbation
	3	66	0.0944547	feed_perturbation
	3	72	0.100349	feed_perturbation
	3	78	0.0826282	feed_perturbation
	3	84	0.0666433	feed_perturbation
	3	90	0.101602	feed_perturbation
	3	96	0.0530245	feed_perturbation
	3	102	0.0917814	feed_perturbation
	3	108	0.142629	feed_perturbation
	3	114	0.0956182	feed_perturbation
	4	0	0.0688225	feed_perturbation
	4	6	0.0418723	feed_perturbation
	4	12	0.045153	feed_perturbation
	4	18	0.0457323	feed_perturbation
	4	24	0.0955406	feed_perturbation
	4	30	0.0745538	feed_perturbation
	4	36	0.0338596	feed_perturbation
	4	42	0.0416955	feed_perturbation
	4	48	0.180659	feed_perturbation
	4	54	0.0582464	feed_perturbation
	4	60	0.183563	feed_perturbation
	4	66	0.0350676	feed_perturbation
	4	72	0.0374584	feed_perturbation
	4	78	0.0294704	feed_perturbation
	4	84	0.0642978	feed_perturbation
	4	90	0.0675577	feed_perturbation
	4	96	0.0557087	feed_perturbation
	4	102	0.0447893	feed_perturbation
	4	108	0.0876686	feed_perturbation
	4	114	0.0214608	feed_perturbation
	5	0	0.069324	feed_perturbation
	5	6	0.0863163	feed_perturbation
	5	12	0.154533	feed_perturbation
	5	18	0.0826199	feed_perturbation
	5	24	0.103172	feed_perturbation
	5	30	0.0953048	feed_perturbation
	5	36	0.0464449	feed_perturbation
	5	42	0.0250079	feed_perturbation
	5	48	0.0964862	feed_perturbation
	5	54	0.115253	feed_perturbation
	5	60	0.287981	feed_perturbation
	5	66	0.0989817	feed_perturbation
	5	72	0.184865	feed_perturbation
	5	78	0.0239196	feed_perturbation
	5	84	0.047139	feed_perturbation
	5	90	0.0981499	feed_perturbation
	5	96	0.0175201	feed_perturbation
	5	102	0.0682919	feed_perturbation
	5	108	0.0383048	feed_perturbation
	5	114	0.0310093	feed_perturbation

## Sheet: Figure 5C
PCA	Same as Figure 5A
Ternary Plot
	R_intestinalis	B_thetaiotaomicron	B_hydrogenotrophica
	0.00195157	0.996652	0.00139653
	0.000990312	0.99746	0.00155005
	0.000421812	0.999578	0
	0.000542058	0.999458	0
	0.000186862	0.999813	0
	0.000269038	0.999227	0.000504446
	0.000203084	0.999797	0
	0.00179832	0.997838	0.000363705
	0.00110592	0.998894	0
	0.000353661	0.999646	0
	0.00015723	0.999843	0
	0.000383929	0.999616	0
	0.000331104	0.999669	0
	0.000214781	0.999785	0
	0.001327	0.998673	0
	0.000277259	0.999723	0
	0.000474401	0.999526	0
	0.000912071	0.999088	0
	0.000397362	0.999603	0
	0.000185756	0.999814	0
	0.000219867	0.99978	0
	0.12951	0.434329	0.436161
	0.1393	0.340495	0.520205
	0.110968	0.36896	0.520071
	0.0906803	0.35024	0.55908
	0.0957593	0.411934	0.492307
	0.0991109	0.386033	0.514856
	0.0608851	0.48272	0.456395
	0.000765433	0.999235	0
	0.000119309	0.999881	0
	0.000448781	0.999551	0
	0.000129841	0.99987	0
	0.000214446	0.999786	0
	0.000301264	0.999699	0
	0.000152782	0.999847	0
	0.340569	0.659431	0
	0.419486	0.580514	0
	0.274096	0.725904	0
	0.34244	0.65756	0
	0.268002	0.731998	0
	0.278349	0.721651	0
	0.196481	0.803519	0
Convergence
	replicate_id	time	bray_curtis_dissimilarity	condition
	0	0	0.417725	ph_feed_perturbation
	0	8	0.638582	ph_feed_perturbation
	0	16	0.322717	ph_feed_perturbation
	0	24	0.0750401	ph_feed_perturbation
	0	32	0.110102	ph_feed_perturbation
	0	40	0.11621	ph_feed_perturbation
	0	48	0.136135	ph_feed_perturbation
	0	56	0.128057	ph_feed_perturbation
	0	64	0.0662375	ph_feed_perturbation
	0	72	0.163197	ph_feed_perturbation
	0	80	0.167492	ph_feed_perturbation
	0	88	0.0561022	ph_feed_perturbation
	0	96	0.0522184	ph_feed_perturbation
	0	104	0.0479192	ph_feed_perturbation
	0	112	0.0557825	ph_feed_perturbation
	1	0	0.433191	ph_feed_perturbation
	1	8	0.188764	ph_feed_perturbation
	1	16	0.0723243	ph_feed_perturbation
	1	24	0.11867	ph_feed_perturbation
	1	32	0.121398	ph_feed_perturbation
	1	40	0.120874	ph_feed_perturbation
	1	48	0.168845	ph_feed_perturbation
	1	56	0.128583	ph_feed_perturbation
	1	64	0.105454	ph_feed_perturbation
	1	72	0.131367	ph_feed_perturbation
	1	80	0.114217	ph_feed_perturbation
	1	88	0.0616184	ph_feed_perturbation
	1	96	0.0420045	ph_feed_perturbation
	1	104	0.0517573	ph_feed_perturbation
	1	112	0.0588949	ph_feed_perturbation
	2	0	0.510423	ph_feed_perturbation
	2	8	0.1891	ph_feed_perturbation
	2	16	0.0943495	ph_feed_perturbation
	2	24	0.104132	ph_feed_perturbation
	2	32	0.0776614	ph_feed_perturbation
	2	40	0.113254	ph_feed_perturbation
	2	48	0.116285	ph_feed_perturbation
	2	56	0.110822	ph_feed_perturbation
	2	64	0.205897	ph_feed_perturbation
	2	72	0.160482	ph_feed_perturbation
	2	80	0.0494017	ph_feed_perturbation
	2	88	0.0163663	ph_feed_perturbation
	2	96	0.0257565	ph_feed_perturbation
	2	104	0.0414327	ph_feed_perturbation
	2	112	0.0595502	ph_feed_perturbation
	3	0	0.164624	ph_feed_perturbation
	3	8	0.131675	ph_feed_perturbation
	3	16	0.124118	ph_feed_perturbation
	3	24	0.0653844	ph_feed_perturbation
	3	32	0.179465	ph_feed_perturbation
	3	40	0.248245	ph_feed_perturbation
	3	48	0.108585	ph_feed_perturbation
	3	56	0.0960562	ph_feed_perturbation
	3	64	0.134821	ph_feed_perturbation
	3	72	0.123587	ph_feed_perturbation
	3	80	0.0743761	ph_feed_perturbation
	3	88	0.0539563	ph_feed_perturbation
	3	96	0.0738614	ph_feed_perturbation
	3	104	0.0439367	ph_feed_perturbation
	3	112	0.0551387	ph_feed_perturbation
	4	0	0.479263	ph_feed_perturbation
	4	8	0.213523	ph_feed_perturbation
	4	16	0.104611	ph_feed_perturbation
	4	24	0.0618896	ph_feed_perturbation
	4	32	0.075449	ph_feed_perturbation
	4	40	0.101955	ph_feed_perturbation
	4	48	0.106293	ph_feed_perturbation
	4	56	0.0967273	ph_feed_perturbation
	4	64	0.192626	ph_feed_perturbation
	4	72	0.156119	ph_feed_perturbation
	4	80	0.0803887	ph_feed_perturbation
	4	88	0.043283	ph_feed_perturbation
	4	96	0.0172347	ph_feed_perturbation
	4	104	0.0182678	ph_feed_perturbation
	4	112	0.0367809	ph_feed_perturbation
	5	0	0.344266	ph_feed_perturbation
	5	8	0.301389	ph_feed_perturbation
	5	16	0.199314	ph_feed_perturbation
	5	24	0.128469	ph_feed_perturbation
	5	32	0.0301899	ph_feed_perturbation
	5	40	0.0314416	ph_feed_perturbation
	5	48	0.132197	ph_feed_perturbation
	5	56	0.101568	ph_feed_perturbation
	5	64	0.162066	ph_feed_perturbation
	5	72	0.0595927	ph_feed_perturbation
	5	80	0.0599476	ph_feed_perturbation
	5	88	0.0693268	ph_feed_perturbation
	5	96	0.084287	ph_feed_perturbation
	5	104	0.149161	ph_feed_perturbation
	5	112	0.0679251	ph_feed_perturbation

[truncated: 9 more sheets: Figure 6, FigureS2, FigureS3A, FigureS3B, FigureS3C, FigureS3D, Figure S6, FigureS7, Sheet7]
